# Supplementary material for: Syntheses, crystal structures and thermal properties of catena-poly[cadmium(II)-di-μ-bromido-μ-pyridazine-κ2 N 1:N 2] and catena-poly[cadmium(II)-di-μ-iodido-μ-pyridazine-κ2 N 1:N 2]
Source: Acta Crystallogr E Crystallogr Commun. 2023 Mar 10;79(Pt 4):302–7. doi: 10.1107/S2056989023002001 (PMC10088319; doi:10.1107/S2056989023002001)
Supplement: Supplementary file 1 [file e-79-00302-sup1.cif]

##############################################################################
#                                                                            #
# This CIF contains the data in a paper accepted for publication in          #
# Acta Crystallographica Section E. It conforms to the requirements of       #
# Notes for Authors for Acta Crystallographica Section E, and has been       #
# peer reviewed under the auspices of the IUCr Commission on Journals.       #
#                                                                            #
# Full details of the Crystallographic Information File format               #
# are given in the paper "The Crystallographic Information File (CIF):       #
# a New Standard Archive File for Crystallography" by S. R. Hall, F. H.      #
# Allen and I. D. Brown [Acta Cryst. (1991), A47, 655-685].                  #
#                                                                            #
# The current version of the core CIF dictionary is obtainable from          #
# ftp://ftp.iucr.org/pub/cif_core.dic.                                       #
#                                                                            #
# Software is freely available for graphical display of the structure(s)     #
# in this CIF. For information consult the CIF software page                 #
# http://www.iucr.org/resources/cif/software.                                #
#                                                                            #
# This file may be used for bona fide research purposes within the           #
# scientific community so long as proper attribution is given to the journal # 
# article from which it was obtained.                                        #
#                                                                            #
##############################################################################
data_1
_audit_creation_method
;
Olex2 1.3-ac4
(compiled 2020.11.27 svn.r5f609507 for Rigaku Oxford Diffraction, GUI svn.r6214)
;
_journal_date_recd_electronic     2023-02-27
_journal_date_accepted     2023-03-02
_journal_name_full     'Acta Crystallographica, Section E'
_journal_year     2023
_journal_volume     79
_journal_issue      4
_journal_page_first     0
_journal_page_last     0
_journal_paper_category     GM
_journal_paper_doi     10.1107/S2056989023002001
_journal_coeditor_code     HB8056
_publ_contact_author_name     'Christian N\"ather'
_publ_contact_author_address
;
Institut f\"ur Anorganische Chemie
Universit\"at Kiel
Max-Eyth.-Str. 2
24118 Kiel
Germany
;
_publ_contact_author_email     cnaether@ac.uni-kiel.de
_publ_contact_author_fax     ?
_publ_contact_author_phone     ?
_publ_section_title
;\
Syntheses, crystal structures and thermal properties of
<i>catena</i>-poly[cadmium(II)-di-\m-bromido-\m-pyridazine-\k^2^<i>N</i>^1^:\
<i>N</i>^2^] and
<i>catena</i>-poly[cadmium(II)-di-\m-iodido-\m-pyridazine-\k^2^<i>N</i>^1^:\
<i>N</i>^2^]
;
_publ_section_title_footnote     .
loop_
    _publ_author_name
    _publ_author_footnote
    _publ_author_address
    'N\"ather, Christian' .
;
Institut f\"ur Anorganische Chemie
Universit\"at Kiel
Max-Eyth.-Str. 2
24118 Kiel
Germany
;
    'Jess, Inke' .
;
Institut f\"ur Anorganische Chemie
Universit\"at Kiel
Max-Eyth.-Str. 2
24118 Kiel
Germany
;
_publ_section_synopsis
;
In the crystal structures of the title compounds, the cadmium cations are
octahedrally coordinated by four halide anions and two pyridazine ligands in a
<i>trans</i>-Cd<i>X</i>~4~N~2~ (<i>X</i> = Br, I) arrangement and are linked
into chains by the halide anions and the pyridazine ligands.
;
_chemical_name_systematic
;\
<i>catena</i>-Poly[cadmium(II)-di-\m-bromido-\m-pyridazine-\
\k^2^<i>N</i>^1^:<i>N</i>^2^]
;
_chemical_name_common     ?
_chemical_formula_moiety     'C4 H4 Br2 Cd N2'
_chemical_formula_sum     'C4 H4 Br2 Cd N2'
_chemical_formula_iupac     '[Cd Br2 (C4 H4 N2)]'
_chemical_formula_weight     352.31
_chemical_melting_point     ?
_space_group_crystal_system     orthorhombic
_space_group_name_H-M_alt     'I m m a'
_space_group_name_Hall     '-I 2b 2'
loop_
    _space_group_symop_operation_xyz
    'x, y, z'
    '-x, -y+1/2, z'
    '-x, y+1/2, -z'
    'x, -y, -z'
    'x+1/2, y+1/2, z+1/2'
    '-x+1/2, -y+1, z+1/2'
    '-x+1/2, y+1, -z+1/2'
    'x+1/2, -y+1/2, -z+1/2'
    '-x, -y, -z'
    'x, y-1/2, -z'
    'x, -y-1/2, z'
    '-x, y, z'
    '-x+1/2, -y+1/2, -z+1/2'
    'x+1/2, y, -z+1/2'
    'x+1/2, -y, z+1/2'
    '-x+1/2, y+1/2, z+1/2'
_cell_length_a     7.2540(2)
_cell_length_b     7.7223(2)
_cell_length_c     13.2910(4)
_cell_angle_alpha     90
_cell_angle_beta     90
_cell_angle_gamma     90
_cell_volume     744.53(4)
_cell_formula_units_Z     4
_cell_measurement_reflns_used     4638
_cell_measurement_theta_min     3.0370
_cell_measurement_theta_max     33.2240
_cell_measurement_temperature     293(2)
_exptl_crystal_description     block
_exptl_crystal_colour     colourless
_exptl_crystal_size_max     0.08
_exptl_crystal_size_mid     0.06
_exptl_crystal_size_min     0.04
_exptl_crystal_density_diffrn     3.143
_exptl_crystal_density_meas     ?
_exptl_crystal_density_method     ?
_exptl_crystal_F_000     640
_exptl_absorpt_coefficient_mu     13.575
_exptl_absorpt_correction_type     multi-scan
_exptl_absorpt_process_details
;
(CrysAlisPro; Rigaku OD, 2022)
;
_exptl_absorpt_correction_T_min     0.58145
_exptl_absorpt_correction_T_max     1.00000
_diffrn_ambient_temperature     293(2)
_diffrn_source     'micro-focus sealed X-ray tube'
_diffrn_radiation_type     'Mo K\a'
_diffrn_radiation_wavelength     0.71073
_diffrn_radiation_monochromator     mirror
_diffrn_measurement_device_type     'XtaLAB Synergy, Dualflex, HyPix'
_diffrn_measurement_device     'four-circle diffractometer'
_diffrn_measurement_method     '\w scans'
_diffrn_detector     'Hybrid Pixel Array Detector'
_diffrn_detector_area_resol_mean     10.0000
_diffrn_reflns_number     6952
_diffrn_reflns_av_R_equivalents     0.0390
_diffrn_reflns_av_unetI/netI     0.0167
_diffrn_reflns_theta_min     3.051
_diffrn_reflns_theta_max     33.253
_diffrn_reflns_theta_full     25.242
_diffrn_measured_fraction_theta_max     0.945
_diffrn_measured_fraction_theta_full     1.000
_diffrn_reflns_limit_h_min     -10
_diffrn_reflns_limit_h_max     10
_diffrn_reflns_limit_k_min     -11
_diffrn_reflns_limit_k_max     11
_diffrn_reflns_limit_l_min     -19
_diffrn_reflns_limit_l_max     20
_diffrn_radiation_probe     x-ray
_refine_special_details     ?
_reflns_number_total     769
_reflns_number_gt     684
_reflns_threshold_expression     'I > 2\s(I)'
_refine_ls_structure_factor_coef     Fsqd
_refine_ls_matrix_type     full
_refine_ls_R_factor_all     0.0225
_refine_ls_R_factor_gt     0.0195
_refine_ls_wR_factor_gt     0.0563
_refine_ls_wR_factor_ref     0.0569
_refine_ls_goodness_of_fit_ref     1.160
_refine_ls_restrained_S_all     1.160
_refine_ls_number_reflns     769
_refine_ls_number_parameters     29
_refine_ls_number_restraints     0
_refine_ls_hydrogen_treatment     constr
_refine_ls_weighting_scheme     calc
_refine_ls_weighting_details
              'w=1/[\s^2^(Fo^2^)+(0.0315P)^2^+0.1910P] where P=(Fo^2^+2Fc^2^)/3'
_atom_sites_solution_hydrogens     geom
_atom_sites_solution_primary     dual
_atom_sites_solution_secondary     ?
_refine_ls_shift/su_max     0.000
_refine_ls_shift/su_mean     0.000
_refine_diff_density_max     1.069
_refine_diff_density_min     -0.520
_refine_ls_extinction_method     none
_refine_ls_extinction_coef     .
loop_
    _atom_type_symbol
    _atom_type_description
    _atom_type_scat_dispersion_real
    _atom_type_scat_dispersion_imag
    _atom_type_scat_source
    'C' 'C' 0.0033 0.0016
                         'International Tables Vol C Tables 4.2.6.8 and 6.1.1.4'
    'H' 'H' 0.0000 0.0000
                         'International Tables Vol C Tables 4.2.6.8 and 6.1.1.4'
    'Br' 'Br' -0.2901 2.4595
                         'International Tables Vol C Tables 4.2.6.8 and 6.1.1.4'
    'Cd' 'Cd' -0.8075 1.2024
                         'International Tables Vol C Tables 4.2.6.8 and 6.1.1.4'
    'N' 'N' 0.0061 0.0033
                         'International Tables Vol C Tables 4.2.6.8 and 6.1.1.4'
_computing_data_collection
;
CrysAlisPro 1.171.42.67a (Rigaku OD, 2022)
;
_computing_cell_refinement
;
CrysAlisPro 1.171.42.67a (Rigaku OD, 2022)
;
_computing_data_reduction
;
CrysAlisPro 1.171.42.67a (Rigaku OD, 2022)
;
_computing_structure_solution
;
<i>SHELXT2014/4</i> (Sheldrick, 2015a)
;
_computing_structure_refinement
;
<i>SHELXL2016/6</i> (Sheldrick, 2015b)
;
_computing_molecular_graphics
;
DIAMOND (Brandenburg, 1999)
;
_computing_publication_material
;
Publcif (Westrip, 2010)
;
loop_
    _atom_site_type_symbol
    _atom_site_label
    _atom_site_fract_x
    _atom_site_fract_y
    _atom_site_fract_z
    _atom_site_U_iso_or_equiv
    _atom_site_adp_type
    _atom_site_calc_flag
    _atom_site_occupancy
    _atom_site_disorder_assembly
    _atom_site_disorder_group
    Cd Cd1 0.250000 0.250000 0.250000 0.02829(10) Uani d 1 . .
    Br Br1 0.500000 0.49073(3) 0.18013(2) 0.03175(10) Uani d 1 . .
    N N1 0.4072(3) 0.250000 0.40756(16) 0.0294(4) Uani d 1 . .
    C C1 0.3181(4) 0.250000 0.4947(2) 0.0365(6) Uani d 1 . .
    H H1 0.189944 0.250000 0.493718 0.044 Uiso calc 1 . .
    C C2 0.4065(4) 0.250000 0.5870(2) 0.0369(6) Uani d 1 . .
    H H2 0.340042 0.250000 0.646880 0.044 Uiso calc 1 . .
loop_
    _atom_site_aniso_label
    _atom_site_aniso_U_11
    _atom_site_aniso_U_22
    _atom_site_aniso_U_33
    _atom_site_aniso_U_12
    _atom_site_aniso_U_13
    _atom_site_aniso_U_23
    Cd1 0.01738(14) 0.04001(17) 0.02748(15) 0.000 -0.00137(9) 0.000
    Br1 0.02359(15) 0.03169(16) 0.03996(18) 0.000 0.000 0.00394(10)
    N1 0.0203(10) 0.0403(11) 0.0276(11) 0.000 0.0005(9) 0.000
    C1 0.0216(13) 0.0565(18) 0.0313(13) 0.000 0.0041(12) 0.000
    C2 0.0317(14) 0.0527(16) 0.0262(12) 0.000 0.0042(12) 0.000
_geom_special_details
;
 All esds (except the esd in the dihedral angle between two l.s. planes)
 are estimated using the full covariance matrix.  The cell esds are taken
 into account individually in the estimation of esds in distances, angles
 and torsion angles; correlations between esds in cell parameters are only
 used when they are defined by crystal symmetry.  An approximate (isotropic)
 treatment of cell esds is used for estimating esds involving l.s. planes.
;
loop_
    _geom_bond_atom_site_label_1
    _geom_bond_atom_site_label_2
    _geom_bond_site_symmetry_2
    _geom_bond_distance
    _geom_bond_publ_flag
    Cd1 Br1 . 2.75806(19) y
    Cd1 Br1 14_455 2.75806(19) ?
    Cd1 Br1 2_655 2.75806(19) ?
    Cd1 Br1 13 2.7581(2) ?
    Cd1 N1 . 2.385(2) y
    Cd1 N1 13 2.385(2) ?
    N1 N1 2_655 1.346(4) ?
    N1 C1 . 1.326(4) ?
    C1 H1 . 0.9300 ?
    C1 C2 . 1.385(4) ?
    C2 C2 2_655 1.357(6) ?
    C2 H2 . 0.9300 ?
loop_
    _geom_angle_atom_site_label_1
    _geom_angle_atom_site_label_2
    _geom_angle_atom_site_label_3
    _geom_angle_site_symmetry_1
    _geom_angle_site_symmetry_3
    _geom_angle
    _geom_angle_publ_flag
    Br1 Cd1 Br1 . 13 180.0 n
    Br1 Cd1 Br1 13 2_655 95.243(9) y
    Br1 Cd1 Br1 2_655 14_455 180.0 ?
    Br1 Cd1 Br1 13 14_455 84.757(9) y
    Br1 Cd1 Br1 . 14_455 95.244(9) ?
    Br1 Cd1 Br1 . 2_655 84.756(9) ?
    N1 Cd1 Br1 13 2_655 91.08(4) y
    N1 Cd1 Br1 . . 88.92(4) y
    N1 Cd1 Br1 . 13 91.08(4) ?
    N1 Cd1 Br1 13 13 88.92(4) ?
    N1 Cd1 Br1 . 14_455 91.08(4) ?
    N1 Cd1 Br1 . 2_655 88.92(4) ?
    N1 Cd1 Br1 13 . 91.08(4) ?
    N1 Cd1 Br1 13 14_455 88.92(4) ?
    N1 Cd1 N1 . 13 180.0 ?
    Cd1 Br1 Cd1 . 2_655 82.223(7) ?
    N1 N1 Cd1 2_655 . 118.58(5) ?
    C1 N1 Cd1 . . 122.26(19) ?
    C1 N1 N1 . 2_655 119.16(16) ?
    N1 C1 H1 . . 118.4 ?
    N1 C1 C2 . . 123.3(3) ?
    C2 C1 H1 . . 118.4 ?
    C1 C2 H2 . . 121.2 ?
    C2 C2 C1 2_655 . 117.57(17) ?
    C2 C2 H2 2_655 . 121.2 ?
_shelx_space_group_comment
;
The symmetry employed for this shelxl refinement is uniquely defined
by the following loop, which should always be used as a source of
symmetry information in preference to the above space-group names.
They are only intended as comments.
;
_shelx_estimated_absorpt_T_min     ?
_shelx_estimated_absorpt_T_max     ?
_shelx_hkl_file
;
   0   0   2 5295.18   41.66
   0   0  -2 5115.84   41.66
   0   0   4  826.10    7.77
   0   0  -4  817.92    7.97
   0   0  -4  792.07    7.72
   0   0   6   10.41    1.12
   0   0  -6   11.39    1.45
   0   0  -6    9.83    1.31
   0   0  -6    9.44    1.30
   0   0   8   19.25    1.31
   0   0  -8   24.93    2.00
   0   0   8   26.80    1.79
   0   0   8   26.09    1.64
   0   0  -8   25.51    2.04
   0   0  -8   21.82    1.93
   0   0 -10   28.21    2.71
   0   0  10   26.30    2.15
   0   0  10   25.24    1.69
   0   0  10   31.17    2.12
   0   0  10   30.75    2.71
   0   0 -10   26.93    2.40
   0   0 -12 1613.48   18.16
   0   0  12 1701.86   17.03
   0   0 -14  921.48   13.40
   0   0  14  900.03   12.22
   0   0  16  309.33    7.34
   0   0 -16  300.74    8.65
   0   0  18   70.19    5.27
   0   0 -18   64.21    6.70
   0   0 -18   79.06    5.57
   0   1   1   77.83    1.19
   0   1  -1   81.44    1.15
   0  -1  -1   77.52    1.43
   0  -1  -1   81.77    1.19
   0  -1  -3 4340.94   37.29
   0   1   3 4537.01   37.07
   0   1   3 4576.60   37.00
   0   1  -3 4548.36   36.21
   0   1  -3 4372.40   36.07
   0  -1   3 4380.89   35.63
   0  -1  -3 4466.94   36.32
   0   1   3 4503.53   36.86
   0   1   5 3288.73   27.74
   0   1   5 3130.31   26.37
   0  -1  -5 3287.44   28.10
   0   1  -5 3235.63   27.29
   0  -1  -5 3251.62   28.62
   0   1  -5 3214.43   27.48
   0   1   5 3348.40   28.71
   0   1  -7    4.75    1.50
   0   1   7    2.48    1.47
   0   1  -7    4.90    1.37
   0   1   7    3.77    0.86
   0  -1  -7    2.87    1.58
   0  -1   7    3.53    1.28
   0  -1  -7    4.67    1.81
   0  -1   7    5.38    1.28
   0  -1   9  891.79    9.20
   0  -1   9  880.95    9.74
   0  -1  -9  840.50   10.09
   0   1   9  841.45    9.19
   0   1   9  879.92    9.71
   0   1   9  800.45    7.94
   0  -1  -9  884.17   10.93
   0  -1   9  897.51    9.66
   0   1  -9  887.14   10.14
   0  -1 -11  417.27    7.87
   0  -1  11  446.12    6.85
   0   1  11  392.70    4.91
   0   1  11  441.14    6.99
   0  -1  11  446.87    6.82
   0   1 -11  410.68    7.12
   0   1  13  192.37    5.53
   0   1 -13  168.03    5.40
   0  -1 -13  176.23    6.12
   0  -1  13  195.49    5.35
   0   1  13  168.60    4.82
   0  -1 -13  171.79    5.13
   0  -1  13  175.08    4.76
   0   1 -15    6.02    4.18
   0   1  15    7.22    3.34
   0  -1 -15    7.45    4.50
   0  -1  15   10.63    3.43
   0  -1 -15    8.10    3.57
   0  -1  17  111.14    5.57
   0   1 -17  105.71    6.47
   0   1  17  109.40    5.66
   0  -1 -17   95.43    6.93
   0   1 -17  125.25    5.63
   0  -1 -17  127.17    5.86
   0   1 -19   19.55    6.19
   0  -1  19   24.28    4.84
   0   1 -19   30.70    5.09
   0  -1 -19   28.65    5.29
   0   1  19   32.98    4.85
   0   2   0  476.74    4.31
   0   2   0  526.30    4.88
   0   2  -2    6.03    0.70
   0   2   2    5.17    0.66
   0  -2  -2    6.13    0.77
   0  -2   2    5.23    0.55
   0  -2  -2    4.76    1.00
   0   2  -4 3574.67   29.03
   0   2  -4 3589.18   29.84
   0   2  -4 3628.63   29.65
   0   2   4 3548.88   31.12
   0   2   4 3602.58   31.12
   0   2   6 4338.35   35.11
   0   2  -6 4523.12   34.22
   0   2   6 4119.42   35.47
   0   2   6 4389.48   36.33
   0   2   6 3980.68   32.26
   0   2  -6 4122.10   34.47
   0  -2  -6 4260.18   34.72
   0  -2  -6 4353.87   36.96
   0  -2  -6 4362.47   35.38
   0   2   8 4908.37   38.91
   0   2   8 4403.18   40.68
   0   2   8 4352.62   36.26
   0   2  -8 4465.03   38.86
   0  -2   8 4777.35   38.73
   0  -2  -8 5040.02   41.80
   0  -2  -8 4481.18   39.49
   0   2   8 4441.48   38.69
   0  -2  -8 4441.73   38.96
   0  -2   8 4568.30   38.27
   0   2  10  973.13    9.19
   0  -2 -10 1094.01   13.98
   0  -2  10 1084.22   11.58
   0   2  10 1069.73   11.61
   0  -2  10 1131.53   11.91
   0   2  10 1145.73   12.28
   0   2 -10 1013.67   11.81
   0  -2 -10 1056.67   12.08
   0   2  12   39.93    3.58
   0  -2  12   40.88    3.42
   0  -2  12   35.68    2.98
   0  -2 -12   35.46    4.31
   0   2 -12   42.12    3.48
   0   2 -14   10.50    3.66
   0   2  14    8.67    4.24
   0  -2  14    9.66    3.14
   0  -2 -14    8.20    4.65
   0  -2 -16   18.99    5.70
   0  -2 -16   19.02    4.19
   0   2  16   20.28    3.85
   0  -2  16   20.66    4.11
   0   2 -16   22.33    4.64
   0   2 -18   48.50    5.97
   0  -2 -18   50.69    5.52
   0   2  18   42.70    4.70
   0  -2  18   46.25    5.19
   0   2 -18   45.75    4.90
   0   3  -1 1198.73   10.47
   0   3   1 1116.71    9.79
   0   3  -1 1122.63   10.53
   0   3   1 1172.00   10.82
   0   3  -1 1241.93    9.88
   0  -3  -1 1120.18   10.76
   0   3   1 1182.80   10.53
   0  -3   1 1082.47    9.74
   0  -3   3 2265.82   18.42
   0   3   3 2137.66   19.19
   0  -3  -3 2150.90   19.48
   0   3  -3 2216.24   19.25
   0   3   3 2211.74   19.51
   0  -3  -5 1562.26   14.97
   0   3   5 1535.13   16.17
   0   3   5 1483.22   15.97
   0   3   5 1556.26   15.00
   0  -3   5 1524.47   12.77
   0   3  -5 1519.08   14.37
   0   3  -5 1577.79   13.50
   0   3  -5 1534.86   14.09
   0  -3  -7    0.68    1.83
   0   3  -7    0.14    1.61
   0   3   7    1.60    2.08
   0  -3   7    1.89    0.91
   0   3   7    0.62    1.98
   0  -3  -7    2.26    1.63
   0  -3   7    1.40    1.53
   0   3   9  362.80    6.16
   0  -3  -9  363.89    6.19
   0  -3   9  325.14    4.71
   0   3   9  350.76    7.53
   0   3  -9  362.16    5.87
   0  -3  11  754.22    9.87
   0   3  11  744.53    9.88
   0   3 -11  685.96    9.73
   0  -3 -11  671.44    9.80
   0   3  13   59.33    4.48
   0  -3  13   57.51    3.89
   0   3 -13   62.88    4.12
   0  -3 -13   55.43    3.95
   0  -3  15    8.34    3.80
   0   3 -15    5.19    3.85
   0   3 -17   65.38    5.80
   0  -3  17   67.33    5.31
   0   3  17   55.70    4.71
   0   3 -19   14.63    4.76
   0   3 -19    7.65    5.77
   0   3  19   14.34    4.51
   0   4   0 5365.84   43.60
   0   4   0 5508.90   44.50
   0  -4   2 4729.30   37.69
   0   4   2 4635.04   36.84
   0   4  -2 4863.35   38.49
   0   4  -2 4725.38   37.62
   0   4  -2 4660.55   38.78
   0   4   2 4597.66   38.99
   0   4   2 4500.50   38.63
   0  -4  -2 4539.60   39.26
   0   4   2 4523.69   37.66
   0  -4  -4  694.94    8.44
   0  -4   4  762.24    7.15
   0  -4  -4  737.64    6.21
   0   4   4  722.54    9.80
   0  -4  -4  726.18    8.91
   0  -4   6   88.23    1.31
   0   4   6   88.62    3.86
   0   4  -6   98.85    2.19
   0  -4  -6  103.89    3.68
   0   4   6   85.24    3.74
   0  -4  -6   91.57    3.08
   0  -4   6  106.69    2.98
   0   4  -8   27.80    2.53
   0  -4  -8   30.09    3.15
   0  -4   8   25.86    2.39
   0  -4  -8   24.00    2.59
   0  -4   8   24.93    1.17
   0  -4   8   28.14    2.01
   0   4   8   21.49    3.21
   0   4 -10  205.28    4.97
   0  -4 -10  189.76    5.19
   0  -4  10  212.88    5.08
   0  -4 -12  473.13    8.78
   0   4 -12  497.94    8.44
   0  -4  12  534.71    8.69
   0   4  12  508.29    8.58
   0   4 -14  636.92   10.53
   0   4  14  645.33   10.52
   0  -4 -14  615.99   10.95
   0   4 -16  310.31    8.52
   0  -4 -16  311.42    8.65
   0  -4  16  328.17    8.38
   0   4 -18   26.40    5.67
   0   4 -18   33.37    4.64
   0   4  18   28.68    4.72
   0   5   1  463.66    4.91
   0   5  -1  462.41    4.85
   0   5  -1  478.20    5.68
   0  -5   1  478.04    6.54
   0  -5  -1  463.06    6.31
   0  -5  -3 1553.54   13.03
   0   5  -3 1725.86   14.39
   0   5   3 1674.76   13.50
   0  -5  -3 1604.96   15.75
   0  -5   3 1373.11   12.30
   0  -5   3 1756.45   15.69
   0   5   3 1539.59   14.54
   0   5   3 1543.52   12.30
   0  -5  -3 1542.26   15.36
   0  -5  -5  336.47    6.24
   0   5   5  337.93    7.29
   0  -5  -5  317.50    5.75
   0  -5  -7   74.04    3.81
   0  -5   7   84.74    2.63
   0  -5  -7   68.49    3.31
   0   5  -7   90.87    2.41
   0   5   7   69.92    4.35
   0  -5  -9  274.00    7.37
   0   5   9  233.37    6.95
   0  -5  -9  234.28    5.59
   0  -5   9  274.06    4.44
   0  -5   9  284.86    5.76
   0  -5   9  223.62    2.71
   0   5  -9  287.42    5.82
   0   5  11  324.20    9.45
   0  -5 -11  365.99    7.85
   0  -5  11  435.66    6.39
   0  -5  11  436.85    7.87
   0   5 -11  403.33    7.54
   0   5  13   31.82    5.71
   0  -5  13   45.08    3.56
   0   5 -13   46.79    4.30
   0   5  13   37.50    4.91
   0  -5  13   46.83    4.26
   0  -5 -13   40.98    4.45
   0  -5  15   34.75    4.08
   0   5 -15   31.75    4.67
   0  -5 -15   35.35    5.04
   0  -5  15   40.57    4.79
   0   5 -17   13.02    5.26
   0  -5  17   13.39    4.42
   0  -6   0   39.76    1.84
   0  -6   0   45.16    2.47
   0   6   0   43.42    2.17
   0   6   0   42.18    1.69
   0   6   0   50.68    3.68
   0  -6   2   13.33    2.10
   0   6   2   12.74    1.51
   0  -6  -2   11.54    2.05
   0   6  -2   14.38    1.48
   0  -6  -2   11.55    1.32
   0  -6  -4  468.30    7.23
   0  -6  -4  385.09    6.60
   0  -6   4  479.48    4.94
   0  -6   4  474.89    7.20
   0  -6  -4  460.71    4.11
   0   6   4  381.04    3.50
   0   6   6 2488.04   27.05
   0  -6  -6 2401.51   24.55
   0  -6  -6 2594.43   26.04
   0  -6   6 2589.38   21.76
   0   6   6 2517.86   20.72
   0   6  -6 2425.11   22.02
   0   6  -8 1265.55   14.71
   0  -6   8 1290.32   12.18
   0   6   8 1170.51   17.03
   0  -6  -8 1117.54   14.34
   0  -6  -8 1247.73   16.61
   0  -6 -10  332.23    9.07
   0   6 -10  352.83    7.23
   0  -6 -10  304.99    7.34
   0  -6  10  362.50    5.56
   0   6  10  299.05    9.22
   0   6  12   31.06    5.77
   0   6 -12   41.62    4.16
   0  -6 -12   37.18    4.43
   0  -6  12   39.79    3.32
   0   6 -14    6.09    4.25
   0  -6  14    3.63    4.01
   0  -6 -14    3.64    4.30
   0  -6  14    2.71    3.38
   0  -6  16    1.18    3.86
   0   6 -16    3.84    4.76
   0  -7   1  198.61    5.08
   0   7   1  205.46    6.53
   0  -7  -1  181.65    4.80
   0  -7   3  646.20    9.43
   0  -7  -3  605.94    9.33
   0  -7  -3  610.79    6.35
   0  -7   5  280.47    3.92
   0  -7   5  302.47    6.61
   0   7  -5  248.03    4.27
   0  -7  -5  252.76    6.19
   0  -7  -5  208.24    5.45
   0   7  -7    8.44    2.41
   0  -7  -7    4.84    3.37
   0   7   7    4.69    4.37
   0  -7   7    4.32    2.17
   0  -7  -7    2.99    3.23
   0  -7  -9  111.82    5.39
   0  -7   9  138.08    3.66
   0  -7  -9  134.60    6.34
   0   7   9   99.86    6.56
   0   7  -9  128.62    5.19
   0   7 -11  257.01    7.24
   0  -7  11  246.64    4.94
   0  -7  13   25.78    3.46
   0  -7 -13   24.32    4.94
   0   7 -13   24.96    4.60
   0   7  13   17.86    6.18
   0  -7  15    9.71    3.76
   0  -8   0 1215.31   14.86
   0   8   0 1489.32   18.81
   0  -8  -2 1054.84   13.85
   0  -8   2 1073.78   14.04
   0   8  -4  127.09    6.17
   0  -8   4  115.32    4.85
   0   8  -6    2.04    2.44
   0  -8   6    0.30    3.30
   0  -8  -6   -0.11    3.59
   0   8   6    4.27    4.98
   0  -8  -8    5.99    3.84
   0  -8  -8    6.91    4.13
   0  -8   8   10.35    2.49
   0   8  -8    9.42    2.70
   0  -8   8    9.54    3.65
   0   8   8    5.34    5.46
   0  -8 -10   66.74    5.42
   0  -8 -10   74.86    6.24
   0   8 -10   81.61    5.33
   0  -8  10   79.19    3.48
   0   8  10   60.90    6.74
   0   8 -12  163.89    6.75
   0  -8 -12  158.12    7.30
   0   9  -1   54.46    6.15
   0  -9  -1   54.48    4.43
   0   9   1   51.08    5.55
   0  -9   1   43.25    3.70
   0  -9  -3  208.65    6.42
   0   9   3  218.11    8.73
   0  -9   3  234.92    6.73
   0  -9   5  241.79    6.86
   0  -9  -5  233.78    7.21
   0  -9  -7   -0.99    4.27
   0  -9   7    0.79    4.03
   0   9   7    2.37    6.14
   0   9  -7    0.37    5.40
   0  -9  -9   49.27    5.74
   0   9  -9   45.30    5.18
   0  -9   9   42.78    5.09
   0   9   9   46.14    6.96
   0   9  -9   57.22    6.27
   0  -9 -11   43.99    5.46
   0  10   0   30.51    6.44
   0 -10   0   25.82    4.44
   0  10   2   17.45    6.46
   0 -10   2   19.11    3.85
   0 -10  -2   25.77    4.64
   0  10  -2   24.59    6.46
   0 -10  -4  207.18    7.26
   0  10   4  209.39   10.03
   0 -10   4  197.48    7.12
   0  10  -6  385.46   11.32
   0  10  -8  388.85   11.66
   1   0   1 3363.02   24.56
  -1   0  -1 3162.89   24.35
  -1   0   1 3123.38   24.36
   1   0   1 2913.68   24.27
   1   0   1 2868.28   24.24
  -1   0  -1 2954.58   24.31
   1   0  -1 3045.41   24.23
   1   0  -1 3120.36   25.07
  -1   0   3 2020.27   16.08
   1   0  -3 1857.02   16.22
   1   0   3 1874.49   16.30
  -1   0  -3 1912.59   15.84
   1   0   3 2012.50   16.23
  -1   0  -3 1879.26   15.99
   1   0   3 2062.61   16.13
   1   0   5 1678.29   14.06
   1   0   5 1618.74   13.57
  -1   0  -5 1618.05   14.21
  -1   0   5 1565.32   13.69
  -1   0   5 1564.99   14.60
   1   0  -5 1589.55   14.13
   1   0  -5 1519.24   14.03
   1   0   5 1583.49   14.26
  -1   0  -5 1579.71   13.96
  -1   0  -5 1659.03   14.10
  -1   0  -7  960.25    9.78
  -1   0  -7  966.45    9.82
  -1   0   7  974.56   10.11
   1   0  -7  924.82   10.92
   1   0   7 1002.85    9.15
  -1   0  -7 1002.99    9.84
   1   0  -7  955.67    9.69
  -1   0   7  947.18    9.08
   1   0   7 1003.90    9.74
   1   0  -9  677.22    9.57
   1   0   9  711.72    8.16
   1   0   9  722.82    8.52
  -1   0   9  672.07    7.24
  -1   0  -9  690.03    8.24
  -1   0  -9  691.38    8.40
   1   0  -9  696.11    9.63
  -1   0   9  729.47    8.61
  -1   0   9  723.00    8.43
  -1   0  -9  696.01    8.22
   1   0   9  759.21    7.69
   1   0  11  395.97    6.44
  -1   0 -11  383.55    6.51
   1   0  11  390.01    6.19
   1   0 -11  359.91    7.28
  -1   0 -11  340.26    5.67
  -1   0  11  371.49    6.32
  -1   0 -11  342.71    6.02
   1   0 -13  373.53    8.37
   1   0  13  369.94    6.87
  -1   0 -13  383.45    7.41
  -1   0  13  366.42    7.00
  -1   0 -13  357.30    6.83
   1   0 -15  154.24    6.94
  -1   0  15  146.87    5.47
  -1   0 -15  152.92    6.03
   1   0  15  189.18    6.28
  -1   0 -15  162.04    5.33
   1   0  15  159.66    5.06
  -1   0  15  186.20    6.15
   1   0 -17   91.06    5.43
  -1   0  17   87.74    5.23
  -1   0 -17   73.70    5.89
   1   0 -17   83.38    7.00
  -1   0  17  101.55    5.97
  -1   0 -17  104.22    5.34
   1   0  17  111.38    6.23
   1   0  17   80.95    5.09
  -1   0 -19   42.43    5.32
  -1   0  19   34.68    4.86
   1   0 -19   28.03    6.98
   1   0 -19   43.98    5.50
   1   0  19   39.76    5.02
  -1   1   0    0.06    0.26
   1   1   0    1.26    0.31
   1   1   0    0.19    0.26
   1  -1   0    1.55    0.55
  -1   1   0    0.92    0.38
   1   1   0    1.09    0.38
   1  -1   0    0.21    0.28
   1   1   0    0.62    0.28
   1   1   2    4.84    0.60
   1  -1  -2    6.88    1.24
  -1   1  -2    3.99    0.54
   1  -1  -2    7.64    0.95
   1   1  -2    5.67    0.62
   1   1  -2    4.44    0.53
  -1   1  -2    3.66    0.45
  -1  -1  -2    4.42    0.61
   1   1  -2    4.17    0.69
   1  -1  -2    6.40    0.69
   1   1   2    4.42    0.43
   1   1   2    4.09    0.46
   1  -1   2    4.70    0.48
  -1  -1   2    6.04    0.64
   1  -1   4   25.21    1.17
  -1   1   4   24.98    1.57
  -1  -1  -4   23.80    1.26
   1   1   4   27.20    1.02
  -1  -1   4   26.65    1.23
   1  -1   4   28.90    0.85
   1   1   4   23.50    1.41
   1   1   4   23.22    1.14
  -1  -1   4   23.57    1.04
   1  -1   4   27.39    1.06
  -1   1   4   26.21    0.75
  -1   1  -4   26.44    1.04
  -1  -1  -4   25.16    1.25
   1   1   4   25.79    1.32
   1   1  -4   24.44    1.14
   1  -1  -4   26.69    0.83
   1   1   6    6.71    1.49
   1   1  -6    8.62    1.36
   1  -1   6    4.58    1.29
   1  -1   6    5.40    1.07
   1  -1   6    6.02    0.93
  -1   1  -6    4.25    1.01
   1  -1  -6    7.78    1.83
  -1  -1  -6    4.90    1.19
  -1   1   6    6.24    0.79
  -1   1   6    6.36    1.51
  -1  -1  -6    4.99    1.34
  -1  -1   6    5.96    1.28
   1   1   6    4.23    1.39
  -1  -1   6    4.33    1.07
   1  -1   6    4.41    1.08
   1  -1  -6    4.75    1.71
  -1   1  -6    5.54    1.02
   1   1   6    7.38    1.02
  -1   1  -8    5.26    1.41
   1  -1  -8    4.15    2.24
   1   1  -8    4.41    1.72
   1   1   8    5.52    1.27
  -1  -1   8    6.25    1.60
  -1  -1  -8    4.09    1.88
   1   1   8    6.68    1.92
  -1   1  -8    5.34    1.47
   1  -1   8    6.69    1.85
   1  -1  -8    6.80    2.00
  -1   1   8    4.44    0.97
  -1  -1   8    4.53    1.28
  -1   1   8    6.98    1.88
   1   1  -8    3.41    1.82
   1  -1   8    5.15    1.45
  -1  -1   8    5.71    1.54
  -1  -1  -8    4.61    1.54
  -1   1 -10    5.94    1.96
   1  -1  10    5.25    2.46
   1   1  10    6.38    1.56
   1   1  10    4.88    1.30
  -1  -1 -10   11.82    2.52
   1  -1 -10    6.95    2.99
  -1  -1 -10    4.03    1.92
   1   1  10    7.41    2.57
  -1   1  10    5.24    1.19
   1   1  10    6.91    1.96
  -1   1 -10    4.32    2.11
   1   1 -10    6.06    2.46
   1  -1  10    5.57    1.89
  -1  -1 -10    4.81    1.97
  -1  -1  10    5.92    2.15
  -1  -1 -12    1.14    2.99
  -1   1 -12   -0.56    2.30
  -1   1  12   -0.22    1.47
   1   1  12    0.10    2.30
  -1  -1 -12    2.09    2.49
   1   1 -12    0.24    3.01
  -1   1 -12   -1.67    2.61
   1  -1  12    0.22    3.06
   1   1  12    1.94    3.21
   1  -1  12    0.40    2.47
  -1   1 -12   -0.61    2.20
   1   1  12    0.86    1.91
   1  -1 -12    0.05    3.60
  -1  -1  12   -0.09    2.48
   1   1  12    1.20    1.58
  -1   1 -14   -0.51    3.22
  -1   1  14    0.25    3.01
  -1   1 -14    0.54    2.86
   1   1  14   -1.60    2.78
   1   1  14    0.40    3.96
   1  -1  14    1.17    2.88
   1  -1 -14    2.52    4.38
   1   1 -14   -1.36    3.83
  -1  -1 -14   -1.10    3.01
  -1  -1 -14    1.82    3.62
   1  -1  14    0.13    3.84
  -1  -1  14    3.12    3.02
  -1  -1 -16    3.67    3.68
  -1   1  16   -1.78    4.88
   1   1 -16    1.29    4.77
   1  -1  16    1.12    4.66
   1  -1  16    3.21    3.52
   1  -1 -16    5.51    5.27
  -1   1 -16   -0.11    3.53
   1   1  16    0.73    3.61
   1   1  16   -4.05    4.87
   1  -1 -16    3.65    3.97
  -1  -1  16   -0.59    4.65
  -1  -1 -16    2.84    4.53
  -1   1  16    0.75    3.53
  -1  -1  16    1.85    3.48
  -1   1 -16   -0.14    4.23
  -1   1 -18    0.95    4.16
   1   1 -18   -2.25    4.43
   1  -1 -18   -2.28    6.31
   1   1 -18   -3.41    5.71
  -1   1  18    0.75    4.29
   1   1  18   -3.79    5.79
   1  -1 -18   -1.65    4.62
  -1  -1  18    0.71    4.38
   1   1  18   -1.19    3.91
  -1   1 -18   -3.20    4.98
   1  -1  18    2.15    4.29
   1  -1  18   -3.80    5.56
  -1  -1 -18    2.46    4.49
  -1  -1  18   -0.21    5.41
  -1   1  18   -5.49    5.61
   1   2   1 1709.09   14.19
   1  -2  -1 1434.88   13.95
  -1  -2   1 1455.12   13.11
  -1   2   1 1597.77   13.65
  -1  -2  -1 1686.05   13.50
  -1   2  -1 1747.53   13.29
   1  -2  -1 1744.87   13.89
  -1   2  -1 1620.59   13.66
   1   2   1 1673.91   13.39
  -1   2  -1 1868.99   14.69
   1   2  -1 1645.21   13.96
   1  -2  -1 1696.26   14.97
   1  -2   1 1640.35   13.31
   1   2   1 1665.30   13.76
   1   2   1 1721.92   13.35
  -1  -2  -1 1756.76   13.37
  -1  -2   1 1654.22   13.14
  -1   2  -3 1563.21   14.07
  -1  -2  -3 1705.98   15.18
   1   2  -3 1648.39   13.73
   1  -2  -3 1726.17   14.86
   1   2   3 1723.91   15.92
   1   2   3 1669.27   13.60
   1   2  -3 1629.79   14.59
  -1   2   3 1771.78   16.79
   1  -2   3 1742.38   13.87
   1  -2  -3 1774.80   15.65
   1   2  -3 1667.30   15.07
   1  -2   3 1727.84   14.83
   1  -2  -3 1724.15   16.03
   1   2   3 1748.11   15.17
  -1   2  -3 1712.54   13.81
  -1   2   5 1636.36   16.51
   1  -2  -5 1663.32   18.18
   1  -2   5 1689.36   13.91
  -1  -2   5 1554.74   14.83
   1   2   5 1524.92   15.60
   1   2  -5 1623.80   14.86
   1   2   5 1631.22   16.32
   1  -2   5 1751.88   15.30
   1   2   5 1608.20   15.34
   1  -2  -5 1655.80   17.05
   1  -2   5 1606.81   14.41
   1   2  -5 1636.54   14.76
   1  -2  -5 1608.67   13.75
  -1  -2  -5 1586.50   15.57
  -1  -2  -5 1535.61   15.24
  -1   2  -5 1578.27   14.82
   1  -2   7 1061.23   10.41
   1  -2  -7 1004.96   11.55
   1   2  -7  991.98    9.84
  -1   2  -7  952.12    9.79
  -1   2  -7  948.37    9.84
  -1  -2  -7  920.04   10.35
  -1  -2   7  906.03    8.73
  -1  -2  -7  978.79   10.62
   1   2   7  857.62   10.96
   1   2  -7  947.86   10.56
  -1   2   7  986.85   11.08
   1  -2   7  975.16    9.93
   1  -2  -7  989.92   13.04
  -1  -2   7  916.93    9.63
   1   2   7 1072.29   10.51
   1   2   7  942.16    9.78
   1  -2   7 1049.83    8.80
   1   2   7  876.89   11.03
   1   2   9  780.13    9.02
  -1  -2   9  746.18    8.92
   1  -2   9  708.89    8.39
  -1   2   9  658.79    6.46
   1   2   9  616.33    9.60
  -1  -2  -9  682.09    8.76
   1   2   9  643.03    6.50
   1  -2   9  772.55    8.75
   1   2  -9  672.85    9.02
   1   2   9  724.83    8.05
   1  -2   9  769.84    7.04
   1  -2  -9  730.68   11.50
  -1  -2  -9  709.25    9.63
  -1   2  -9  714.29    8.41
  -1  -2 -11  342.92    7.04
  -1   2  11  306.28    3.82
   1  -2 -11  339.33    6.41
   1  -2 -11  335.60    8.35
  -1   2 -11  340.98    5.91
  -1  -2  11  349.07    6.32
   1   2 -11  362.27    6.91
   1   2  11  311.50    3.84
  -1   2 -11  346.57    5.88
   1  -2  11  360.59    6.10
   1   2  11  358.38    6.39
   1   2  11  348.33    5.18
   1  -2  11  365.41    6.09
   1   2  13  206.80    5.18
   1   2 -13  213.02    6.24
  -1  -2  13  214.52    5.65
  -1  -2 -13  217.11    5.73
   1  -2  13  226.25    5.60
  -1  -2 -13  202.02    6.45
   1  -2  13  246.60    5.80
   1  -2 -13  205.91    7.82
  -1   2 -13  228.86    5.73
   1  -2 -13  220.85    5.98
   1   2  13  244.76    6.12
  -1  -2  15  101.94    4.97
  -1   2 -15  106.76    5.13
   1   2 -15  108.31    5.69
   1  -2  15  110.00    4.97
   1   2  15  101.06    4.53
  -1  -2 -15   86.76    5.75
  -1   2 -15  117.38    4.61
   1  -2 -15  104.12    7.13
  -1  -2  15  127.03    5.36
   1  -2  15  130.99    5.41
   1   2  15  122.57    5.84
  -1  -2 -15  112.44    5.17
   1   2 -17   88.27    6.62
   1  -2  17   99.20    5.57
  -1  -2 -17  103.94    5.78
  -1  -2  17  114.17    6.08
  -1   2 -17  101.85    5.22
   1   2  17   78.99    4.86
   1   2  17  106.70    6.47
   1  -2  17  114.68    6.11
  -1  -2  17   99.65    5.72
  -1   2 -17  101.09    6.04
  -1   2  17   90.33    5.27
  -1   2  17  105.36    6.37
   1  -2 -17   91.22    8.14
   1  -2  19   40.08    5.29
   1   2 -19   25.73    6.55
  -1   2 -19   44.55    5.05
   1   2  19   33.89    5.03
   1   2 -19   39.76    5.33
   1   3   0   -0.14    1.00
   1  -3   0    0.67    0.65
   1   3   0    0.60    0.48
  -1   3   0    0.47    0.35
  -1   3   0    2.08    1.20
  -1  -3   0   -0.22    0.75
  -1   3   0    1.03    0.64
  -1  -3   0    0.63    0.40
   1  -3   0    0.60    0.79
   1   3   0    0.37    0.45
  -1   3   0    0.22    0.73
   1  -3  -2    6.10    0.91
  -1  -3  -2    8.88    1.20
   1   3   2    6.56    0.56
   1   3   2    7.66    1.09
   1  -3  -2    5.00    1.46
  -1  -3  -2    5.43    0.61
   1   3  -2    6.32    0.94
  -1  -3   2    5.24    0.62
  -1   3  -2    8.01    0.68
   1  -3  -2    5.06    0.95
   1  -3   2    5.19    0.90
   1  -3   2    4.94    0.54
   1   3   2    4.94    0.96
  -1  -3   2    7.59    1.08
  -1   3  -2    5.99    0.64
  -1   3  -2    6.39    0.90
   1   3   4    2.39    1.15
   1  -3  -4    2.16    1.21
   1  -3   4    2.88    1.05
  -1   3   4    5.20    2.19
   1   3  -4    2.90    0.83
   1  -3   4    2.93    0.72
   1   3  -4    2.04    1.26
   1  -3  -4    3.78    1.23
   1   3  -4    2.33    1.07
   1   3   4    3.97    1.66
  -1  -3  -4    4.31    1.27
  -1   3  -4    2.94    0.88
   1  -3  -4    3.42    1.72
   1  -3  -6    2.12    1.52
  -1   3   6    1.77    2.14
   1   3   6    2.23    1.77
   1   3   6    1.15    1.40
  -1   3  -6    0.40    1.34
   1   3   6   -0.19    2.04
   1   3  -6    0.67    1.61
   1  -3   6    1.21    1.37
   1  -3  -6    1.56    0.64
   1  -3   6    1.32    0.88
  -1   3  -6    1.02    1.28
  -1   3   6    1.39    2.05
  -1  -3  -6    1.15    1.52
   1  -3  -6    1.00    1.71
   1   3   8    3.50    1.92
   1   3   8    4.88    2.44
   1  -3  -8    2.74    1.98
   1   3  -8    3.73    1.93
  -1  -3  -8    5.98    1.89
  -1   3   8    1.59    2.61
  -1  -3   8    2.28    1.84
  -1   3  -8    4.37    1.74
   1  -3   8    3.16    1.81
   1  -3   8    8.17    1.24
  -1  -3  10    0.85    2.29
  -1  -3  10    1.06    1.62
   1   3  10    3.28    3.13
   1   3  10    1.11    2.02
   1  -3  10    1.42    1.55
   1  -3 -10    0.81    3.83
   1  -3  10    1.20    2.08
  -1   3 -10    0.92    2.10
   1   3  10    0.60    2.95
   1   3 -10    0.93    2.55
   1  -3 -10    2.14    2.38
  -1  -3 -10    1.78    2.44
   1  -3 -12    3.02    4.61
  -1   3 -12    3.31    2.81
   1  -3 -12    7.17    3.03
   1   3  12    5.93    3.70
   1   3 -12    6.73    3.22
  -1  -3  12    3.95    2.77
   1  -3  12    2.06    2.66
   1  -3 -14   -0.34    3.60
   1   3 -14   -0.18    3.72
   1   3  14    0.84    4.20
  -1   3 -14    2.48    3.49
   1  -3 -14   -4.42    5.44
   1  -3  14   -0.64    3.27
  -1  -3  14   -0.75    3.34
  -1   3 -16   -1.53    4.14
   1  -3 -16    4.95    4.38
  -1   3  16   -4.54    5.16
   1   3  16   -1.18    5.14
  -1   3 -16   -0.81    3.42
   1   3  16   -0.91    3.57
   1   3 -16    4.14    4.67
  -1  -3 -16   -1.04    4.20
   1  -3  16    2.92    3.92
  -1  -3  16   -1.29    4.08
   1  -3  18    0.33    4.46
  -1   3 -18   -2.29    4.89
  -1   3  18   -8.26    5.93
   1   3  18   -0.85    5.88
  -1  -3 -18    0.36    4.66
  -1   3 -18    1.81    4.08
  -1   3  18    1.30    4.32
   1   3  18   -3.93    4.04
   1   3 -18   -1.73    5.46
  -1  -3  18   -1.52    4.69
   1  -4  -1 1226.56   11.46
  -1  -4  -1 1282.35   10.74
  -1  -4   1 1179.94   11.12
   1   4  -1 1133.38    9.73
   1   4  -1 1258.20   11.51
  -1   4   1 1191.82   10.66
   1  -4  -1 1285.33   12.18
  -1  -4   1 1160.90    9.82
   1   4   1 1192.12   10.21
  -1   4  -1 1345.26   10.77
   1  -4   1 1314.75   12.18
   1   4  -1 1202.76   10.16
  -1   4   1 1260.41   11.03
  -1   4  -1 1259.52   10.72
   1   4   1 1244.19   11.55
   1   4  -1 1317.91   11.96
   1  -4   1 1266.44   10.88
   1  -4  -3 1045.00   11.54
   1  -4   3 1086.80    9.24
   1  -4  -3 1082.01   12.29
   1   4   3 1073.53   11.12
  -1   4  -3 1185.39    9.92
  -1   4  -3 1118.23    9.17
   1   4  -3 1149.05   10.89
  -1  -4   3 1105.75    9.49
   1  -4  -3 1064.63   10.95
   1   4   3 1090.84    9.30
  -1   4  -3 1103.33    9.92
   1   4   3 1116.93   11.15
  -1  -4  -3 1053.26   11.61
  -1  -4   3 1022.44   10.48
  -1   4  -3 1085.12   10.86
  -1  -4  -3 1068.87    9.24
   1   4   3 1153.82   13.25
  -1  -4  -5  683.32    8.63
   1  -4  -5  748.75    9.48
  -1   4  -5  673.36    7.19
   1   4  -5  705.58    6.68
   1   4   5  729.74    6.48
   1   4  -5  665.19    8.44
   1   4   5  679.68    9.46
   1  -4  -5  696.30    5.99
  -1  -4   5  723.73    6.78
  -1   4   5  721.21   10.05
   1   4   5  656.21    9.61
   1  -4  -5  721.78    8.47
  -1  -4   7  445.81    4.12
  -1   4   7  433.26    8.39
   1  -4   7  452.61    4.49
   1  -4   7  475.20    5.68
   1   4   7  440.03    7.07
   1  -4  -7  499.82    8.51
   1  -4  -7  445.95    6.79
   1   4   7  425.66    8.05
  -1  -4  -7  412.75    6.75
  -1   4  -7  464.33    5.43
   1  -4   7  460.80    6.62
   1  -4   9  419.12    5.69
  -1   4  -9  378.94    6.28
   1  -4   9  416.55    6.65
   1   4  -9  377.87    6.61
  -1  -4  -9  336.51    6.47
   1   4   9  350.31    6.27
   1   4   9  338.14    7.66
  -1   4   9  316.47    8.13
   1  -4  -9  368.48    6.69
  -1  -4   9  405.92    4.06
   1   4  11  247.49    7.61
  -1  -4 -11  299.56    6.73
  -1   4 -11  315.38    6.12
   1  -4  11  346.70    5.45
  -1  -4  11  329.76    6.55
   1   4 -11  313.59    6.70
   1   4  11  340.21    6.86
   1  -4  11  348.32    6.57
   1  -4 -11  287.71    6.63
   1  -4  13  188.36    4.83
   1  -4 -13  172.99    6.03
  -1   4 -13  187.25    5.50
  -1  -4 -13  177.12    5.90
   1   4 -13  190.53    5.93
  -1  -4  13  186.51    5.75
   1   4  13  193.91    6.28
   1  -4  13  189.45    5.69
  -1   4 -15  116.47    5.45
  -1  -4  15  115.65    5.60
  -1  -4 -15  106.00    5.75
   1  -4  15  109.24    4.69
   1   4 -15  120.90    6.23
   1  -4 -15  103.71    5.83
  -1   4  15  103.84    5.96
   1  -4  15  123.08    5.52
   1   4  15  116.64    6.13
   1   4 -17   56.13    6.19
  -1   4 -17   74.69    4.79
  -1  -4  17   76.37    5.68
   1  -4 -17   77.48    6.14
   1  -4  17   72.56    5.46
   1  -4  17   68.59    4.88
   1   4  17   79.75    6.55
  -1   4 -17   75.22    5.65
  -1   4  17   79.26    6.34
   1   4  17   59.40    4.76
   1  -5   0    0.04    1.45
   1   5   0    0.07    0.71
  -1   5   0    0.19    1.20
  -1   5   0    2.50    2.08
  -1   5   0   -0.45    1.13
   1   5   0    0.27    1.46
  -1  -5   0   -0.31    1.20
   1   5   0    0.21    0.92
   1  -5  -2   12.24    1.72
  -1  -5  -2   12.39    1.09
  -1  -5   2    9.68    0.57
   1   5   2   13.04    2.60
   1  -5   2   12.90    1.68
  -1   5  -2   12.50    0.91
  -1   5   2   10.93    2.46
   1   5   2   11.08    1.10
  -1   5  -2   13.51    2.28
   1  -5  -2   13.21    1.75
  -1   5  -2   13.02    1.16
  -1   5   2   10.97    1.34
  -1   5  -2   12.17    1.41
  -1  -5   2   11.78    1.48
   1  -5   4    4.11    0.89
  -1   5  -4    6.60    1.27
   1  -5  -4    4.79    1.64
   1   5   4    5.51    2.80
  -1  -5  -4   10.40    2.13
   1  -5  -4    3.93    1.83
   1   5   4    5.10    0.89
  -1  -5   4    6.65    1.19
  -1  -5  -4    4.69    0.67
   1  -5   4    5.03    1.63
  -1  -5  -6   -2.23    2.37
   1  -5  -6   -0.89    2.21
   1   5   6    0.10    1.13
  -1   5  -6   -0.04    1.89
  -1   5   6   -0.31    2.92
   1  -5  -6    1.59    2.02
   1  -5   6    5.53    1.08
   1   5  -6    2.21    1.47
   1  -5   6    0.12    1.71
   1   5   6   -2.16    3.02
  -1  -5   8    0.49    1.80
  -1   5   8    0.68    3.49
   1   5   8    2.05    3.34
   1  -5  -8    3.29    2.83
  -1  -5  -8    1.01    2.45
   1  -5  -8    0.76    2.48
   1  -5   8    0.80    2.29
  -1   5  10    0.52    4.10
   1  -5 -10    2.08    3.03
   1   5 -10    0.28    2.95
   1   5  10    3.14    3.83
  -1   5 -10    2.73    2.74
  -1  -5  10    1.50    2.29
   1  -5  10    2.17    2.46
  -1  -5  10    0.33    1.09
   1  -5  10    1.05    2.66
  -1  -5 -10    0.90    3.06
   1   5  12    2.47    4.17
   1   5 -12   -1.25    3.61
   1   5  12    0.25    4.46
  -1  -5  12   -1.20    3.32
   1  -5  12    1.06    3.13
   1  -5 -12   -0.09    3.55
  -1  -5  12    2.55    2.51
  -1  -5 -12   -2.40    3.49
   1  -5  12    1.85    3.03
  -1   5 -12   -0.35    3.26
   1  -5 -14   -1.38    4.27
  -1   5 -14    1.97    3.79
  -1  -5 -14    1.22    4.00
   1  -5  14   -0.38    3.51
  -1   5  14   -2.43    4.92
  -1  -5  14    1.79    3.84
  -1  -5  14    1.39    2.96
   1  -5  14    3.33    3.72
   1   5  14    2.29    4.95
   1   5 -14   -2.24    4.11
   1   5  16   -1.06    5.50
  -1   5 -16    5.71    4.48
   1   5 -16    0.93    5.08
  -1  -5  16    3.61    4.46
  -1   5  16   -0.75    5.44
  -1  -5 -16   10.16    4.70
   1  -5 -16    4.34    4.91
   1  -5  16    7.64    4.36
   1  -5  16    5.47    4.31
  -1  -5  16    2.34    3.52
   1   5  18   -0.52    4.17
  -1  -5  18   -1.11    4.01
  -1   5 -18    0.62    5.01
  -1   6   1  506.88    8.63
   1   6   1  483.37    5.08
   1   6  -1  497.59    5.02
  -1   6  -1  522.53    5.84
   1  -6  -1  448.10    6.75
   1   6   1  469.81    4.65
  -1   6  -1  558.17    8.79
  -1  -6  -1  532.19    5.60
   1  -6   1  506.43    7.29
   1  -6   3  464.88    6.85
  -1   6   3  450.10    8.40
   1  -6  -3  385.98    5.95
  -1   6  -3  458.26    4.84
   1   6   3  431.93    4.34
  -1   6  -3  525.63    8.05
   1  -6  -3  443.86    6.90
  -1  -6  -3  424.22    3.90
   1  -6   3  485.36    5.11
   1   6   3  454.42    8.61
   1   6   5  408.29    8.41
   1   6   5  419.22    4.22
   1  -6   5  471.82    5.65
   1  -6  -5  380.61    6.81
  -1  -6  -5  392.10    7.05
   1   6  -5  446.48    4.74
  -1   6  -5  484.61    5.55
  -1   6  -5  440.41    5.70
   1  -6   5  397.51    4.14
   1  -6  -5  422.00    7.50
   1  -6  -7  456.55    8.91
  -1   6   7  404.38    9.26
   1  -6   7  472.88    6.04
  -1   6  -7  469.72    6.01
  -1  -6   7  470.64    5.39
  -1  -6  -7  398.68    7.88
   1   6   7  422.77    9.67
   1  -6  -7  376.40    7.28
   1   6   9  205.63    7.49
   1  -6   9  256.79    4.69
  -1  -6  -9  217.31    6.21
  -1   6  -9  247.76    5.94
  -1  -6   9  245.66    4.17
   1  -6  -9  206.48    5.91
  -1   6   9  209.58    7.78
   1  -6  -9  261.15    7.86
   1  -6 -11  133.45    5.42
   1   6  11  132.08    7.20
   1   6 -11  162.43    5.59
   1  -6  11  172.59    4.51
  -1   6  11  128.24    7.22
  -1   6 -11  167.68    5.46
  -1  -6 -11  145.97    5.76
  -1  -6  11  164.80    4.00
  -1   6 -13  101.21    5.10
   1   6  13   87.15    6.81
   1  -6 -13  101.37    5.70
   1  -6  13  103.93    4.41
   1   6 -13  104.51    5.63
  -1  -6  13  103.75    3.98
  -1  -6 -13   89.20    5.35
   1   6  13   96.86    6.14
  -1   6 -15   72.12    5.45
   1  -6  15   74.54    4.71
   1  -6 -15   69.70    5.68
  -1   6  15   79.94    6.42
   1   6  15   68.50    6.25
   1   6 -15   68.24    5.73
  -1  -6  15   76.15    5.52
  -1  -6  15   68.01    4.30
  -1  -6 -15   63.84    5.60
  -1   7   0    2.42    3.37
   1  -7   0    0.10    2.32
  -1   7   0    0.39    1.70
   1   7   0   -1.39    3.73
   1  -7   2    3.54    2.38
   1  -7  -2    2.37    2.42
  -1   7  -2    2.15    0.53
  -1  -7  -2    3.42    1.41
  -1   7  -2    2.67    3.46
  -1   7   2    4.05    3.66
   1  -7  -4   -0.09    2.41
   1   7   4   -0.05    3.82
  -1   7  -4    2.92    3.55
   1  -7  -4    0.94    2.36
  -1   7   4   -2.61    4.21
   1  -7   4    3.20    2.53
   1  -7  -4    0.35    1.31
   1  -7   4    0.89    2.15
  -1  -7  -4    1.26    1.00
  -1   7  -6    0.11    1.93
  -1  -7   6    1.08    1.72
   1  -7  -6   -0.68    2.97
   1  -7  -6   -0.43    3.09
  -1  -7  -6   -1.64    3.06
   1  -7   6   -1.06    2.68
   1   7   6   -1.55    4.36
  -1   7  -6   -0.17    3.57
   1  -7   6   -0.46    2.37
   1   7  -6    1.04    2.16
  -1  -7  -8    0.13    3.55
  -1   7   8   -2.06    4.60
   1  -7  -8    1.70    3.56
   1   7   8    0.12    4.51
  -1   7  -8   -1.99    2.61
   1  -7  -8    0.12    3.29
  -1  -7   8    0.69    2.11
   1  -7   8    1.75    2.60
  -1  -7 -10    4.01    4.02
  -1  -7  10    0.83    2.47
   1  -7 -10    2.98    3.72
   1  -7 -10    4.58    4.23
  -1   7  10   -0.77    5.12
   1   7 -10    1.42    4.10
   1  -7  10    4.77    2.95
  -1   7 -10    2.20    3.66
   1   7  10    3.24    5.22
   1   7 -12    4.26    4.20
  -1   7 -12    5.41    4.30
   1  -7 -12    2.34    4.24
  -1   7  12    0.08    5.72
   1   7  12    4.34    5.74
   1  -7  12    4.09    3.29
  -1  -7 -12    3.83    4.54
  -1  -7  12    0.02    2.85
  -1   7 -14    0.82    4.52
   1   7  14   -2.46    6.21
  -1  -7 -14   -0.40    4.90
   1  -7 -14   -3.79    5.04
   1   7 -14    3.36    4.77
   1  -7  14   -1.67    3.72
   1  -8  -1  314.74    7.05
   1  -8   1  315.12    6.98
   1   8   1  320.79    8.97
  -1   8   1  312.47    8.63
  -1   8  -1  315.09    8.26
   1  -8   3  280.71    6.59
  -1   8   3  282.14    8.76
   1  -8  -3  270.23    6.82
  -1   8  -5  176.35    4.35
   1  -8   5  194.69    5.88
   1   8  -5  177.50    3.96
   1   8   5  169.08    7.55
  -1   8   5  166.95    7.34
   1  -8  -5  177.90    5.97
   1  -8  -7  168.67    6.56
  -1   8  -7  203.48    6.99
   1   8   7  139.00    7.64
   1   8  -7  180.32    6.25
   1  -8   7  181.48    6.23
   1  -8  -7  133.76    5.47
  -1   8  -7  174.47    4.39
  -1  -8   7  181.73    6.35
   1  -8   7  180.83    4.12
  -1   8  -9  126.53    5.77
  -1  -8   9  121.13    5.51
  -1   8  -9  149.27    6.45
   1   8   9  103.89    7.52
  -1  -8  -9  101.87    5.52
   1  -8   9  109.45    5.29
   1  -8  -9   99.38    5.61
   1  -8   9  128.79    4.01
  -1   8   9  109.58    7.78
   1  -8  -9  132.72    6.65
   1   8 -11  118.84    6.16
  -1   8  11   91.57    7.90
   1  -8 -11  102.60    6.19
   1  -8  11  127.60    4.49
  -1   8 -11  115.24    5.80
  -1  -8 -11   93.12    6.06
   1   8  11   91.35    7.49
   1  -8 -13   61.20    6.05
   1  -8  13   65.92    4.27
   1  -9   0    2.51    3.50
  -1   9   0   -0.51    5.07
  -1  -9   0   -0.75    3.55
   1   9   0    0.77    5.36
  -1   9  -2    0.47    4.77
  -1  -9   2   -3.19    3.51
   1   9  -2    4.45    5.60
  -1   9   2    0.91    5.50
   1   9   2    2.41    5.45
  -1  -9  -2   -0.72    3.63
   1  -9  -2    2.52    3.46
   1  -9   2    4.86    3.49
  -1  -9   4   -0.05    3.62
   1  -9   4    2.41    3.59
  -1   9   4    1.36    5.24
   1  -9  -4    2.99    3.68
  -1   9  -4    0.85    5.07
   1   9  -4    2.62    5.55
   1  -9   6    2.02    3.83
  -1   9  -6    0.85    4.98
   1   9  -6   -0.47    4.31
  -1  -9   6   -1.05    3.75
  -1   9   6    0.76    5.98
  -1   9  -6   -1.34    2.99
   1   9   6    6.32    6.34
   1  -9  -6    3.27    4.16
   1   9   8    0.80    6.13
   1   9  -8   -3.36    4.62
   1  -9   8   -0.80    3.13
   1  -9  -8    2.01    4.59
  -1  -9   8    4.38    4.13
  -1  -9  -8   -3.10    4.71
   1  -9   8   -1.76    4.04
  -1   9  -8    4.96    5.22
   1  -9 -10    1.82    4.47
   1  10   1  110.36    7.82
  -1  10  -1  107.28    7.53
   1 -10   1  115.25    5.80
  -1 -10  -1  110.20    5.76
  -1  10   1  120.77    8.15
   1  10  -1  122.23    8.13
   1 -10  -1  115.32    5.79
  -1 -10   1  117.83    5.86
   1  10  -3  156.93    8.65
   1  10   3  130.90    8.62
  -1  10   3  135.58    8.10
  -1  10  -3  166.97    8.16
   1 -10   3  138.60    5.83
  -1 -10  -3  131.82    5.84
   1 -10  -3  124.21    5.86
  -1 -10   3  147.83    5.95
   1  10  -5  130.43    8.40
  -1  10   5  105.99    8.22
  -1  10  -5  116.13    7.34
  -1  10  -7  110.13    7.60
   1  10  -7  115.07    8.37
   2   0   0  216.06    2.23
   2   0   0  231.56    3.22
  -2   0   0  208.49    2.37
  -2   0   0  219.81    2.28
  -2   0   0  225.24    2.37
  -2   0   0  208.40    2.84
  -2   0   2  267.09    2.69
   2   0   2  274.31    3.10
  -2   0  -2  263.86    2.51
  -2   0  -2  274.54    2.87
   2   0   2  268.82    2.87
  -2   0  -2  275.95    2.95
  -2   0  -2  254.92    2.84
  -2   0  -2  263.75    2.75
   2   0   2  274.14    2.88
  -2   0  -2  277.96    3.16
   2   0   2  252.12    2.74
   2   0  -2  272.75    4.05
  -2   0   4 2190.44   18.00
  -2   0  -4 2127.30   17.34
  -2   0  -4 2195.73   18.38
   2   0   4 2198.99   18.42
  -2   0   4 2169.55   18.12
   2   0   4 2147.87   17.82
   2   0   4 2150.49   17.85
   2   0  -4 2076.33   20.00
  -2   0  -4 2088.99   18.14
   2   0   4 2091.35   18.22
   2   0  -4 2107.93   18.08
   2   0  -6 6537.67   53.50
  -2   0   6 6635.35   54.48
  -2   0  -6 6425.59   52.68
   2   0   6 6908.41   53.14
   2   0   6 6393.89   53.56
  -2   0  -6 6383.87   53.34
  -2   0  -6 6466.41   52.78
   2   0  -6 6448.86   53.35
  -2   0   6 6701.65   53.50
  -2   0  -6 6630.36   53.61
  -2   0   6 6470.25   52.86
  -2   0  -8 4296.80   36.23
  -2   0  -8 4248.64   36.10
   2   0   8 4295.70   36.98
  -2   0   8 4447.21   36.90
  -2   0  -8 4271.37   36.70
  -2   0  -8 4178.08   36.78
   2   0   8 4556.57   36.58
   2   0  -8 4158.55   39.24
  -2   0   8 4486.61   35.99
  -2   0  10  571.97    7.51
   2   0  10  578.24    7.68
  -2   0  10  581.24    7.88
  -2   0 -10  535.52    7.29
   2   0 -10  549.45    9.39
  -2   0 -10  569.47    7.14
   2   0  10  600.35    7.18
  -2   0  12  161.31    4.70
  -2   0 -12  167.16    4.35
   2   0  12  184.19    5.11
  -2   0  12  194.15    5.05
   2   0  12  147.97    3.95
  -2   0 -12  159.72    4.32
   2   0 -12  154.36    5.84
  -2   0 -12  149.63    3.70
  -2   0  14   13.92    3.98
   2   0  14   14.85    4.05
   2   0 -14   11.02    4.66
  -2   0 -14   12.82    3.09
  -2   0  14   13.46    3.27
   2   0  14   13.10    3.10
  -2   0 -14    9.76    3.27
  -2   0 -16   -1.21    3.81
   2   0 -16   -0.14    5.22
   2   0  16    5.29    4.85
   2   0  16   -0.22    3.54
  -2   0  16    1.71    4.62
  -2   0  16    0.88    3.92
  -2   0 -16    1.24    3.68
  -2   0  18   65.54    5.50
   2   0  18   77.59    5.31
   2   0 -18   63.37    7.78
   2   0  18   94.49    6.64
  -2   0  18  100.06    6.43
  -2   0 -18   84.26    5.48
   2   0 -20   82.79    9.05
   2   1   1 2130.41   17.86
   2   1   1 2083.27   17.85
  -2   1  -1 2175.39   17.75
   2   1  -1 2014.33   18.42
  -2  -1   1 2136.83   17.67
  -2  -1   1 2073.46   18.26
   2  -1   1 2250.19   18.15
  -2   1   1 2156.46   17.71
  -2   1  -1 2114.86   17.80
   2   1   1 2170.71   17.49
  -2  -1   1 2145.80   17.78
   2   1   1 2141.72   17.71
   2   1   1 2131.11   18.56
   2   1   1 2165.70   17.72
  -2  -1   1 2110.61   17.31
   2  -1  -1 2357.00   20.82
   2  -1  -1 2373.73   17.93
   2  -1  -1 2344.28   19.28
  -2  -1  -1 2230.31   17.94
   2   1   1 2190.92   17.70
  -2   1   3 3243.35   27.26
   2   1   3 3281.52   27.55
   2  -1   3 3294.07   26.45
  -2  -1   3 3308.40   26.84
   2  -1  -3 3215.80   26.56
   2  -1  -3 3542.58   28.94
   2  -1   3 3243.24   26.49
   2   1   3 3289.16   27.42
   2   1  -3 3025.13   26.63
  -2   1  -3 3291.48   26.73
   2  -1  -3 3279.53   29.61
  -2   1  -3 3343.87   26.44
  -2   1  -3 3169.39   26.82
   2   1   3 3340.13   26.52
  -2  -1   3 3275.74   27.06
  -2   1  -3 3130.40   26.53
   2   1  -3 3159.59   27.90
   2   1   3 3269.19   26.53
  -2   1  -3 3299.83   26.77
   2  -1   5 1010.37    8.88
   2   1  -5  939.77    9.26
  -2   1   5  939.63   10.33
   2   1  -5 1004.99   10.83
  -2   1   5  944.31    8.77
   2  -1  -5 1047.73   11.53
  -2   1  -5 1049.82    9.22
   2   1   5  978.18    9.79
  -2  -1  -5  887.79    9.68
   2   1   5  997.23    9.67
   2   1   5  872.53   10.49
   2  -1   5 1043.52    9.42
  -2   1  -5  987.47    9.40
   2   1   5  942.48    9.93
  -2   1   5 1079.83    9.63
  -2  -1   5 1017.18    9.30
   2  -1  -5  966.91    9.00
  -2   1  -5 1028.43    9.36
   2  -1   5  992.86    9.56
  -2  -1   5 1030.51    9.42
   2   1   5  989.76    8.84
  -2   1  -7   47.94    1.73
  -2   1   7   48.76    1.45
   2   1   7   43.55    2.21
  -2   1  -7   47.19    1.59
  -2  -1  -7   44.12    1.81
   2   1   7   50.98    1.76
  -2  -1   7   48.38    2.18
   2   1   7   53.76    1.23
  -2   1   7   48.14    2.49
  -2   1   7   43.36    2.40
   2   1   7   49.52    2.27
   2   1   7   38.99    2.43
   2  -1   7   49.59    2.15
   2  -1  -7   49.02    3.14
   2  -1  -7   51.32    1.79
   2  -1   7   51.35    1.82
  -2  -1  -7   50.19    2.09
  -2   1  -7   46.10    2.03
  -2   1  -7   50.77    1.76
  -2  -1   7   51.98    1.82
  -2  -1  -7   47.09    1.84
  -2   1  -7   48.75    1.32
   2   1  -7   45.05    1.95
  -2   1   9  394.35    4.60
  -2   1   9  413.50    5.99
  -2   1  -9  381.70    4.82
   2   1   9  427.50    4.61
  -2  -1  -9  397.93    6.03
   2  -1   9  438.34    5.85
   2   1  -9  392.55    7.10
  -2   1  -9  386.77    5.25
   2  -1   9  416.01    6.01
  -2   1  -9  400.63    5.58
  -2  -1   9  422.96    5.91
   2  -1  -9  379.95    7.92
  -2  -1  -9  384.21    5.56
   2   1   9  407.70    5.48
  -2  -1  -9  391.15    5.56
   2   1   9  417.15    6.14
  -2  -1  11 1046.80   11.35
  -2  -1  11  911.35   11.38
  -2  -1 -11  930.19   10.79
  -2   1 -11  962.59   10.82
  -2  -1 -11  946.79   11.42
   2  -1  11 1040.24   11.43
  -2   1  11 1000.14   11.36
  -2   1 -11  933.70    9.98
   2   1  11 1005.40   11.54
  -2  -1 -11  883.21   10.87
  -2   1 -11  995.79   10.85
   2  -1  11 1007.93   11.21
   2  -1 -11  914.74   13.89
   2   1  11  944.02   10.74
   2   1 -11  924.29   12.81
  -2  -1  13   64.11    4.27
  -2   1 -13   59.08    3.40
  -2  -1 -13   55.90    3.57
  -2   1  13   59.49    4.14
   2   1  13   65.33    4.28
   2   1 -13   57.19    4.72
   2  -1 -13   55.80    5.32
   2  -1  13   58.06    3.50
   2   1  13   57.70    3.51
  -2  -1  13   55.16    3.86
  -2  -1 -13   44.92    3.52
  -2   1 -13   61.82    3.49
   2  -1  13   64.28    4.19
  -2   1 -13   52.61    2.64
  -2  -1 -15   18.70    3.95
  -2  -1  15   23.59    3.83
   2  -1  15   27.24    4.54
  -2  -1 -15   26.22    3.78
  -2   1  15   23.87    4.59
  -2   1 -15   27.97    3.52
   2   1 -15   24.76    4.99
   2  -1  15   22.85    3.61
  -2   1  15   21.62    3.81
   2   1  15   26.94    4.75
   2   1  15   24.59    3.43
  -2  -1  15   32.19    4.49
   2  -1 -15   23.68    5.68
  -2   1 -15   23.72    3.84
   2  -1 -17   37.56    5.00
   2  -1  17   47.55    5.57
   2  -1 -17   37.38    6.70
  -2   1 -17   42.61    4.41
  -2   1  17   35.40    4.70
   2   1 -17   27.84    6.07
  -2  -1  17   30.32    4.38
   2   1  17   45.51    5.74
  -2  -1 -17   43.47    4.67
  -2   1  17   43.94    5.57
   2  -1  17   33.32    4.36
   2   1  17   36.04    4.31
  -2  -1  17   46.39    5.45
   2  -1 -19   14.26    7.39
   2   1 -19   20.92    7.00
  -2  -1 -19   28.47    4.92
  -2   1 -19   26.91    4.86
   2  -1  19   19.63    4.84
   2   1  19   23.44    4.61
   2   2   0 9584.99   78.37
   2   2   0 9706.59   78.11
  -2   2   0 9952.40   78.90
   2  -2   0 9705.56   78.18
  -2  -2   0 9720.70   77.58
   2   2   0 9856.88   77.49
   2   2   0 9678.93   77.74
  -2  -2   0 9660.08   77.54
  -2   2   0 9643.87   77.84
  -2   2   0 9812.84   77.53
  -2  -2   0 9731.72   77.83
  -2  -2   0 9817.10   78.07
  -2   2  -2 5638.39   44.31
   2  -2  -2 5626.03   45.88
   2  -2   2 5496.04   43.72
   2  -2  -2 5690.99   44.75
   2   2   2 5567.67   43.79
  -2   2  -2 5395.01   43.78
   2   2   2 5537.27   43.82
  -2   2  -2 5363.74   44.08
  -2  -2   2 5444.31   43.58
  -2  -2   2 5452.23   44.42
   2   2   2 5415.45   44.41
   2   2   2 5178.84   43.85
  -2   2   2 5447.83   44.38
  -2   2  -2 5501.75   43.89
   2   2  -2 5295.75   45.10
  -2  -2  -2 5436.65   43.81
  -2   2   2 5412.69   44.06
  -2  -2  -2 5450.21   44.74
   2   2  -2 5407.92   44.29
   2   2  -2 5488.21   44.83
   2  -2   4 1248.79   10.65
   2  -2  -4 1301.07   13.32
  -2   2  -4 1319.63   10.66
  -2  -2   4 1249.15   11.28
   2   2   4 1215.13   11.86
   2  -2  -4 1383.79   13.19
  -2  -2  -4 1298.24   12.94
  -2   2  -4 1260.39   10.38
   2  -2   4 1214.85   10.63
   2   2   4 1185.11   10.59
   2   2   4 1216.22   10.69
  -2  -2   4 1231.41   11.59
  -2   2  -4 1181.80   11.14
   2   2  -4 1229.75   11.38
   2   2   4 1165.55   12.43
  -2   2  -4 1177.66   10.61
   2  -2  -4 1167.58   10.55
  -2   2   4 1169.04   11.62
  -2   2  -4 1262.26   11.26
  -2   2  -4 1236.21   11.33
   2   2  -4 1235.80   11.17
   2   2  -4 1178.07   12.18
   2  -2   6  205.73    2.68
   2   2   6  188.61    4.11
   2  -2   6  215.00    3.47
   2   2   6  179.89    3.53
  -2  -2   6  172.57    2.25
   2   2  -6  206.19    3.32
   2   2   6  204.08    2.89
   2  -2   6  198.10    3.15
   2   2   6  188.92    3.87
  -2   2  -6  209.98    3.38
  -2   2  -6  209.64    3.21
  -2   2   6  191.97    4.53
   2   2   6  214.87    2.92
   2  -2  -6  204.16    2.70
  -2  -2   6  209.83    3.26
  -2   2  -6  204.82    2.81
   2   2   6  201.64    2.68
  -2   2   6  185.03    3.67
   2  -2  -8   19.16    3.27
  -2  -2   8   23.42    2.16
   2  -2   8   19.04    1.79
   2   2   8   14.10    2.25
   2   2   8   24.25    1.37
   2  -2   8   17.68    2.07
  -2   2  -8   18.55    1.67
   2  -2   8   20.28    1.54
  -2   2  -8   18.53    1.51
  -2   2   8   21.33    2.34
   2  -2  -8   15.70    1.50
   2   2   8   19.68    2.40
  -2  -2   8   13.99    1.22
  -2  -2 -10  147.40    3.85
  -2   2 -10  151.26    3.09
   2  -2  10  169.30    4.08
  -2   2 -10  168.68    3.76
  -2   2 -10  162.48    3.51
   2   2  10  132.27    4.64
  -2  -2 -10  146.64    4.09
   2  -2 -10  141.15    5.99
   2  -2  10  165.82    4.00
   2   2  10  163.68    2.89
   2   2 -10  159.81    4.84
  -2  -2  10  172.49    4.10
  -2   2  10  163.89    4.29
   2   2  10  169.39    4.45
   2   2 -12  693.03   11.18
  -2   2  12  764.21   10.10
   2   2  12  776.82   10.27
   2  -2 -12  695.79   13.26
  -2   2 -12  772.13    9.62
  -2   2 -12  757.94    9.28
   2   2  12  689.07    9.22
  -2  -2 -12  707.15   10.18
  -2   2 -12  687.01    8.20
   2  -2  12  782.33    9.83
  -2  -2  12  709.26   10.23
   2  -2  12  746.96    9.81
  -2  -2  12  788.10    9.72
  -2   2 -14  753.16    9.93
  -2  -2 -14  688.83   10.65
  -2   2  14  734.14   10.71
   2  -2 -14  675.72   14.32
  -2  -2  14  795.63   10.45
   2  -2  14  722.65   10.41
  -2   2 -14  721.74   10.16
   2  -2 -14  699.36   11.28
  -2  -2  14  657.71   10.65
   2  -2  14  781.87   10.53
   2   2  14  631.76    9.48
   2   2  14  781.15   11.05
   2   2 -14  650.80   11.86
  -2   2  16  422.81    8.81
   2   2  16  427.10    8.98
  -2   2 -16  416.21    7.88
  -2   2 -16  376.84    8.20
  -2   2  16  365.05    8.25
  -2  -2  16  437.75    8.46
   2  -2  16  433.89    8.64
   2  -2 -16  339.84   11.66
   2  -2  16  375.41    8.19
   2   2  16  359.34    7.71
   2  -2 -16  372.58    9.08
  -2  -2  16  357.74    8.45
   2   2 -16  355.58    9.96
  -2  -2 -16  384.18    8.31
   2   2  18   29.17    4.26
   2   2 -18   25.90    6.48
  -2   2  18   39.96    6.04
  -2  -2 -18   37.43    5.06
  -2   2 -18   37.92    4.67
   2   2  18   34.89    6.17
  -2  -2  18   35.65    5.03
   2  -2 -18   33.31    8.08
  -2   2  18   27.37    4.77
   2  -2  18   29.62    4.73
  -2   3  -1  206.22    2.25
  -2  -3  -1  192.87    2.26
   2  -3  -1  180.48    2.95
   2  -3  -1  193.92    3.79
  -2   3  -1  203.13    3.53
   2   3   1  181.91    2.51
   2   3   1  187.54    2.88
   2   3  -1  191.58    3.20
  -2   3   1  190.87    2.21
  -2  -3   1  181.02    2.02
  -2   3   1  184.68    2.59
   2   3  -1  197.20    2.78
   2  -3  -1  208.28    2.68
   2   3   1  203.82    2.26
  -2  -3   1  199.04    3.08
  -2  -3  -1  171.55    2.78
  -2   3   1  197.63    3.87
  -2   3  -1  190.67    2.64
  -2  -3  -1  190.73    2.42
  -2   3   1  186.49    2.83
   2   3   1  188.54    2.23
  -2  -3   1  198.11    2.74
   2  -3   1  190.95    3.09
   2   3   1  189.66    2.82
  -2  -3   1  192.95    2.25
   2  -3   1  196.78    2.18
   2  -3   3 2515.55   20.79
   2  -3  -3 2468.12   23.27
   2   3   3 2549.15   20.87
   2  -3  -3 2302.75   22.51
   2   3   3 2534.04   22.12
  -2  -3   3 2489.36   20.43
   2  -3  -3 2511.73   21.91
   2   3  -3 2451.61   22.48
  -2  -3   3 2434.33   20.46
  -2   3   3 2412.23   21.98
  -2   3  -3 2619.92   22.01
  -2   3  -3 2594.21   21.41
  -2  -3   3 2476.41   21.62
  -2  -3   3 2507.67   22.11
  -2   3  -3 2476.27   20.85
  -2  -3  -3 2307.18   22.54
   2   3   3 2465.30   20.91
   2   3  -3 2457.45   21.58
   2   3  -3 2783.21   20.29
   2   3   3 2478.13   20.96
  -2   3  -3 2591.09   22.00
   2   3  -5 1009.06    9.90
   2  -3   5 1037.49    9.19
   2   3   5 1076.03    9.36
  -2   3  -5 1019.91    9.02
   2  -3  -5 1011.59   12.10
   2  -3  -5 1047.31   12.03
   2   3   5 1009.76    9.09
   2  -3   5 1041.36    9.11
  -2   3   5 1018.23   10.59
  -2   3  -5 1074.78   10.30
  -2   3   5 1009.44   12.55
   2   3   5  978.60   11.73
   2  -3  -5 1022.59    8.94
   2   3  -5 1065.64   10.24
   2  -3   5 1047.93    9.91
  -2  -3   5 1123.50   10.78
  -2  -3  -5  975.89   11.08
  -2   3  -5 1073.64    9.92
   2   3   5 1007.84   10.65
   2   3   5  938.46    8.59
   2   3  -5  990.87   10.97
   2  -3  -5 1024.81   10.57
   2   3   5  933.83   10.77
  -2   3  -5 1015.01    9.93
   2   3   7   28.68    1.91
   2   3   7   27.34    2.75
  -2   3   7   26.34    3.08
   2  -3  -7   24.04    3.81
  -2  -3   7   31.17    2.16
   2  -3   7   30.57    1.97
   2   3   7   23.43    0.75
   2  -3   7   27.90    2.00
  -2  -3  -7   26.02    2.20
   2  -3  -7   29.55    1.23
   2  -3  -7   26.17    2.15
   2   3   7   26.90    1.37
  -2   3  -9  491.43    6.77
   2   3   9  425.97    8.12
  -2   3   9  552.17    7.53
   2   3   9  476.05    6.14
   2  -3  -9  471.96   10.71
   2  -3  -9  486.69    7.59
   2  -3   9  558.52    6.63
   2   3   9  565.31    7.79
   2  -3   9  545.38    7.32
   2  -3   9  512.20    5.60
  -2   3 -11  360.54    5.94
   2   3  11  290.81    7.53
   2   3 -11  360.50    7.38
   2  -3 -11  335.11    9.73
  -2   3 -11  338.11    5.22
  -2   3 -11  359.21    5.47
   2  -3 -11  333.30    6.87
  -2   3  11  376.06    6.81
   2   3  11  391.78    7.00
   2  -3  11  386.70    6.51
  -2  -3  11  308.73    4.47
   2   3  13  113.86    5.19
   2  -3 -13   97.92    7.29
  -2   3 -13  111.95    4.25
   2   3 -13  101.33    5.13
   2  -3  13  116.98    4.52
  -2   3 -13  112.93    3.79
   2  -3 -13   99.74    4.91
  -2  -3 -13   99.83    4.68
  -2  -3  13  103.03    4.75
  -2   3  13  109.71    4.95
  -2  -3 -15   18.00    4.09
  -2   3  15   26.08    4.86
   2   3  15   22.67    4.96
   2   3 -15   20.57    4.75
   2   3  15   19.44    3.48
   2  -3  15   22.08    3.91
  -2   3 -15   23.51    3.39
  -2   3 -15   24.99    4.05
   2  -3 -15   24.40    4.42
   2  -3 -15   16.47    6.69
  -2  -3  15   22.57    4.21
  -2   3 -17   56.98    4.46
   2   3  17   51.16    6.20
  -2   3  17   54.95    6.00
   2  -3 -17   39.52    8.04
   2  -3  17   51.47    4.95
   2  -3 -17   52.71    5.65
  -2   3 -17   38.21    4.85
  -2  -3 -17   46.43    4.90
   2   3  17   40.78    4.24
  -2  -3  17   48.95    5.26
   2   3 -17   41.56    6.04
  -2   4   0  504.20    4.22
  -2  -4   0  446.53    4.22
  -2   4   0  453.58    4.88
   2   4   0  489.32    6.30
  -2  -4   0  441.35    4.73
   2  -4   0  452.55    5.79
   2   4   0  413.76    3.83
   2   4   0  440.29    5.12
   2   4   0  446.41    4.18
  -2  -4  -2   52.92    2.01
   2  -4  -2   51.07    2.63
  -2   4  -2   51.06    2.29
   2   4   2   51.62    2.26
  -2  -4   2   51.68    1.23
   2   4   2   55.04    1.35
   2  -4   2   49.12    1.97
  -2  -4   2   57.18    2.09
   2   4   2   48.21    1.18
   2  -4   2   48.33    1.11
  -2   4   2   50.79    1.90
   2   4   2   51.57    1.88
   2  -4  -2   53.05    1.81
  -2   4  -2   51.72    1.65
  -2   4  -2   50.42    1.34
   2   4  -2   51.92    1.75
  -2  -4  -2   51.55    1.29
   2  -4   2   51.58    1.73
  -2   4   2   50.44    1.67
  -2   4   2   55.67    2.69
  -2   4   2   50.85    1.13
  -2  -4   2   52.63    1.74
   2  -4  -2   49.85    2.00
   2   4  -4 1512.65   15.03
  -2   4  -4 1713.67   15.05
   2  -4   4 1497.86   12.78
   2   4   4 1518.74   12.84
  -2   4  -4 1512.59   13.87
  -2  -4  -4 1341.93   15.03
   2   4   4 1500.65   13.01
   2   4  -4 1416.42   12.51
  -2  -4   4 1526.77   12.52
  -2   4  -4 1481.13   12.32
  -2  -4   4 1560.93   14.63
   2   4   4 1503.61   16.68
   2   4  -4 1473.29   14.10
  -2   4  -4 1561.46   12.77
   2  -4   4 1529.50   13.74
   2  -4  -4 1489.26   14.47
   2  -4  -4 1420.91   15.22
  -2  -4  -4 1494.52   15.30
   2   4   6 2345.65   20.62
   2   4   6 2147.04   23.69
   2  -4  -6 2475.67   24.73
  -2  -4  -6 2576.20   24.68
  -2   4  -6 2567.92   21.68
   2   4   6 2294.19   23.46
  -2  -4  -6 2486.68   23.64
   2  -4   6 2559.75   21.73
   2   4  -6 2594.84   23.69
  -2  -4   6 2613.61   22.98
  -2  -4   6 2514.13   20.60
   2  -4  -6 2455.83   22.87
   2  -4  -6 2440.64   20.25
   2  -4  -8 2174.78   18.46
   2   4   8 2184.27   20.98
   2  -4  -8 2196.44   24.36
  -2  -4   8 2496.40   21.96
  -2   4   8 2254.10   24.68
   2  -4   8 2358.65   20.26
   2  -4  -8 2247.17   21.72
  -2  -4  -8 2067.60   21.56
   2   4   8 2098.63   23.16
  -2   4 -10  755.23    9.53
   2   4 -10  780.81   10.92
  -2  -4 -10  696.17   10.38
   2  -4  10  791.88    9.10
   2  -4 -10  710.19   10.41
   2  -4  10  796.21    9.97
   2   4  12    6.19    4.17
  -2   4 -12    8.08    2.88
  -2   4  12   10.79    3.90
  -2   4 -12   10.32    2.30
   2   4  12    9.31    4.04
   2   4 -12    5.05    3.62
   2  -4  12    9.02    3.10
   2  -4  12    8.92    2.99
   2  -4 -12    7.75    3.38
  -2   4 -14    3.42    2.81
  -2   4  14    2.87    4.38
   2  -4 -14    2.77    3.94
   2  -4  14   -0.19    3.49
   2   4 -14    6.70    4.36
   2  -4  14    1.56    3.72
  -2   4 -14    6.21    3.55
   2   4  14    0.81    4.55
  -2   4 -16   17.87    3.53
  -2   4 -16   16.81    4.38
   2  -4  16   16.85    4.27
  -2  -4  16   19.49    4.69
   2  -4  16   18.73    4.45
   2   4 -16   13.36    5.22
   2  -4 -16   13.27    4.94
   2   4  16   15.44    3.74
  -2   4  16   17.29    5.28
   2   4  16   13.11    5.41
   2   5   1  126.61    1.95
  -2  -5   1  129.43    1.77
  -2   5   1  173.02    1.80
  -2   5  -1  171.51    4.23
  -2  -5  -1  119.79    2.97
   2   5   1  125.47    2.72
   2  -5  -1  113.64    2.96
   2  -5   1  136.70    3.38
  -2  -5   1  147.43    3.38
  -2   5   1  148.11    4.43
   2   5   1  135.56    1.83
  -2  -5  -1  146.53    2.43
   2  -5  -1  125.76    2.67
  -2  -5   1  137.90    2.61
   2  -5   3  917.89   10.42
   2   5   3  960.99   12.62
  -2   5   3  928.87   12.14
   2  -5   3  900.67    7.90
  -2  -5   3  997.76   10.53
  -2   5   3  881.73    7.90
  -2  -5   3  920.91    8.09
  -2   5  -3  882.08    7.77
  -2   5  -3  915.97    8.08
   2  -5  -3  858.07    9.69
   2  -5   3  947.14    9.19
  -2  -5  -3  876.87    8.03
   2  -5  -3  918.93   10.75
  -2  -5  -3  919.51   10.69
   2   5   3  918.56    8.01
   2   5   3  921.86    8.27
  -2  -5  -5 1137.92   13.12
   2   5   5 1081.53   14.31
   2  -5   5 1083.41    9.75
   2   5   5 1122.34    9.87
   2  -5  -5 1064.14   11.85
   2   5  -5 1035.86    9.67
  -2  -5  -5 1013.12   12.53
  -2   5  -5 1110.07    9.54
   2  -5   5 1173.48   11.12
   2  -5  -5 1107.15   13.19
  -2   5  -5 1189.78   11.22
  -2  -5   5 1124.87    9.67
   2   5  -5 1133.20   12.63
  -2   5   7   13.71    3.54
   2  -5   7   17.76    1.48
   2   5   7   21.49    1.52
  -2  -5  -7   17.17    2.84
   2   5   7   15.08    3.45
   2  -5   7   19.53    2.26
   2   5   7   16.08    2.97
  -2  -5  -7   16.80    2.94
   2  -5  -7   17.41    2.63
  -2  -5   7   18.53    2.45
   2  -5  -7   17.69    2.89
   2  -5  -7   16.86    1.00
   2   5  -7   21.25    2.97
  -2   5  -7   18.20    2.38
   2   5   9  225.10    6.85
   2  -5  -9  238.82    7.16
  -2  -5   9  264.58    3.95
  -2  -5   9  198.39    2.34
   2  -5  -9  232.56    5.88
  -2  -5   9  273.60    5.82
   2  -5   9  302.53    5.16
  -2  -5  -9  240.08    6.03
  -2   5   9  228.25    7.31
   2   5 -11  226.60    6.37
   2   5  11  179.55    6.92
  -2   5 -11  232.15    5.59
  -2  -5  11  228.24    6.07
  -2  -5 -11  204.15    6.07
   2  -5 -11  207.99    6.26
  -2  -5  11  217.44    4.13
   2  -5  11  240.42    5.14
   2   5  13   43.50    5.63
   2   5 -13   53.38    4.83
  -2  -5 -13   54.09    4.54
   2  -5  13   65.56    4.06
  -2   5  13   55.75    5.08
   2   5  13   59.74    5.14
   2  -5 -13   55.35    4.89
  -2   5 -13   65.15    4.21
  -2   5 -13   60.57    3.24
  -2  -5 -15   -0.05    4.11
   2   5 -15    1.01    5.00
  -2   5 -15   -1.07    4.02
   2   5  15    1.56    5.07
   2  -5 -15   -3.91    4.74
  -2   5  15   -0.69    5.02
   2  -5  15    1.88    3.94
   2  -5  15    0.55    3.85
  -2   5 -17   56.56    5.70
  -2  -5  17   46.64    4.26
  -2   6   0 3242.10   29.23
   2   6   0 2852.70   23.70
   2   6   0 2921.32   23.79
   2  -6   0 3062.27   27.44
  -2  -6   0 3322.67   27.66
  -2  -6   2 1684.65   13.90
   2   6   2 1734.86   14.48
   2   6   2 1767.63   20.30
  -2   6   2 1752.17   19.35
   2   6   2 1610.60   14.36
   2  -6  -2 1639.17   17.48
  -2  -6  -2 1696.24   14.75
   2  -6   2 1718.28   17.44
  -2  -6  -2 1776.39   17.73
   2  -6  -2 1482.33   15.81
  -2  -6   2 1878.15   17.66
  -2   6  -2 1732.43   18.27
  -2   6  -2 1808.76   14.51
   2   6   4   96.25    5.02
  -2   6  -4  109.54    4.04
  -2   6   4   86.28    4.72
  -2   6  -4   98.21    1.68
   2  -6   4   86.29    1.57
  -2  -6   4   88.99    1.78
   2  -6   4  103.02    3.82
   2  -6   4  103.81    2.87
   2  -6  -4   83.21    3.23
  -2   6   4   86.64    1.59
  -2   6  -4   90.29    1.62
  -2  -6   4  109.19    3.84
  -2  -6  -4   98.49    3.68
   2   6   4   94.45    1.72
   2  -6  -4   87.01    3.38
  -2   6  -6   15.96    2.31
  -2   6  -6   23.46    3.15
   2  -6  -6   19.43    3.07
   2   6  -6   16.92    1.58
   2  -6  -6   14.10    2.62
  -2  -6  -6   17.10    2.92
   2   6  -6   17.98    2.97
   2  -6   6   18.11    2.36
  -2  -6  -6   18.55    3.08
  -2   6  -6   16.62    1.20
   2   6   6   18.13    3.55
  -2  -6   6   19.77    1.47
   2  -6  -6   14.83    1.10
   2   6   8   31.18    4.77
   2  -6  -8   34.22    3.93
  -2  -6  -8   31.27    3.77
  -2   6  -8   34.55    2.78
  -2   6   8   21.45    4.75
   2   6  -8   35.61    3.89
  -2   6  -8   37.83    3.34
  -2  -6  -8   28.39    3.73
   2  -6   8   36.87    2.83
   2  -6  -8   27.82    3.39
  -2   6  10   34.86    5.22
  -2  -6 -10   41.37    4.35
   2   6  10   39.57    5.21
  -2   6 -10   51.07    3.95
  -2  -6  10   47.36    3.81
  -2  -6  10   45.00    2.53
   2  -6  10   49.61    3.36
   2  -6 -10   42.81    4.11
  -2  -6  12  391.40    8.21
  -2  -6  12  364.19    5.68
   2   6  12  330.98   10.09
  -2  -6 -12  344.34    8.51
   2  -6 -12  333.45    8.20
   2  -6  12  405.79    6.82
  -2   6 -12  386.97    7.91
   2   6 -12  366.63    8.59
   2   6  14  304.49   10.47
  -2   6 -14  392.99    8.36
   2   6 -14  352.30    9.27
   2  -6 -14  359.93    9.11
  -2  -6  14  363.56    6.40
   2  -6  14  459.88    8.17
  -2  -6 -14  360.87    9.25
  -2  -6  14  415.77    9.09
  -2   6  14  363.02    8.91
   2   6  14  367.06    9.05
   2  -6  16  100.62    5.76
  -2   6 -16   84.09    5.81
  -2   7  -1   72.32    4.46
  -2   7   1   75.09    4.84
  -2   7  -1   70.83    1.90
  -2  -7  -1   72.16    3.48
  -2  -7   1   74.25    3.48
   2  -7   1   66.81    3.43
   2  -7  -1   66.72    3.44
   2   7   3  560.53   11.05
  -2   7  -3  551.61    9.23
  -2   7   3  509.39    9.93
  -2  -7   3  589.93    8.72
   2  -7   3  529.64    8.51
   2  -7  -3  507.94    8.52
  -2  -7  -3  493.99    5.23
  -2  -7  -3  533.69    8.66
  -2   7  -3  504.15    4.83
  -2  -7  -5  409.07    7.85
   2  -7  -5  349.44    6.82
   2   7  -5  407.09    7.63
  -2   7  -5  470.89    8.24
  -2   7   5  367.31    9.07
   2   7   5  375.77    9.48
   2  -7   5  404.85    7.55
   2  -7   5  425.83    5.80
   2   7  -5  314.60    4.31
  -2  -7   5  341.57    3.82
  -2  -7   5  444.55    7.71
  -2   7  -5  396.94    5.89
   2  -7  -5  378.83    7.70
   2   7   7    0.38    4.56
   2   7  -7    0.35    3.38
   2  -7  -7   -1.56    3.39
   2  -7  -7    2.04    3.12
  -2  -7  -7    3.10    3.44
  -2   7  -7    2.84    2.84
  -2  -7   7    1.64    2.71
  -2   7  -7   -0.94    3.53
   2  -7   7    0.04    2.67
   2  -7   7    2.66    2.65
   2   7   9  114.37    6.68
  -2  -7  -9  147.60    6.74
  -2   7   9  107.18    7.01
   2  -7  -9  126.10    5.35
   2  -7  -9  145.69    6.92
   2  -7   9  145.93    4.21
  -2  -7   9  136.47    2.95
  -2   7  -9  176.74    5.65
  -2  -7  -9  116.76    5.44
   2   7  11   81.50    6.85
  -2   7  11   71.82    7.15
   2  -7 -11   87.36    5.28
  -2   7 -11   97.29    5.03
   2  -7  11  100.89    4.27
  -2  -7 -11   83.99    5.58
   2   7 -13   29.66    5.27
   2   7  13   19.14    6.15
   2  -7 -13   27.21    4.94
  -2   7  13   28.90    5.54
   2   7  13   33.45    5.75
   2  -7  13   27.38    3.97
  -2   7 -13   31.31    4.71
  -2  -7 -13   25.10    5.19
  -2   7 -15   -2.54    4.90
   2  -7  15    2.75    4.15
  -2   8   0   50.70    5.18
  -2  -8   0   47.44    3.51
   2  -8   0   46.74    3.47
  -2   8   2   19.01    4.53
  -2   8  -2   23.10    4.35
  -2  -8   2   20.56    3.29
   2  -8  -2   22.83    3.21
  -2  -8  -2   23.05    3.27
   2  -8   2   18.64    3.19
   2   8   4  259.15    8.94
  -2   8  -4  286.66    7.45
   2  -8   4  278.90    6.67
  -2  -8   4  289.99    6.73
  -2   8   4  249.00    8.31
   2  -8  -4  250.62    6.82
  -2  -8  -4  268.41    6.74
   2   8  -6  887.16   12.30
   2  -8  -6  881.30   13.48
  -2   8  -6 1031.20   13.73
   2   8   6  789.35   15.09
  -2   8   6  756.64   14.22
   2  -8  -6  687.97   10.95
  -2  -8   6  976.06   12.63
   2  -8   6  898.87   12.42
   2  -8   6  952.29    9.96
  -2  -8  -6  919.30   13.64
  -2   8  -8  657.66   10.72
   2   8   8  526.67   13.22
  -2   8  -8  578.69    8.02
   2  -8  -8  534.21   11.46
  -2  -8  -8  551.72   11.40
   2  -8   8  596.37    7.94
   2   8  -8  562.59   10.46
   2  -8   8  548.14    9.93
   2  -8  -8  450.57    9.60
  -2  -8   8  614.86   10.82
  -2   8  10  176.93    9.15
   2   8  10  204.59    9.36
   2  -8  10  258.02    5.56
   2  -8 -10  235.70    8.83
  -2   8 -10  256.29    7.34
  -2  -8 -10  232.50    8.53
   2  -8 -10  197.52    6.90
   2   8  12   11.03    6.29
   2  -8 -12    7.62    4.73
  -2   8 -12   11.05    4.63
   2  -8  12    8.30    3.83
   2   9  -1   63.13    6.63
  -2   9  -1   58.09    6.00
  -2   9   1   54.65    6.00
   2  -9   1   52.40    4.13
  -2  -9   1   52.07    4.12
  -2  -9  -1   53.67    4.30
   2  -9  -1   52.53    4.28
   2   9  -3  285.47    9.76
  -2   9  -3  268.84    8.40
  -2   9   3  253.89    9.04
  -2  -9  -3  254.78    6.78
  -2  -9   3  274.15    7.07
   2  -9   3  245.54    6.95
   2  -9  -3  261.02    7.03
  -2  -9  -5   72.49    5.05
   2  -9   5   77.21    4.70
   2   9   5   75.47    7.04
   2  -9  -5   74.51    5.16
  -2   9   5   69.56    6.78
  -2  -9   5   84.93    4.89
   2   9  -5   83.91    5.52
  -2   9  -5   74.71    4.18
  -2   9  -7    5.96    4.58
   2   9   7    5.14    6.58
  -2  -9  -7    9.67    4.61
  -2   9   7    1.66    6.20
  -2  -9   7    5.62    3.94
  -2   9  -7    9.48    3.64
   2  -9  -7    6.23    4.62
   2   9  -7    4.35    4.49
   2  -9   7    3.51    3.88
   2   9   9   60.81    7.40
   2  -9  -9   67.53    6.36
  -2  -9  -9   70.70    6.30
  -2  -9   9   64.64    5.31
   2  -9   9   69.67    3.98
   2  -9   9   57.18    5.13
  -2   9  -9   59.18    4.02
  -2 -10   0  473.75    9.78
   2  10   0  470.44   12.81
   2 -10  -2  416.13    9.73
   2  10   2  411.17   12.59
  -2  10   2  398.25   11.61
   2 -10   2  406.65    9.24
  -2 -10   2  437.83    9.32
  -2 -10  -2  418.29    9.34
   2  10  -4   95.37    8.29
   2 -10  -4   79.36    5.72
  -2  10   4   81.87    7.43
   2  10  -4   82.46    5.90
  -2  10  -4   86.74    7.08
  -2 -10  -4   91.14    5.72
  -2  10  -4   74.84    4.75
   2 -10   4   79.22    5.52
  -2 -10   4   86.86    5.65
  -2  10  -6    0.15    4.07
  -2  10  -6    7.16    5.58
   2  10  -6   -1.20    6.70
  -3   0  -1  962.77    8.57
  -3   0   1  929.69    8.24
   3   0   1  948.52    9.87
  -3   0   1  963.30    8.55
  -3   0  -1  980.21    8.53
  -3   0  -1  925.54    9.00
  -3   0  -1  956.88    8.39
   3   0  -1  913.82   10.34
   3   0   1  923.02    8.37
  -3   0  -1  970.57    8.68
  -3   0   1  987.53    9.65
  -3   0  -3 1017.11    9.41
   3   0   3 1026.62    9.15
   3   0   3 1053.04    9.42
  -3   0   3 1060.25    9.04
   3   0   3 1067.74    9.78
  -3   0  -3 1038.51    9.23
   3   0   3 1048.13    9.39
  -3   0  -3 1031.27    8.78
  -3   0  -3 1001.26    9.42
   3   0  -3 1023.40   11.66
   3   0   5 1366.09   12.72
  -3   0  -5 1431.76   13.03
  -3   0  -5 1490.15   12.09
   3   0   5 1588.75   13.29
  -3   0  -5 1519.66   13.77
  -3   0   5 1559.63   13.27
   3   0   5 1512.43   12.81
   3   0   5 1496.46   13.62
  -3   0   5 1550.62   13.19
   3   0   5 1504.88   13.36
   3   0  -5 1552.39   16.08
  -3   0  -5 1372.47   12.56
   3   0   7 1210.66   11.14
  -3   0  -7 1176.90   10.30
   3   0   7 1211.20   11.73
  -3   0  -7 1136.87   11.69
  -3   0   7 1201.67   11.08
   3   0  -7 1192.04   11.75
  -3   0  -9  660.90    6.94
  -3   0   9  708.87    8.14
   3   0   9  700.19    8.33
  -3   0  -9  634.30    8.02
   3   0  -9  679.96    8.28
   3   0   9  661.77    7.54
   3   0  11  197.51    4.11
  -3   0 -11  194.41    3.78
  -3   0 -11  192.04    4.41
   3   0  11  222.74    5.23
  -3   0  11  222.74    5.03
   3   0 -11  195.35    6.47
  -3   0 -13  155.81    4.59
  -3   0 -13  137.34    3.97
   3   0  13  181.42    5.47
  -3   0  13  180.61    5.23
  -3   0  13  146.39    5.11
   3   0  13  149.43    4.27
   3   0 -13  146.96    6.77
   3   0  15   89.15    5.35
  -3   0 -15   75.59    4.24
  -3   0  15   68.76    4.74
   3   0 -15   73.02    6.45
  -3   0  15   86.16    5.14
   3   0  15   74.87    4.17
   3   0 -17   61.37    7.50
  -3   0 -17   80.72    4.95
  -3   0  17   83.22    5.77
  -3   0  17   71.17    5.56
   3   0  17   62.76    4.63
   3   0  17   78.75    6.08
   3   0 -19   26.56    7.97
  -3   0 -19   45.60    4.94
  -3   1   0    1.92    1.38
  -3   1   0    1.89    0.72
   3   1   0    2.33    0.65
  -3  -1   0    0.65    0.83
   3  -1   0    1.39    0.37
  -3  -1   0    0.17    0.89
  -3  -1   0    0.90    0.40
  -3  -1   0    1.43    0.42
  -3  -1   0    0.57    0.58
   3   1   0    0.93    0.57
   3  -1   0    1.57    0.75
   3   1   0    0.44    0.98
   3   1   0    0.09    0.79
   3  -1   0    2.39    1.74
   3  -1  -2   79.55    1.85
  -3   1  -2   89.50    1.69
  -3  -1   2   83.34    1.23
   3  -1  -2   89.88    3.36
   3   1  -2   73.99    1.36
   3  -1   2   86.84    1.74
  -3  -1   2   84.83    1.65
   3   1   2   88.81    1.48
   3   1   2   88.76    1.54
   3   1   2   84.53    1.69
   3   1  -2   80.64    2.36
  -3  -1  -2   81.42    1.29
  -3  -1   2   92.94    1.15
  -3  -1   2   88.09    2.14
   3   1   2   86.73    1.49
  -3   1  -2   81.02    1.65
   3   1   2   89.61    1.69
   3  -1   2   89.11    1.59
   3   1   2   87.95    1.58
   3  -1   2   81.35    1.68
  -3   1   2   82.33    1.55
   3   1   2   90.00    2.19
  -3   1   2   83.99    1.41
  -3   1  -2   96.91    2.59
  -3   1  -2   84.66    1.46
  -3   1   4   52.67    1.67
   3   1   4   48.40    1.74
   3   1   4   54.44    1.44
   3   1  -4   48.75    2.34
  -3   1  -4   50.39    1.44
   3   1  -4   50.50    1.46
  -3   1  -4   53.89    1.60
   3  -1   4   47.34    1.48
   3  -1   4   55.87    1.52
  -3   1  -4   56.52    1.47
  -3  -1  -4   55.36    1.94
   3  -1   4   52.23    1.41
   3   1   4   48.16    1.82
  -3   1  -4   47.51    1.30
  -3  -1   4   47.79    1.70
   3   1   4   48.11    0.89
  -3   1   4   49.59    1.59
   3   1   4   53.73    1.76
   3  -1  -4   49.58    2.95
   3  -1  -4   51.01    1.52
   3  -1  -4   48.82    2.66
  -3  -1   4   53.17    1.62
   3   1   6    3.06    1.08
   3   1   6    4.88    1.45
   3  -1   6    3.34    1.09
  -3   1   6    3.51    1.90
   3   1   6    3.29    1.59
   3  -1   6    2.68    1.23
  -3   1  -6    3.20    1.10
   3   1   6    2.11    1.42
   3   1   6    3.91    1.42
  -3  -1  -6    3.94    1.40
   3   1  -6    1.75    1.86
  -3   1   6    3.13    1.36
   3   1  -6    2.41    1.36
  -3  -1   6    2.48    1.34
  -3   1  -6    3.00    1.04
   3   1   6    5.65    0.96
   3  -1  -6    2.75    2.26
  -3   1  -6    2.64    1.46
   3  -1   6    3.14    1.06
   3  -1   6    4.22    1.55
   3  -1   6    3.46    1.30
  -3  -1   6    4.43    1.37
   3   1  -8    7.45    2.04
  -3  -1   8    5.51    1.78
   3   1   8    5.51    1.82
  -3   1  -8    5.93    1.22
  -3  -1  -8    5.92    1.74
   3  -1   8    6.29    2.10
   3  -1   8    5.64    1.49
  -3  -1   8    6.15    2.04
  -3   1  -8    7.36    1.50
  -3   1   8    6.35    2.01
   3   1   8    7.73    1.42
  -3   1   8    6.38    1.31
   3   1   8    8.11    2.19
  -3  -1  10   18.18    2.85
  -3   1  10   20.61    2.75
   3   1  10   18.83    2.98
  -3   1 -10   18.81    1.92
   3  -1 -10   19.69    3.92
   3   1 -10   16.38    3.24
  -3   1 -10   18.84    2.11
   3  -1  10   19.02    2.84
   3   1  10   15.59    1.96
  -3  -1 -10   14.48    2.18
   3  -1  10   18.84    2.09
   3  -1 -10   19.54    2.27
  -3  -1  12   15.32    3.38
   3   1  12   12.72    2.31
   3  -1 -12   11.87    4.54
  -3   1  12   16.25    3.29
   3   1  12   11.27    3.49
  -3  -1 -12   11.31    2.80
  -3   1 -12   12.92    2.52
   3  -1  12   13.69    2.48
  -3   1 -12   17.41    2.44
   3  -1  12   12.38    3.54
   3   1 -12   13.48    3.90
  -3   1 -14    2.39    2.83
  -3   1 -14   -0.24    2.96
   3   1 -14   -2.15    4.63
   3  -1 -14   -1.41    5.14
  -3  -1  14    0.30    3.87
  -3  -1 -14    1.69    3.15
   3  -1  14    2.46    3.95
  -3   1  14    0.21    3.92
   3   1  14    2.25    4.11
  -3   1  14    2.28    3.37
   3   1  14    1.66    2.81
   3  -1  14    0.46    2.95
   3  -1  16    4.25    4.73
   3  -1 -16   11.05    6.24
   3   1 -16   -0.21    5.42
  -3  -1 -16    4.02    3.81
  -3   1 -16    3.01    3.55
  -3   1  16    2.07    4.02
  -3  -1  16    6.07    4.49
  -3  -1  16    0.04    4.05
   3   1  16    1.28    3.35
   3   1  16    3.45    5.02
  -3   1  16    6.44    4.69
   3  -1  16    0.11    3.44
  -3   1  18   -0.20    5.34
  -3  -1  18   -0.11    5.03
   3   1  18    5.02    5.83
   3  -1  18   -2.90    5.52
  -3  -1 -18    0.64    4.13
  -3   1 -18   -0.16    4.12
  -3   1  18   -2.15    4.67
  -3  -1  18    0.85    4.40
   3  -1 -18   -3.57    7.26
   3  -1  18   -0.74    4.27
   3   1 -18    1.70    6.35
   3   1  18    1.78    4.03
  -3   2  -1 1837.92   15.41
   3  -2   1 1770.59   16.32
  -3  -2  -1 1792.49   15.39
   3  -2  -1 1910.03   17.43
  -3   2   1 1958.09   18.40
   3   2  -1 1771.72   16.51
  -3   2   1 1821.58   15.35
  -3  -2   1 1805.24   15.38
   3   2   1 1802.22   15.90
  -3  -2  -1 1686.11   15.33
  -3  -2   1 1814.58   15.31
   3   2  -1 1794.02   14.65
  -3   2   1 1770.18   15.35
  -3   2  -1 1783.53   15.47
   3  -2   1 1813.65   15.67
  -3   2  -1 1918.57   18.26
  -3  -2   1 1789.44   14.58
   3   2  -1 1852.59   15.37
   3   2   1 1786.80   14.77
   3   2   1 1966.65   14.87
   3   2   1 1915.63   15.37
  -3   2  -1 1727.35   15.47
  -3  -2   1 1844.06   15.50
  -3  -2   1 1770.14   15.44
   3  -2  -1 1787.09   15.78
   3   2   1 1852.92   15.55
  -3  -2   1 1797.22   15.60
  -3  -2  -1 1878.74   15.75
   3   2   1 1771.10   15.79
   3   2  -1 1735.84   15.98
   3   2   1 1781.16   15.26
   3  -2   1 1856.52   15.30
   3   2  -3 1149.73   10.56
  -3   2  -3 1009.79   10.51
   3   2  -3 1177.53   12.19
   3  -2  -3 1200.86   12.09
  -3  -2  -3 1263.41   12.02
   3  -2   3 1252.44   10.56
   3   2   3 1367.60   10.79
   3  -2  -3 1259.23   13.15
   3   2   3 1213.47   10.54
  -3  -2  -3 1189.71   10.63
  -3   2  -3 1199.40   10.68
   3   2   3 1208.93   11.88
   3  -2  -3 1298.42   15.69
  -3   2  -3 1170.02   10.74
  -3  -2   3 1193.67   11.15
  -3   2   3 1131.39   10.69
   3   2   3 1211.91   10.32
  -3   2  -3 1233.22   11.01
   3   2   3 1173.97   10.99
   3   2   3 1135.79   10.65
  -3  -2  -3 1201.16   10.68
  -3   2  -3 1185.46   10.61
  -3   2  -3 1187.72   10.66
   3   2  -5  658.64    6.79
  -3   2  -5  632.83    6.44
   3   2   5  608.67    7.95
   3   2   5  674.95    6.47
   3  -2  -5  647.04    8.98
   3  -2  -5  646.18   10.96
   3   2   5  664.66    6.52
   3   2   5  614.49    7.57
  -3   2  -5  652.72    6.85
  -3   2  -5  651.65    6.22
  -3   2  -5  678.74    6.94
   3   2  -5  634.98    8.34
   3  -2  -5  644.44    6.48
  -3  -2   5  672.40    6.95
  -3   2   5  646.52    7.31
   3   2   5  565.84    7.07
  -3   2  -5  626.75    6.93
   3   2   7  275.33    5.07
   3   2   7  286.50    5.37
   3   2  -7  294.23    4.34
  -3  -2   7  260.40    3.02
  -3   2  -7  319.57    3.99
  -3  -2  -7  291.89    5.10
   3  -2   7  336.52    4.64
  -3   2  -7  314.17    4.45
  -3  -2   7  344.30    5.08
   3  -2   7  320.02    4.52
   3   2   7  333.00    5.09
   3   2  -7  321.96    6.14
  -3   2   7  333.71    4.96
  -3   2   7  285.04    4.82
   3  -2   7  314.74    3.90
   3  -2  -9  355.41    8.90
   3   2   9  362.98    5.04
  -3   2  -9  376.86    5.10
  -3  -2  -9  336.99    6.12
  -3  -2   9  394.49    6.18
  -3   2  -9  364.89    5.09
   3  -2   9  371.03    5.58
   3   2   9  369.89    6.08
  -3   2   9  388.65    6.12
  -3   2  11  330.02    6.06
   3   2  11  339.69    6.42
   3   2 -11  313.80    7.45
   3  -2  11  341.10    6.00
  -3  -2 -11  296.60    6.05
  -3   2 -11  322.19    5.31
   3   2  11  295.43    5.09
  -3   2 -11  342.32    5.30
   3  -2  11  328.07    5.80
  -3  -2  11  350.46    5.89
   3  -2 -11  290.63    8.91
   3   2  11  261.41    6.54
  -3   2 -13  302.28    5.87
  -3   2  13  286.86    6.51
   3   2  13  309.14    6.95
  -3  -2 -13  257.13    6.20
  -3   2 -13  279.86    5.57
  -3  -2  13  302.91    6.24
   3   2  13  264.27    5.57
   3  -2  13  271.83    6.07
   3   2 -13  238.12    7.52
   3  -2 -13  235.96    9.06
   3  -2  13  302.14    6.33
   3  -2 -15  111.93    8.36
  -3   2 -15  129.75    4.83
  -3   2  15  139.34    5.81
  -3  -2 -15  123.50    5.25
   3  -2  15  155.38    5.96
  -3   2 -15  143.99    4.84
   3   2  15  113.26    4.51
   3  -2  15  136.55    5.19
   3   2  15  141.75    6.10
   3   2 -15  118.04    6.78
  -3   2  17   71.56    5.34
   3  -2 -17   57.47    8.71
   3   2  17   82.09    6.43
  -3   2  17   87.63    6.03
   3   2 -17   63.31    7.02
  -3   2 -17   83.83    4.80
  -3  -2 -17   77.21    5.23
   3  -2 -17   73.50    5.98
   3  -2  17   67.71    5.12
   3   2  17   65.44    4.60
  -3  -2  17   65.62    5.45
   3  -2  19   16.92    4.86
   3  -2 -19   15.98    8.82
   3   3   0    0.92    1.19
   3  -3   0    0.93    1.50
  -3   3   0    1.02    1.34
  -3  -3   0    0.27    0.90
  -3   3   0    0.54    0.84
  -3  -3   0    1.27    0.88
   3   3   0    0.11    1.21
   3  -3   0    0.49    0.94
   3   3   0   -0.13    0.90
   3   3   0   -0.01    0.75
   3  -3   0    0.47    0.65
  -3   3   0    0.29    1.07
  -3  -3   0    2.59    0.90
  -3  -3   0    0.38    0.98
  -3  -3  -2   36.17    1.24
   3   3   2   39.10    1.47
   3  -3  -2   41.07    2.43
   3  -3   2   41.49    1.24
  -3   3   2   39.05    1.55
   3   3  -2   43.76    2.01
   3   3   2   40.33    1.54
  -3  -3   2   38.89    1.16
   3   3   2   39.39    1.31
  -3   3  -2   37.40    1.39
  -3   3   2   37.81    1.47
   3   3   2   40.29    1.48
  -3   3  -2   38.28    1.54
   3   3  -2   42.23    1.50
   3   3   2   39.12    1.10
  -3  -3   2   43.23    1.59
  -3   3   2   38.32    1.30
  -3  -3   2   40.92    1.35
   3   3   2   42.05    1.30
  -3  -3   2   42.02    1.49
   3  -3  -2   36.79    1.66
  -3  -3   2   41.80    1.60
  -3  -3  -2   40.60    1.54
  -3   3  -2   36.81    1.65
   3   3  -2   39.32    1.93
  -3   3  -2   38.11    1.26
  -3   3  -4   56.53    1.89
   3  -3  -4   60.15    2.44
   3  -3  -4   59.52    3.19
   3   3  -4   54.19    1.81
   3   3   4   59.28    1.57
  -3   3  -4   56.71    1.67
  -3  -3   4   59.69    1.45
   3   3   4   60.57    1.74
  -3   3  -4   56.11    1.65
  -3   3  -4   48.59    1.67
  -3   3   4   54.46    2.95
   3   3  -4   55.64    1.85
  -3   3   4   53.67    1.88
   3   3   4   54.23    1.83
  -3   3  -4   57.60    1.95
   3   3  -4   59.22    2.54
   3   3   4   50.78    1.50
   3   3  -4   62.43    2.50
   3   3  -6    6.28    2.17
   3   3  -6    4.45    1.74
   3  -3   6    4.99    1.25
   3   3   6    4.69    2.22
   3   3   6    4.66    1.37
   3   3   6    3.71    1.32
  -3   3  -6    1.60    1.75
  -3   3  -6    3.11    1.30
  -3   3  -6    3.85    0.85
  -3   3  -6    4.16    0.85
   3  -3  -6    5.62    2.00
  -3  -3   6    2.85    1.60
   3   3   6    2.76    1.01
   3  -3  -6    3.65    1.17
   3  -3  -8    9.74    4.23
   3   3   8    4.91    1.19
   3   3   8    4.41    2.79
   3   3  -8    5.91    2.55
   3   3   8    7.11    2.84
  -3  -3   8    4.23    2.08
  -3   3  -8    6.46    1.37
   3  -3 -10   20.23    4.98
   3   3  10   18.67    1.31
   3   3  10   18.96    3.21
  -3  -3  10   20.61    2.68
  -3   3 -10   22.00    1.99
  -3   3  10   25.47    3.25
   3  -3  10   24.26    2.49
  -3  -3 -10   16.48    2.75
   3   3  10   23.54    3.45
  -3   3 -10   23.12    2.33
   3  -3  12    2.08    2.69
   3   3  12    2.17    3.52
   3   3 -12    1.90    3.60
  -3   3 -12    0.99    2.22
  -3  -3  12   -0.21    2.93
  -3   3 -12    2.11    2.65
  -3  -3 -12    2.65    3.02
   3  -3 -12    0.09    5.59
  -3   3  12    1.95    3.51
   3   3  12    1.08    3.74
   3   3  12    1.39    2.44
   3  -3  12    0.70    3.09
  -3   3  14    0.26    4.14
   3   3  14    1.93    4.40
   3  -3 -14   -1.79    6.26
   3   3 -14    1.43    4.42
   3  -3 -14   -1.80    3.89
  -3  -3 -14   -2.02    3.57
  -3   3 -14    0.15    3.13
   3  -3  14    1.31    3.36
   3   3  14    0.98    2.84
   3  -3  14    1.66    3.43
  -3   3 -14    2.46    2.80
  -3   3  16    7.32    4.95
   3  -3 -16    3.22    7.23
   3   3 -16    0.20    5.21
  -3  -3 -16    5.57    4.24
  -3   3 -16    2.03    3.37
   3  -3 -16    5.41    4.61
   3   3  16    8.96    5.35
   3   3  16    4.11    3.57
   3  -3  16    4.69    3.93
   3  -3  16    3.57    4.04
   3   3 -18   -1.28    6.09
   3  -3 -18   -4.51    8.23
   3  -3  18   -0.99    4.53
  -3   4  -1  456.55    4.48
  -3  -4  -1  416.08    4.47
   3  -4  -1  429.13    6.82
  -3   4   1  443.38    4.44
  -3   4   1  424.63    6.54
  -3  -4   1  422.76    4.44
   3  -4  -1  408.36    5.59
   3   4   1  447.93    4.49
  -3   4  -1  430.45    4.74
   3  -4  -1  435.61    4.78
   3  -4   1  418.20    5.60
   3   4  -1  407.98    4.92
   3   4   1  417.81    4.85
  -3  -4   1  443.88    5.08
   3   4  -1  419.85    5.86
   3  -4   1  437.17    5.24
  -3  -4  -1  431.28    4.70
   3   4   1  464.67    5.63
   3   4  -1  439.43    5.88
  -3   4  -3  685.21    7.83
  -3   4   3  676.99    9.33
   3  -4   3  634.40    6.26
   3   4  -3  667.85    8.34
  -3   4   3  651.05    6.38
  -3  -4   3  652.23    6.41
   3   4   3  651.89    7.51
   3  -4  -3  656.74    7.35
  -3   4  -3  654.20    6.46
   3   4  -3  643.76    7.16
   3   4   3  649.30    6.43
   3  -4   3  685.19    7.31
  -3   4   3  651.40    7.41
  -3  -4   3  670.47    5.92
  -3  -4   3  684.16    7.59
   3   4   3  680.71    6.40
   3  -4  -3  615.23    7.82
  -3  -4  -3  668.46    8.07
   3   4   3  655.10    6.82
  -3   4  -5  708.53    8.08
   3   4   5  745.82   10.84
   3  -4  -5  803.41   10.38
  -3   4  -5  789.97    8.28
  -3  -4  -5  813.64   10.31
   3   4   5  767.28    7.40
   3   4  -5  764.87    9.54
  -3   4  -5  803.92    7.41
   3  -4   5  784.19    8.30
  -3  -4  -5  693.14    9.54
   3  -4  -5  774.35    8.92
  -3   4   5  710.41   10.81
  -3  -4   5  822.89    9.11
  -3  -4   5  738.79    6.75
  -3  -4   5  769.74    6.81
   3   4   5  747.24    7.21
  -3   4  -7  607.32    6.17
   3  -4  -7  610.24    9.96
   3   4   7  506.59    8.62
   3   4   7  564.52    7.21
  -3  -4  -7  609.49    9.72
   3   4   7  518.05    5.27
  -3  -4  -7  586.39    8.67
   3  -4  -7  603.03    8.22
  -3   4  -7  626.54    7.13
   3  -4   7  612.47    6.13
  -3   4  -7  508.76    5.20
   3   4  -7  632.79    9.01
   3  -4   7  637.26    7.29
  -3  -4   7  648.85    8.12
   3  -4  -7  626.50    5.93
  -3   4  -9  365.67    4.44
   3  -4  -9  372.43    7.04
  -3   4  -9  385.17    4.65
   3  -4   9  399.55    6.07
  -3  -4   9  407.93    6.86
   3  -4  -9  388.04    4.59
  -3   4 -11  134.79    2.43
   3   4  11  145.28    5.79
  -3   4 -11  190.87    4.64
  -3   4 -11  183.59    3.66
   3  -4 -11  171.87    5.51
   3  -4  11  189.59    4.81
  -3  -4  11  186.51    5.40
  -3   4  11  175.54    5.28
   3   4  11  196.30    5.60
   3   4 -13   76.21    5.47
   3   4  13   61.74    5.31
  -3   4 -13   83.88    3.38
  -3   4 -13   86.44    4.12
   3  -4 -13   69.68    4.97
   3  -4  13   85.22    4.44
   3  -4  13   81.32    4.18
  -3  -4  13   77.77    4.66
  -3   4  13   81.15    5.18
   3   4  13   74.48    5.14
  -3   4  15   52.74    5.27
   3   4  15   57.87    5.65
  -3   4 -15   62.37    4.36
   3   4 -15   51.24    5.79
  -3  -4 -15   58.91    5.02
   3  -4 -15   55.23    5.46
   3   4  15   49.28    3.91
  -3  -4  15   59.20    5.03
   3  -4  15   56.67    4.49
   3  -4  15   60.42    4.80
  -3   4  17   61.55    6.18
   3   4  17   54.35    6.47
   3  -4  17   62.17    5.53
   3   4 -17   40.53    6.63
   3  -4  17   53.75    5.02
  -3  -5   0    0.72    1.35
  -3   5   0    0.39    2.28
   3  -5   0    0.44    1.50
  -3  -5   0    0.56    1.45
  -3  -5   0    0.28    1.04
  -3   5   0    0.43    0.94
   3   5   0   -0.72    1.09
   3   5   0    0.67    1.29
  -3   5  -2   14.56    2.36
  -3   5   2   11.92    1.09
  -3  -5   2   11.56    1.17
  -3   5   2   13.43    2.55
   3  -5  -2   14.72    1.66
  -3  -5  -2    9.30    1.67
  -3  -5   2   13.39    1.76
   3   5   2   12.21    1.41
   3   5   2   10.66    0.81
   3   5  -2   14.82    2.29
   3  -5   2   13.63    1.90
   3  -5  -2   13.02    1.85
   3  -5   2   11.78    1.77
  -3  -5  -2   12.81    1.23
  -3   5  -2   12.44    1.47
   3   5   2   11.77    1.30
   3   5   4   24.66    3.42
  -3   5   4   24.55    3.34
   3  -5   4   32.74    1.28
  -3   5   4   23.94    1.42
   3   5  -4   25.17    2.58
   3   5   4   25.31    1.45
  -3   5  -4   25.08    1.55
   3  -5   4   18.88    2.00
   3  -5  -4   21.41    2.19
  -3  -5   4   27.93    2.13
   3   5  -4   22.82    0.99
   3  -5  -4   23.38    2.20
   3  -5   4   28.41    2.21
  -3   5  -4   25.36    2.37
  -3  -5  -4   24.10    2.24
  -3   5  -6    6.45    1.49
  -3  -5   6    3.86    0.48
  -3   5  -6    8.03    1.99
  -3   5   6    6.31    3.34
   3   5  -6    7.87    2.58
   3  -5   6    6.96    1.40
   3   5   6    4.38    1.47
  -3   5  -6    7.06    2.42
   3   5   6    6.00    3.29
   3  -5  -6    5.40    2.59
  -3  -5  -6    5.42    2.44
   3  -5  -6    6.31    2.32
  -3  -5  -6    5.53    2.58
  -3  -5   6    7.34    2.20
  -3  -5   6    6.54    1.12
   3  -5   6    5.55    2.27
  -3   5  -8   15.73    2.16
  -3   5  -8   14.20    2.62
   3   5  -8   10.96    3.28
   3   5   8   12.32    3.82
  -3  -5   8   12.28    1.07
  -3   5  -8    8.20    0.68
  -3  -5  -8   14.41    3.08
   3  -5  -8   11.20    2.87
   3  -5  -8   12.48    3.29
  -3  -5  -8   17.46    3.32
   3  -5   8   18.14    2.63
  -3  -5   8   13.50    2.68
   3  -5  -8   12.49    1.35
   3  -5 -10    7.98    1.42
  -3   5 -10   11.43    2.03
  -3   5 -10   10.95    2.95
  -3   5 -10    9.67    1.60
  -3  -5  10   10.35    1.96
  -3  -5 -10    5.39    3.50
   3  -5 -10   11.56    3.35
  -3  -5  10    9.53    3.11
   3  -5  10   13.19    3.07
   3   5  10    6.64    3.93
   3   5  12    3.88    4.50
   3   5 -12    1.37    4.18
  -3   5  12    3.10    4.16
   3   5  12    4.62    4.47
   3  -5 -12    3.28    3.79
  -3  -5 -12    3.96    3.95
  -3  -5  12    5.58    3.63
   3  -5  12    3.52    3.41
  -3   5 -12    3.25    3.30
   3   5  14    2.00    5.07
  -3  -5  14    0.65    4.22
   3   5  14   -2.61    5.18
   3   5 -14   -2.16    5.01
  -3   5 -14   -3.72    3.66
   3  -5 -14    0.55    4.37
   3  -5  14    2.19    3.97
  -3   5  14   -0.49    4.83
   3   5 -16   -4.38    5.62
  -3   5 -16    1.05    3.96
   3  -5 -16   -2.33    5.25
   3  -5  16    2.49    4.49
  -3   5  16    2.83    5.22
   3   5  16   -3.00    5.54
  -3   6  -1  636.73    9.13
  -3   6   1  637.21    9.84
   3   6   1  592.62    5.72
  -3   6  -1  622.05    6.22
  -3  -6   1  660.23    8.42
   3  -6   1  611.08    8.42
   3  -6  -1  608.24    8.36
  -3  -6  -1  645.26    8.48
   3   6   3  379.56    8.53
  -3   6  -3  393.95    7.06
  -3   6   3  383.80    4.00
  -3   6   3  338.44    7.50
  -3  -6   3  327.16    3.91
   3   6  -3  357.14    6.40
   3   6   3  328.91    4.15
  -3   6  -3  380.43    4.24
   3  -6   3  359.88    6.31
  -3  -6   3  398.89    6.43
   3  -6   3  388.54    5.45
   3  -6  -3  313.03    5.31
   3  -6  -3  351.73    6.55
  -3  -6  -3  363.74    6.34
   3  -6  -5  203.58    5.44
  -3  -6  -5  216.19    5.59
   3   6   5  201.95    6.85
  -3   6  -5  214.94    5.05
  -3   6   5  193.63    6.48
   3   6  -5  209.69    5.28
  -3   6  -5  210.97    4.39
   3  -6   5  188.17    4.72
  -3  -6   5  223.06    5.03
   3  -6  -5  169.31    4.44
  -3   6  -5  203.71    2.90
  -3   6   5  188.83    2.93
  -3  -6   5  193.99    3.07
   3  -6   5  216.24    4.28
  -3   6   7  141.09    6.47
  -3   6  -7  192.06    4.35
   3   6   7  146.21    5.91
   3  -6  -7  171.83    5.89
  -3  -6  -7  174.34    5.74
  -3   6  -7  186.22    4.31
   3   6  -7  173.28    5.39
   3  -6  -7  147.58    4.67
  -3  -6   7  159.30    2.35
   3  -6   7  182.75    4.15
   3  -6  -7  165.02    2.57
   3   6   9  123.65    6.69
  -3  -6  -9  125.88    5.85
   3   6  -9  132.26    5.48
  -3  -6  -9  115.88    5.15
   3  -6  -9  119.02    4.98
   3  -6   9  139.57    4.18
  -3  -6   9  127.72    4.77
   3  -6  -9  120.07    5.95
   3   6  11  139.35    7.17
   3  -6  11  168.00    4.84
  -3   6 -11  169.98    5.47
  -3  -6 -11  142.58    6.08
   3  -6 -11  144.09    5.87
  -3  -6  11  135.62    3.29
  -3  -6  11  155.04    5.58
  -3   6 -13  140.18    5.66
   3   6  13  117.11    7.28
   3   6 -13  115.67    6.36
  -3   6  13  115.95    6.16
  -3  -6 -13  130.79    6.39
   3  -6  13  143.19    5.19
  -3  -6  13  128.40    5.81
   3   6  13  125.68    6.44
   3  -6 -13  121.44    6.28
  -3   6 -15   81.52    5.35
   3  -6 -15   74.30    6.24
   3  -6  15   83.38    5.14
  -3   6  15   72.11    6.34
   3   6  15   65.36    6.64
  -3  -7   0   -0.68    2.29
  -3   7   0   -0.43    3.30
   3  -7   0    1.71    2.08
  -3   7   0    0.84    1.84
   3   7   2    9.21    4.33
   3  -7   2    9.53    2.69
  -3  -7   2   10.69    2.62
   3   7  -2    8.78    3.06
   3  -7  -2    7.42    2.59
  -3  -7  -2    8.90    2.58
  -3   7  -2    6.81    1.66
  -3   7   2    6.73    3.80
  -3   7  -2    8.52    3.39
  -3  -7   2    7.19    1.04
  -3  -7   4   18.52    1.50
  -3   7   4   18.78    4.17
   3   7   4   20.93    4.92
  -3   7  -4   19.97    3.65
   3  -7  -4   15.25    2.74
   3  -7   4   18.81    2.93
   3   7  -4   18.78    3.29
  -3  -7   4   20.97    2.92
   3  -7   4   22.26    2.87
   3  -7  -4   21.21    3.05
  -3  -7  -4   17.75    2.93
  -3  -7   6    3.02    3.04
   3   7  -6    1.70    3.53
   3  -7   6    3.04    2.97
  -3   7   6    0.06    4.26
  -3   7  -6    4.74    2.82
  -3   7  -6    1.00    3.25
   3  -7  -6    4.70    3.29
  -3  -7  -6    4.28    3.23
   3   7   6    4.13    4.61
   3  -7  -6    0.71    2.77
  -3  -7   6    2.88    1.60
   3  -7   6    1.26    2.94
   3   7  -8    2.21    3.69
   3  -7  -8    3.04    3.24
   3  -7  -8    2.59    3.87
  -3  -7  -8    2.62    3.74
  -3   7  -8    2.32    3.20
   3   7   8   -4.83    5.06
   3  -7   8    2.02    2.97
  -3   7   8    1.58    4.92
  -3   7  -8    3.81    3.13
  -3  -7 -10    1.23    4.18
   3   7 -10    6.76    4.42
   3   7  10    1.90    5.18
   3  -7  10    2.79    3.49
   3  -7 -10    4.50    3.71
  -3   7 -12    1.55    4.02
   3   7  12    0.07    5.54
  -3  -7 -12    0.82    4.34
   3  -7 -12   -0.52    4.13
   3  -7  12    0.26    3.79
   3   7  14   -1.85    6.17
  -3   7 -14    2.55    4.27
   3  -7 -14   -0.67    5.01
   3  -7  14    0.03    4.14
   3   8   1  134.26    7.14
  -3   8  -1  129.71    5.80
  -3   8   1  125.36    6.19
   3  -8   1  118.27    4.22
  -3  -8   1  116.75    4.21
   3  -8  -1  124.62    4.81
  -3  -8  -1  129.77    4.78
   3   8   3  199.69    8.51
  -3   8  -3  213.79    6.90
  -3   8   3  172.84    7.07
   3  -8   3  188.58    5.69
   3   8  -3  197.42    5.99
  -3  -8   3  204.23    5.82
   3  -8  -3  193.33    5.69
  -3  -8  -3  181.46    5.43
   3  -8  -5  194.28    6.33
  -3  -8  -5  212.18    6.50
   3   8   5  199.28    8.64
  -3   8  -5  235.61    6.99
  -3   8   5  194.06    8.08
   3   8  -5  214.31    6.34
  -3   8  -5  201.14    5.16
   3  -8   5  206.69    6.06
  -3  -8   5  233.17    6.17
   3  -8   5  240.65    5.25
   3   8   7  199.16    8.64
  -3   8  -7  229.70    6.61
   3  -8  -7  199.30    7.40
  -3  -8  -7  208.78    7.28
   3   8  -7  211.29    7.01
  -3   8   7  190.20    8.54
  -3   8  -7  216.55    5.40
   3  -8   7  208.82    6.31
  -3  -8   7  225.27    6.43
   3  -8  -7  174.48    5.90
   3  -8   7  224.59    5.19
   3   8   9  110.78    7.87
   3  -8   9  109.76    5.40
  -3  -8  -9  127.44    6.92
   3   8  -9  115.56    6.04
   3  -8  -9  126.21    7.18
  -3  -8   9  124.73    5.51
  -3   8  -9  123.22    4.53
   3  -8  -9  101.05    5.41
   3  -8   9  134.86    4.65
  -3   8   9   94.90    7.51
   3   8  11   60.29    7.47
  -3   8 -11   81.83    5.63
   3  -8 -11   56.84    5.13
   3  -8  11   77.98    4.51
  -3   9   0   -0.48    4.99
  -3  -9   0    2.81    3.46
   3  -9   0   -0.14    3.41
   3   9  -2    5.43    4.11
   3   9   2    5.15    6.13
  -3   9   2    4.33    5.12
   3  -9   2    5.84    3.28
  -3  -9   2    6.31    3.15
  -3  -9  -2    2.47    3.54
  -3   9  -2    5.20    4.73
   3  -9  -2    3.88    3.61
   3   9   4    8.44    6.38
  -3   9  -4    5.78    4.81
   3  -9   4    5.14    3.75
   3   9  -4    6.09    4.14
  -3   9  -4    3.69    3.84
   3  -9  -4    8.37    3.82
  -3  -9   4    3.88    3.60
  -3  -9  -4    4.33    3.66
  -3   9   4    2.55    5.23
   3   9   6   -3.15    6.13
  -3  -9   6    0.32    3.71
   3  -9   6    1.26    3.75
   3   9  -6    3.22    4.54
  -3   9  -6   -0.40    3.43
  -3   9   6   -1.45    5.67
   3  -9  -6    1.53    4.30
  -3  -9  -6   -1.29    4.19
  -3   9  -6   -0.84    4.74
   3  -9   8    4.07    4.09
  -3  -9   8    0.14    3.97
  -3   9   8    1.42    6.05
   3   9   8   -6.13    6.79
  -3   9  -8    1.79    3.89
   3  -9  -8   -2.23    4.54
  -3  -9  -8    4.73    4.80
   3  -9   8    3.25    3.69
   3  -9  10    5.14    3.85
   3  10  -1  154.25    9.46
  -3  10  -1  132.51    7.71
  -3  10   1  128.58    7.78
   3  10  -1  140.32    6.12
   3 -10   1  141.60    6.11
  -3 -10   1  140.28    6.06
   3 -10  -1  134.54    6.18
  -3 -10  -1  150.17    6.32
  -3  10  -3  115.35    7.08
  -3  10   3   99.55    7.52
   3  10  -3  112.12    5.89
   3 -10   3   95.75    5.07
  -3 -10   3  122.85    5.73
   3 -10  -3  104.64    5.89
  -3 -10  -3  116.05    5.93
  -3  10  -5   38.31    3.66
  -4   0   0 9302.79   75.63
   4   0   0 8837.59   78.27
  -4   0   0 9695.65   76.79
  -4   0   0 9999.00   75.56
  -4   0   0 9230.60   75.31
   4   0   0 9284.75   75.35
   4   0   2 2479.64   20.48
  -4   0  -2 2437.62   20.98
   4   0  -2 2604.28   24.18
  -4   0  -2 2556.38   21.31
  -4   0   2 2542.49   22.46
  -4   0   2 2484.39   21.01
  -4   0  -2 2449.47   21.05
  -4   0   2 2455.13   20.51
   4   0   2 2557.03   21.66
   4   0   2 2465.18   20.81
  -4   0  -2 2390.51   20.07
   4   0   2 2513.11   22.63
  -4   0   2 2516.99   20.08
  -4   0  -4  357.70    3.51
  -4   0  -4  362.69    3.81
  -4   0   4  373.64    5.83
  -4   0  -4  348.10    4.32
   4   0   4  359.94    4.74
  -4   0   4  347.28    4.61
   4   0   4  360.42    4.01
  -4   0   4  363.80    3.84
   4   0   4  347.91    4.26
   4   0  -4  347.79    6.62
  -4   0  -4  362.07    4.35
   4   0  -6    9.31    1.69
   4   0   6    9.05    1.03
   4   0  -6    8.48    2.63
  -4   0  -6    9.67    1.57
  -4   0  -6    8.65    1.53
   4   0   6    8.13    1.52
   4   0   6    8.19    0.92
  -4   0   6    9.19    1.56
   4   0   6    8.55    1.68
   4   0   6    9.32    1.61
  -4   0  -8   28.30    2.15
   4   0   8   27.74    2.43
  -4   0   8   30.68    2.28
   4   0   8   24.43    1.57
   4   0  -8   25.71    3.52
   4   0  -8   26.46    2.29
   4   0 -10   14.54    2.53
  -4   0 -10    9.69    2.19
   4   0  10   11.90    1.89
   4   0  10   13.93    2.84
  -4   0  10   14.45    2.69
  -4   0 -12  771.11   10.25
   4   0  12  903.29   10.82
   4   0 -12  721.35   13.62
  -4   0  12  780.37   11.10
  -4   0  12  858.74   10.26
   4   0  12  757.30    9.42
  -4   0 -14  525.66    8.66
   4   0  14  493.50    7.86
   4   0  14  592.51    9.31
  -4   0  14  552.28    8.60
   4   0 -14  479.51   12.10
   4   0 -16  151.63    9.06
   4   0  16  177.36    5.59
  -4   0 -16  196.60    6.08
   4   0  16  227.46    7.39
  -4   0  16  213.64    6.70
  -4   0 -18   42.62    4.79
   4   0  18   58.98    6.30
  -4   0  18   52.60    5.72
  -4   1  -1   89.42    1.86
   4   1   1   94.50    1.87
   4   1   1   87.24    2.45
  -4   1  -1   90.32    2.08
   4   1  -1   81.26    2.79
  -4   1   1   88.60    1.86
  -4  -1   1   85.75    2.22
   4   1  -1   83.94    1.16
  -4  -1  -1   84.53    1.82
  -4   1   1   90.24    2.89
  -4  -1  -1   78.85    1.87
   4   1   1   93.83    1.71
  -4  -1   1   85.12    1.96
   4   1   1   91.02    1.91
   4  -1  -1  101.15    4.05
   4  -1   1   76.44    1.23
  -4  -1   1   80.00    1.12
  -4  -1   1   78.70    1.56
  -4   1  -1   85.92    1.84
  -4  -1   1   82.98    1.48
  -4   1  -1   87.77    1.95
  -4   1   1   94.44    1.82
   4   1   1   87.07    1.56
   4  -1   1   86.62    1.90
  -4   1  -1   92.44    2.75
  -4   1  -1   86.84    1.31
  -4   1  -3 1804.73   14.99
  -4   1  -3 1690.92   14.37
   4   1   3 1635.04   14.98
   4  -1   3 1560.21   14.80
   4   1   3 1784.11   14.81
   4   1   3 1734.51   14.82
   4   1  -3 1742.93   17.36
  -4   1  -3 1682.44   14.93
  -4   1  -3 1732.98   15.22
   4   1   3 1772.71   14.74
  -4   1  -3 1866.27   16.11
   4  -1   3 1744.62   14.78
   4   1   3 1746.54   15.98
   4  -1   3 1692.72   14.93
  -4  -1   3 1661.73   15.20
   4   1   3 1723.53   14.68
   4  -1   3 1694.13   15.00
  -4   1  -3 1651.84   14.50
  -4   1   3 1703.95   14.53
  -4  -1   3 1561.74   13.93
  -4   1   3 1773.13   14.39
  -4  -1   3 1676.53   14.21
  -4   1   3 1713.22   14.66
   4   1   3 1673.38   14.69
   4   1   3 1721.37   14.54
   4  -1  -3 1859.18   19.36
   4   1  -3 1660.86   14.25
  -4   1   5 1306.12   12.66
   4   1   5 1242.33   12.97
   4  -1  -5 1312.50   16.62
  -4   1  -5 1322.27   12.21
   4   1  -5 1318.69   15.05
   4   1   5 1374.96   12.25
   4   1   5 1326.25   13.20
   4  -1   5 1337.80   12.33
   4   1   5 1342.73   12.09
   4   1   5 1343.44   12.31
   4  -1   5 1366.69   12.48
  -4   1  -5 1247.45   11.79
   4  -1  -5 1445.34   12.77
   4   1  -5 1365.97   12.07
  -4   1  -5 1328.00   12.09
  -4   1  -5 1399.19   13.04
  -4   1   5 1307.93   12.05
   4  -1  -7    0.26    1.63
   4   1  -7    0.19    1.85
   4   1   7    0.94    2.00
   4   1   7   -0.94    1.71
   4   1  -7    0.72    1.65
   4   1  -7    0.81    2.62
  -4   1  -7    1.29    1.73
  -4   1   7    0.46    1.55
   4   1   7   -0.60    1.67
  -4   1  -7   -0.28    1.52
  -4   1  -7    0.72    1.20
  -4  -1   7    1.45    1.70
   4   1   7   -0.19    0.96
  -4  -1  -7   -0.52    1.78
   4  -1  -7    1.16    3.19
   4  -1   7    0.67    1.86
   4  -1   7   -0.17    1.84
  -4  -1   9  466.05    6.17
  -4   1  -9  453.18    5.05
   4   1   9  381.02    6.14
  -4   1   9  458.92    6.28
   4  -1   9  455.35    6.09
   4   1   9  478.75    6.72
  -4  -1  -9  398.80    6.64
  -4   1  -9  417.68    5.91
  -4  -1   9  426.93    6.76
   4  -1   9  450.08    5.85
   4   1   9  421.81    5.35
   4  -1  -9  445.78    6.15
   4   1  -9  466.60    6.98
   4  -1   9  471.32    6.43
  -4   1 -11  238.39    3.90
  -4   1  11  252.05    5.21
   4   1  11  258.30    5.58
  -4  -1 -11  216.83    5.07
  -4   1 -11  230.86    4.80
  -4  -1  11  241.71    5.61
   4   1  11  208.65    4.11
   4  -1  11  233.32    4.60
   4  -1 -11  230.00    8.13
   4  -1  11  263.23    5.38
   4  -1 -11  244.52    4.88
  -4  -1  11  253.72    5.04
   4  -1  13  116.32    4.82
  -4  -1  13  114.46    4.52
  -4  -1 -13   92.18    4.16
   4  -1 -13  102.34    6.99
  -4   1  13  111.35    4.69
  -4   1 -13   98.50    3.84
  -4  -1  13   99.94    4.76
   4   1  13   94.46    3.62
   4  -1  13  103.70    3.92
   4   1  13  118.84    5.11
  -4   1 -13   84.40    3.11
   4   1 -13   98.22    6.29
   4  -1  15    2.27    4.43
  -4  -1  15    3.55    4.00
   4  -1 -15    2.67    5.78
   4   1 -15    3.01    5.42
  -4  -1 -15    8.05    3.57
  -4   1 -15    6.42    3.24
   4   1  15    5.45    3.01
   4  -1  15    2.81    3.23
   4   1  15    4.23    4.64
  -4   1  15    4.98    4.26
   4  -1  17   80.75    5.81
   4   1 -17   56.49    7.44
  -4   1 -17   72.22    4.68
  -4  -1 -17   65.03    4.96
  -4  -1  17   71.92    5.34
   4  -1 -17   62.70    8.05
  -4   1  17   62.57    5.37
   4   1  17   76.68    6.30
  -4   1  17   74.18    5.67
   4  -1  17   63.53    4.62
   4  -2   0  198.82    3.94
  -4   2   0  214.26    2.82
  -4  -2   0  198.53    2.76
   4   2   0  230.25    3.87
  -4   2   0  207.70    3.01
   4  -2   0  190.58    2.59
  -4  -2   0  199.67    2.25
  -4  -2   0  219.32    2.65
   4  -2   0  221.08    3.10
  -4  -2   0  209.11    2.89
   4   2   0  208.20    3.34
   4   2  -2    2.86    1.36
  -4  -2  -2    4.40    1.14
   4   2  -2    4.39    0.94
   4  -2   2    5.82    1.29
  -4  -2   2    3.58    0.76
   4  -2  -2    4.34    1.08
   4  -2  -2    3.56    1.94
  -4   2   2    3.69    0.79
   4   2   2    3.95    0.80
  -4   2  -2    6.08    2.08
  -4   2  -2    4.48    1.17
  -4   2   2    4.01    2.08
   4   2  -2    7.36    1.85
   4   2   2    3.51    1.08
  -4   2   2    4.00    1.11
  -4  -2   2    3.93    1.12
   4  -2   2    6.59    0.84
  -4  -2  -2    3.51    1.21
  -4   2  -2    4.95    1.34
  -4   2  -2    4.98    1.09
   4   2   2    4.82    1.19
  -4  -2   2    3.15    1.18
   4   2   2    3.38    1.60
   4   2   2    6.53    0.90
  -4  -2   2    3.86    1.01
  -4  -2   2    3.72    0.68
   4   2   2    4.57    1.22
   4  -2   2    3.91    1.28
  -4  -2  -2    5.70    1.09
  -4  -2   2    3.57    1.20
   4   2   2    3.63    1.30
   4  -2   4 1503.17   12.82
   4   2   4 1489.54   12.84
   4  -2  -4 1502.38   19.10
  -4   2  -4 1426.90   12.87
   4   2  -4 1447.31   15.36
  -4  -2  -4 1412.54   12.88
   4   2   4 1383.95   12.19
   4   2  -4 1447.55   12.71
  -4   2  -4 1510.24   12.91
   4  -2   4 1417.05   12.86
   4   2   4 1341.06   12.44
   4  -2   4 1446.36   13.29
  -4   2  -4 1386.29   12.93
  -4   2   4 1383.09   12.92
   4   2   4 1372.97   13.15
   4   2  -4 1527.64   14.14
  -4  -2   4 1427.94   14.11
  -4   2  -4 1464.01   12.86
  -4  -2  -4 1409.36   12.84
   4   2   6 2069.40   20.10
   4  -2  -6 2159.22   25.27
   4   2  -6 2124.72   18.39
  -4   2  -6 2193.05   18.57
  -4  -2  -6 2010.06   19.84
   4   2  -6 2167.10   21.45
  -4   2  -6 2163.38   18.28
   4  -2   6 2281.44   19.03
   4   2   6 1811.43   17.15
  -4  -2   6 2282.99   19.63
  -4   2  -6 2130.60   18.56
   4   2   6 2402.72   19.27
   4  -2  -6 2371.12   18.81
  -4   2   6 2128.56   19.18
   4   2   6 1861.92   18.87
   4   2   8 2102.27   22.04
   4   2  -8 2165.04   23.84
  -4   2  -8 2327.26   20.33
  -4  -2  -8 2235.26   22.19
   4  -2   8 2460.69   21.18
   4   2   8 2229.15   19.74
  -4  -2   8 2236.47   21.75
  -4   2   8 2376.72   21.11
   4  -2  -8 2337.13   20.45
   4   2   8 2436.49   21.43
  -4   2  10  582.46    7.83
   4   2  10  614.22    8.38
   4   2  10  483.69    8.37
  -4   2 -10  601.11    6.87
   4  -2 -10  549.02   12.25
  -4  -2 -10  533.13    8.43
  -4   2 -10  578.35    7.09
   4  -2  10  636.08    8.04
   4   2  10  537.53    6.65
  -4  -2  10  583.75    8.50
   4  -2  10  569.67    7.55
   4  -2 -10  594.01    7.23
  -4   2  12   22.37    3.61
   4   2  12   22.65    4.01
   4  -2 -12   17.02    5.71
   4   2 -12   15.56    4.31
  -4  -2 -12   20.95    3.25
  -4   2 -12   20.72    2.51
   4  -2  12   23.54    3.47
  -4  -2  12   21.80    3.20
   4   2  12   18.65    2.29
   4  -2  12   18.23    2.73
  -4   2 -12   21.03    2.41
  -4   2  14    9.72    4.17
   4   2  14    7.44    4.45
   4   2 -14    6.59    4.92
  -4   2 -14    6.50    2.85
  -4  -2 -14    8.58    3.54
  -4   2 -14    8.83    2.83
  -4  -2  14    5.33    3.46
   4   2  14    6.47    2.82
   4  -2  14    6.07    3.08
   4  -2  14    2.40    3.63
   4  -2 -14    6.02    6.18
   4   2 -16    4.30    5.98
  -4   2  16   15.05    4.80
  -4  -2 -16   12.79    4.11
  -4   2 -16   13.59    3.46
   4   2  16   12.59    5.35
  -4  -2  16    7.13    4.48
   4  -2  16    8.63    3.71
   4  -2 -16   18.44    7.49
   4  -2 -18    8.27    8.99
  -4   2  18   27.17    5.72
  -4  -3   1  446.71    4.90
  -4   3  -1  467.56    4.94
   4  -3   1  414.28    6.03
  -4  -3  -1  439.72    4.87
   4  -3  -1  428.94    6.78
  -4   3   1  446.88    4.82
   4   3   1  469.93    5.77
  -4  -3  -1  432.44    4.82
  -4  -3   1  440.93    4.74
   4   3  -1  416.57    4.01
   4   3   1  446.81    4.77
  -4   3  -1  445.95    5.07
   4  -3   1  413.20    5.10
  -4  -3   1  457.57    5.13
   4   3  -1  452.55    4.81
   4   3  -1  449.87    6.14
   4   3   1  443.36    4.40
  -4   3  -1  474.39    7.76
   4   3   1  436.28    3.90
   4  -3   1  457.21    5.32
   4  -3  -1  418.31    5.32
  -4  -3   1  434.25    5.07
  -4  -3  -1  461.24    5.36
   4   3   1  441.25    5.42
   4   3  -1  462.81    5.75
   4  -3  -3 1133.46   11.28
  -4   3  -3 1023.44    9.53
  -4  -3   3 1133.29    9.45
   4  -3   3 1075.45    9.47
   4   3   3 1102.76    9.57
   4   3  -3 1018.07    9.53
   4   3  -3 1075.94   11.66
   4   3   3 1121.94    9.89
  -4   3   3 1059.74    9.62
  -4  -3   3 1065.24    9.65
  -4   3  -3 1046.62    9.64
   4   3   3 1055.91    9.51
  -4   3  -3 1037.09   10.29
  -4   3   3 1057.89    9.90
   4   3   3 1008.95    9.90
   4   3   3 1033.64    8.96
  -4  -3   3  892.45    8.26
   4   3   3  922.42    8.57
   4  -3   3 1083.67   10.15
  -4   3  -3 1020.22   10.01
   4   3   3 1039.60    9.85
   4   3  -3 1151.92   11.21
  -4   3  -3 1133.68    9.72
  -4  -3  -3 1092.09    9.72
   4  -3  -5  759.83   10.39
  -4  -3  -5  808.06   10.26
   4   3  -5  768.24   10.15
   4   3   5  837.20    7.36
  -4   3  -5  805.57    8.02
  -4   3  -5  788.18    8.66
  -4   3   5  848.91    8.67
  -4   3  -5  791.19    8.22
   4   3  -5  776.78    8.11
   4  -3   5  762.52    8.46
  -4  -3   5  835.02    9.02
   4  -3  -5  834.31    8.10
   4   3   5  766.20    7.84
   4   3  -5  864.81    9.94
   4  -3  -7    0.40    1.55
   4   3  -7   -1.29    2.63
   4   3   7   -0.23    2.48
   4   3  -7    0.78    2.74
  -4   3  -7    0.72    1.66
  -4  -3  -7    1.49    2.25
  -4  -3   7   -0.81    2.01
   4   3   7    0.62    1.36
   4   3   9  182.03    5.32
   4   3  -9  200.58    6.01
  -4   3  -9  210.83    3.41
   4   3   9  191.25    3.46
  -4  -3   9  207.36    4.85
  -4   3   9  211.07    4.69
   4   3   9  226.39    5.16
   4  -3  -9  214.99    3.67
  -4  -3  -9  194.49    5.25
   4  -3  -9  189.60    8.30
  -4   3 -11  433.11    6.23
   4  -3 -11  378.49   11.70
  -4  -3 -11  377.91    7.59
  -4   3 -11  394.76    5.60
   4   3  11  363.09    5.56
  -4  -3  11  376.24    7.14
  -4   3  11  376.49    6.81
   4  -3 -11  402.41    5.81
   4   3  11  414.33    7.40
  -4   3  13   36.52    4.18
   4   3  13   41.32    4.65
   4   3  13   29.55    4.29
  -4   3 -13   44.13    3.22
   4  -3 -13   31.46    7.00
   4   3  13   35.51    3.05
  -4  -3 -13   37.45    4.02
  -4   3 -13   36.99    2.83
  -4  -3  13   34.16    3.83
   4  -3  13   38.95    3.38
   4   3 -13   31.04    4.97
   4   3 -15    0.07    5.24
   4   3  15    4.38    5.01
  -4  -3 -15    4.75    4.08
  -4   3 -15    0.33    2.92
   4  -3 -15    4.61    4.51
  -4   3  15    0.10    4.44
  -4  -3  15    2.40    4.10
   4  -3  15    1.61    3.36
   4  -3 -15    4.23    7.15
   4  -3 -17   23.93    8.89
  -4   3  17   34.50    5.55
   4   3 -17   26.44    6.64
   4   3  17   36.34    6.06
  -4  -3 -17   37.81    5.04
   4  -3  17   28.72    4.38
   4  -4   0 2768.85   25.90
  -4   4   0 2840.45   23.03
  -4  -4   0 2717.37   23.07
   4   4   0 2853.82   24.83
  -4  -4   0 2679.14   22.82
   4  -4   0 2674.13   22.39
   4   4   0 2747.14   23.05
   4  -4   0 2731.23   24.08
   4   4   0 2857.55   24.46
  -4  -4  -2 2141.81   18.67
   4   4   2 2317.44   19.88
  -4  -4   2 2182.40   18.74
  -4   4  -2 2182.63   20.31
  -4   4   2 2192.66   21.96
   4   4   2 2241.90   18.67
  -4  -4   2 2215.85   18.37
   4   4  -2 2219.87   20.80
   4   4   2 2257.73   18.68
  -4   4  -2 2220.71   18.91
   4  -4   2 2135.04   19.82
   4  -4  -2 2211.43   19.14
  -4  -4   2 2340.74   19.85
   4   4   2 2058.39   17.66
   4   4  -2 2092.59   19.03
   4   4   2 2091.18   18.45
  -4   4   2 2190.80   18.67
   4  -4  -2 2113.79   20.24
  -4  -4  -2 2192.03   19.99
   4   4   2 2215.04   19.55
   4   4  -2 2441.07   20.99
  -4   4  -2 2395.31   18.87
   4  -4  -4  353.97    6.03
  -4  -4  -4  356.78    5.93
  -4   4  -4  345.83    4.78
   4   4  -4  346.01    6.22
   4   4   4  359.67    4.52
  -4   4  -4  345.36    4.28
  -4  -4   4  329.58    3.75
  -4   4  -4  289.22    4.37
   4  -4  -4  336.30    5.05
  -4  -4   4  375.62    5.31
   4   4   4  292.35    3.61
   4   4   4  335.97    4.33
  -4  -4   4  327.48    4.22
  -4   4   4  323.46    4.18
   4  -4   4  323.37    4.03
   4   4  -4  366.81    6.06
   4   4   6   65.86    4.05
  -4   4  -6   59.19    2.17
   4  -4  -6   61.49    3.59
  -4  -4  -6   57.35    3.43
   4   4   6   60.82    1.81
  -4   4  -6   59.50    2.78
  -4  -4   6   60.52    1.84
   4   4   6   47.71    2.51
  -4  -4   6   59.27    2.81
   4  -4  -6   66.27    2.11
   4   4   6   53.87    1.85
   4   4  -6   58.63    3.54
   4   4   8   21.72    1.17
   4   4   8   16.98    3.30
   4   4  -8   21.50    3.35
   4  -4   8   20.65    2.72
  -4  -4   8   17.71    2.60
   4   4   8   17.26    1.39
   4  -4  -8   19.77    1.81
   4   4  10   83.60    4.80
  -4   4 -10  104.69    3.65
  -4   4 -10   96.99    2.36
   4  -4 -10   96.46    4.52
   4  -4  10  121.79    4.35
   4   4 -10  102.66    5.33
  -4  -4  10  106.57    4.30
  -4   4  10  107.44    4.36
   4   4  10  115.90    4.84
   4  -4 -10  105.21    2.84
   4   4  12  222.40    7.42
  -4   4 -12  303.81    5.92
  -4  -4 -12  259.51    7.06
  -4   4 -12  261.09    4.36
   4  -4 -12  252.07    6.99
   4   4  12  230.45    4.92
   4  -4  12  290.80    6.25
  -4  -4  12  284.24    6.82
  -4   4  12  279.15    6.69
   4   4  12  296.92    7.24
  -4   4  14  331.59    7.75
   4   4  14  367.03    8.44
   4   4  14  303.71    8.97
   4   4 -14  331.61    9.79
  -4   4 -14  402.43    7.18
  -4  -4 -14  377.88    8.70
   4  -4 -14  359.57    9.01
   4  -4  14  418.56    7.76
  -4  -4  14  380.41    8.53
  -4   4  16  178.50    7.06
   4   4 -16  155.29    8.38
   4   4  16  184.92    7.70
   4  -4 -16  187.80    7.84
   4  -4  16  220.44    6.73
  -4  -4 -16  202.68    7.43
  -4  -4  16  186.24    7.20
  -4  -5  -1  204.38    3.08
  -4   5   1  232.15    3.17
  -4  -5   1  224.35    3.23
  -4   5  -1  224.17    5.06
  -4   5   1  225.97    5.47
   4   5   1  215.94    3.10
   4   5  -1  233.69    4.79
   4   5   1  230.61    4.36
  -4   5  -1  222.57    3.55
   4  -5  -1  214.37    3.12
   4  -5   1  210.53    4.34
  -4  -5   1  227.29    4.27
   4   5  -1  202.65    3.42
   4   5   1  203.09    3.31
   4  -5  -1  219.41    4.39
  -4  -5  -1  241.39    4.45
   4  -5   1  243.34    4.34
   4   5   1  230.81    4.34
   4   5  -1  240.52    4.82
  -4   5  -1  243.77    3.26
   4   5  -3  909.86   10.89
   4   5   3  878.09    8.35
   4   5   3  920.84    9.71
  -4   5   3  854.35    8.29
  -4   5  -3  878.34    8.53
   4  -5   3  860.05   10.01
   4  -5  -3  829.75    9.25
  -4  -5   3  945.68   10.16
   4   5   3  795.16    8.40
   4  -5   3  898.55    9.55
  -4   5   3  807.24   11.81
   4  -5  -3  832.68   10.49
  -4  -5  -3  912.67   10.55
   4   5   3  862.12    9.22
  -4  -5   3  851.56    8.43
   4   5   5  208.91    6.37
   4  -5  -5  216.99    5.38
  -4  -5  -5  219.35    5.37
  -4   5  -5  199.59    3.91
  -4  -5   5  201.72    2.51
  -4   5   5  186.48    3.24
  -4  -5   5  192.61    3.29
  -4   5  -5  223.96    3.48
  -4   5  -5  179.88    3.61
   4  -5  -5  188.65    4.41
   4  -5   5  225.06    4.36
  -4  -5   5  221.68    4.49
   4   5   5  200.44    3.43
  -4   5   5  186.36    6.14
   4   5  -5  223.93    5.45
   4   5   7   34.68    4.20
  -4   5  -7   43.23    2.12
   4  -5  -7   44.64    3.90
   4   5  -7   42.43    3.71
  -4   5  -7   47.93    3.09
  -4  -5  -7   41.30    3.74
  -4  -5   7   38.91    1.44
  -4   5  -7   44.56    2.17
   4  -5  -7   36.26    3.13
  -4  -5   7   30.14    1.30
   4  -5   7   42.07    3.01
  -4  -5   7   48.81    3.19
   4  -5  -7   42.18    1.97
   4   5   7   31.48    1.56
   4   5   9  136.97    6.06
  -4  -5   9  142.43    2.45
   4   5  -9  142.98    5.44
  -4  -5  -9  126.05    5.00
   4  -5  -9  132.81    4.95
  -4  -5   9  157.46    4.84
   4  -5   9  151.96    4.39
   4  -5  -9  144.13    2.91
   4   5  11  204.52    7.43
   4   5 -11  231.47    7.43
  -4   5 -11  253.17    5.79
   4  -5 -11  223.01    6.63
   4  -5  11  262.66    5.85
  -4   5  11  230.43    6.31
   4   5  11  243.57    6.66
  -4  -5  11  255.65    6.58
  -4   5 -13   31.46    3.78
   4   5  13   25.54    5.25
   4  -5 -13   28.42    4.70
  -4   5  13   23.50    4.80
   4   5  13   25.73    5.20
   4  -5  13   32.22    4.24
  -4  -5  13   27.58    4.37
   4   5 -15   14.07    5.89
   4  -5 -15   14.34    5.19
  -4  -5  15   21.09    4.84
  -4   5  15   18.34    5.11
   4   5  15   13.50    5.45
   4  -5  15   25.42    5.06
  -4  -5 -15   20.90    5.07
  -4  -6   0   25.55    1.53
   4   6   0   27.60    2.78
  -4   6   0   28.34    3.43
  -4   6   0   27.31    2.14
   4  -6   0   23.83    2.36
  -4  -6   0   28.75    2.40
  -4   6   0   27.00    1.48
  -4   6  -2    5.19    2.70
  -4   6   2    5.28    1.45
   4  -6   2    5.73    2.12
  -4  -6   2    6.36    2.20
  -4  -6   2    3.50    1.49
   4   6  -2    8.15    2.80
   4   6   2    5.60    2.38
   4  -6  -2    3.39    2.14
  -4  -6  -2    6.93    2.23
  -4   6   2    5.43    3.14
  -4   6  -2    6.04    1.92
   4  -6  -2    3.62    1.76
   4  -6   2    6.95    2.60
  -4  -6  -4  252.75    5.68
   4   6   4  259.49    7.67
  -4  -6   4  251.37    3.62
  -4   6  -4  254.41    5.35
  -4   6   4  227.97    6.87
  -4   6   4  235.90    3.43
   4   6  -4  261.91    6.06
  -4   6  -4  264.46    3.76
   4  -6  -4  213.45    4.55
   4  -6   4  249.36    5.29
  -4  -6   4  278.50    5.40
   4  -6   4  260.64    4.83
  -4   6  -4  238.83    5.13
   4  -6  -4  244.16    5.67
   4   6   6 1304.57   18.27
   4  -6  -6 1340.50   17.08
  -4  -6  -6 1395.63   16.97
  -4  -6   6 1385.28   15.05
  -4   6   6 1319.34   12.57
  -4  -6   6 1365.43   12.70
  -4   6  -6 1363.27   12.37
  -4   6   6 1235.60   18.01
  -4   6  -6 1436.17   14.44
   4   6  -6 1345.72   16.06
   4  -6   6 1361.85   15.19
   4  -6  -6 1240.58   14.72
   4  -6   6 1451.61   14.27
   4  -6  -6 1393.98   12.56
   4   6   8  681.32   12.68
  -4   6  -8  735.15    8.31
   4  -6  -8  718.71   12.74
  -4  -6  -8  751.92   12.48
   4   6  -8  705.28   11.39
   4  -6  -8  636.57   10.23
   4  -6   8  745.26    9.28
  -4  -6   8  738.19   10.36
  -4   6  -8  761.29    9.24
   4  -6  -8  704.39    7.29
   4   6  10  190.18    7.57
   4   6 -10  195.07    6.95
   4  -6 -10  176.72    6.14
   4  -6  10  221.65    5.44
  -4  -6  10  208.70    5.98
   4   6  12   24.89    5.47
  -4   6 -12   28.00    3.82
  -4   6  12   26.65    4.90
   4  -6 -12   20.80    4.63
   4  -6  12   29.53    4.08
  -4  -6 -12   22.44    4.39
   4   6  12   31.38    5.31
  -4  -6  12   31.18    4.37
   4   6  14   -3.51    5.64
  -4   6 -14    3.79    3.83
  -4   6  14    1.67    5.10
   4   6  14   -0.45    5.54
   4  -6 -14    1.04    4.96
  -4  -6  14    3.60    4.46
   4  -6  14    0.72    4.30
  -4   7  -1  104.27    4.83
  -4   7   1  111.18    5.46
   4   7  -1  113.69    4.30
   4   7   1  109.83    4.21
  -4   7  -1  103.32    2.82
   4  -7   1  113.41    3.90
  -4  -7   1  102.54    3.54
   4  -7  -1  111.26    4.15
  -4  -7  -1  121.53    4.12
  -4  -7   1  103.99    2.13
   4   7   3  351.89    9.60
  -4  -7   3  321.54    4.07
  -4   7  -3  361.02    7.24
  -4   7   3  302.71    8.26
  -4   7  -3  336.42    4.48
   4   7  -3  368.37    7.26
   4  -7   3  326.44    6.45
  -4  -7   3  375.20    6.74
   4  -7  -3  308.82    6.52
  -4  -7  -3  343.77    6.95
   4  -7  -5  157.52    5.52
  -4  -7  -5  166.69    5.55
   4   7   5  157.64    7.41
  -4   7  -5  173.55    5.11
  -4  -7   5  150.72    2.90
  -4   7   5  137.65    6.58
   4   7  -5  153.33    5.40
   4  -7  -5  130.34    4.23
   4  -7   5  159.30    4.91
  -4  -7   5  173.00    4.92
  -4   7  -5  137.36    3.79
   4  -7   5  169.56    4.51
   4   7   7    3.97    4.80
  -4   7  -7    3.38    2.95
  -4  -7   7    3.36    3.14
  -4  -7   7    2.47    1.97
   4   7  -7    2.99    3.92
  -4   7   7    2.76    4.85
   4  -7  -7    3.74    3.61
   4  -7  -7    1.96    3.10
  -4  -7  -7    0.74    3.48
  -4   7  -7    5.59    3.46
   4  -7   7    4.00    3.18
   4  -7   7    6.93    3.20
   4  -7  -7    2.59    1.72
   4   7   9   65.63    6.46
   4  -7  -9   67.52    5.56
   4  -7  -9   59.59    4.56
  -4  -7  -9   71.16    5.42
   4   7  -9   67.25    5.30
   4  -7   9   84.25    4.25
  -4   7  -9   71.35    4.07
   4   7  11  125.02    7.74
   4   7 -11  136.76    6.68
  -4   7 -11  147.18    5.75
   4  -7 -11  116.12    5.89
   4  -7  11  161.62    5.22
  -4   7  13    9.29    5.30
   4   7  13   13.34    5.67
   4  -7 -13   18.78    4.95
   4   7  13    9.94    5.96
   4  -7  13   21.08    4.49
  -4   7 -13   16.90    4.30
  -4   8   0  754.90   12.41
   4   8   0  749.10   10.70
   4  -8   0  744.23   11.24
   4   8   2  619.61   13.50
  -4   8  -2  602.74   10.59
  -4   8   2  550.14   11.42
   4   8   2  574.64    9.04
   4  -8   2  583.16    9.32
  -4  -8   2  619.64    9.28
   4  -8  -2  555.30    9.80
  -4  -8  -2  607.61    9.64
   4   8  -2  599.88    9.65
  -4  -8  -4   65.70    4.28
   4   8   4   74.93    6.91
  -4   8  -4   63.35    4.75
  -4   8   4   54.76    5.74
   4   8  -4   66.72    4.85
  -4   8  -4   57.92    4.20
   4  -8   4   62.69    4.13
  -4  -8   4   71.24    4.28
   4  -8  -4   63.20    4.30
  -4   8  -6    2.65    3.65
  -4   8   6    7.42    5.20
   4  -8   6   -0.33    3.21
  -4  -8   6    2.96    3.38
   4   8   6    3.92    5.79
   4   8  -6    3.96    4.05
  -4   8  -6    1.46    3.79
   4  -8  -6    1.86    3.85
  -4  -8  -6    1.23    3.89
   4  -8   6    2.47    3.45
   4   8   8    2.57    5.97
  -4  -8   8    8.59    3.59
  -4   8   8   -0.22    5.73
   4   8  -8    8.28    4.56
  -4   8  -8    7.98    3.91
   4  -8  -8    5.40    4.51
  -4  -8  -8    8.00    4.38
   4  -8   8    4.18    3.54
   4  -8   8    9.15    3.65
   4   8  10   34.69    6.85
   4  -8  10   41.52    4.44
  -4  -8  10   39.34    4.53
   4  -8  10   48.44    4.31
   4   9   1   30.75    6.97
  -4   9  -1   23.92    5.00
  -4   9   1   26.89    5.63
   4   9  -1   28.67    4.07
   4   9   1   26.26    4.07
   4  -9   1   26.99    3.97
  -4  -9   1   34.40    3.97
   4  -9  -1   23.92    3.97
  -4  -9  -1   29.97    3.95
   4   9   3  135.87    8.80
  -4   9  -3  132.29    6.45
  -4   9   3  120.62    7.16
   4   9  -3  128.02    5.78
   4   9   3  132.75    5.11
   4  -9   3  131.03    5.20
  -4  -9   3  124.04    4.80
   4  -9  -3  119.51    5.62
  -4  -9  -3  134.71    5.61
   4  -9  -5  143.55    6.38
  -4  -9  -5  139.72    6.35
   4   9   5  146.59    8.81
   4   9  -5  137.25    6.28
  -4   9   5  107.00    7.59
  -4   9  -5  119.17    4.29
   4  -9   5  132.77    5.68
  -4  -9   5  144.44    5.69
   4   9   7   -6.09    6.72
  -4   9   7    4.22    6.32
   4  -9   7   -1.35    3.78
  -4  -9   7    1.46    3.78
   4   9  -7   -2.51    4.79
  -4   9  -7    1.39    4.05
   4  -9  -7    3.73    4.49
  -4  -9  -7   -0.32    4.44
   4  -9   9   41.55    4.49
  -4  10   0   16.36    6.08
   4  10   0   14.62    4.26
  -4 -10   0   13.38    4.22
  -4  10  -2   13.59    5.40
   4  10  -2   13.64    4.62
  -4  10   2    5.99    5.88
  -5   0  -1 1308.89   11.65
   5   0   1 1350.55   14.65
   5   0  -1 1304.71   14.86
  -5   0   1 1312.33   11.66
  -5   0  -1 1328.25   12.31
  -5   0  -1 1312.03   11.49
  -5   0  -1 1305.25   11.31
  -5   0   1 1269.45   11.13
   5   0   1 1299.10   11.36
  -5   0  -3  600.78    6.51
  -5   0  -3  602.47    6.28
  -5   0   3  591.98    6.51
   5   0  -3  613.13    9.67
  -5   0  -3  586.77    6.45
   5   0   3  603.16    6.99
  -5   0  -3  574.57    5.17
   5   0   3  601.65    6.25
  -5   0   3  590.49    5.87
  -5   0   3  558.27    5.31
  -5   0   3  620.76    8.06
   5   0   3  531.39    5.62
  -5   0  -5  253.93    3.89
  -5   0   5  227.55    3.72
   5   0  -5  245.09    6.48
   5   0   5  208.55    3.92
  -5   0  -5  233.47    2.86
   5   0   5  240.55    4.16
   5   0   5  252.96    3.85
   5   0   5  261.05    3.52
  -5   0   5  257.66    3.44
  -5   0   5  239.45    3.16
   5   0  -5  282.83    4.51
  -5   0  -5  240.10    3.71
   5   0   7   99.66    3.36
  -5   0   7  109.97    3.17
   5   0  -7  116.84    5.28
  -5   0  -7  129.90    3.01
   5   0   7  128.63    3.18
   5   0   7  138.41    3.07
   5   0  -7  136.69    3.44
   5   0  -9  154.47    6.57
  -5   0  -9  154.60    4.04
   5   0   9  176.34    4.13
   5   0   9  178.28    4.12
  -5   0   9  168.80    3.68
   5   0  -9  177.53    4.37
  -5   0 -11  192.53    4.93
   5   0  11  200.85    4.77
  -5   0  11  176.57    5.22
   5   0  11  169.86    3.69
   5   0  11  214.16    5.12
  -5   0  11  198.54    4.54
   5   0 -11  204.01    5.10
   5   0 -13  228.74    9.25
  -5   0 -13  245.88    5.97
   5   0  13  261.68    5.88
  -5   0  13  215.57    6.37
   5   0  13  216.23    4.67
   5   0  13  272.15    6.39
  -5   0  13  260.76    5.90
  -5   0 -15  105.71    4.93
   5   0  15  108.75    5.23
  -5   0  15   98.06    5.50
   5   0  15  115.55    5.80
  -5   0  15  103.79    5.04
   5   0  17   41.05    5.79
  -5   0  17   40.06    5.08
   5   0 -17   33.42    7.88
  -5   0 -17   43.86    4.72
   5   0  17   42.67    5.27
  -5   0  17   34.88    5.41
   5  -1   0    1.33    2.74
   5   1   0    0.48    1.94
  -5   1   0    0.45    1.20
  -5  -1   0    2.45    1.41
  -5   1   0    1.47    1.45
  -5  -1   0    1.79    1.43
  -5   1   0    0.29    1.46
  -5  -1   0    0.45    0.72
  -5  -1   0    1.33    1.08
  -5   1   0    1.63    1.24
   5  -1   0    0.62    1.34
   5   1   0    1.91    1.10
   5   1   0    1.37    1.54
  -5   1  -2   58.52    1.91
   5   1   2   61.67    1.23
   5   1   2   57.60    2.49
  -5  -1  -2   64.34    1.73
  -5   1  -2   59.23    2.49
  -5   1   2   57.61    2.80
  -5   1   2   60.19    1.94
  -5  -1   2   63.50    2.41
  -5  -1   2   59.43    1.43
  -5   1  -2   59.28    2.06
  -5   1  -2   65.03    2.13
  -5  -1   2   62.03    2.01
   5  -1   2   52.92    1.07
   5  -1   2   61.88    1.99
   5   1   2   62.35    2.47
  -5  -1   2   48.06    0.87
   5   1  -2   58.84    3.19
  -5  -1   2   59.74    1.70
  -5  -1   2   59.12    1.49
  -5   1  -2   61.29    1.23
   5   1   2   59.96    1.72
  -5   1   2   58.24    1.74
   5  -1   2   63.04    2.00
   5  -1  -2   63.38    4.11
   5   1  -2   70.58    2.40
  -5   1   2   51.56    1.04
   5  -1   4  104.43    2.48
  -5   1   4  104.01    2.01
   5   1   4  111.94    2.21
   5  -1   4   87.31    2.01
   5  -1  -4  118.86    5.09
   5   1  -4  108.20    4.23
  -5   1  -4  110.53    2.59
  -5   1  -4  111.12    2.87
   5   1   4  109.93    2.56
  -5  -1   4  112.05    1.73
   5   1   4  121.61    2.56
   5   1  -4  113.14    2.05
   5  -1   4  108.64    2.58
  -5   1  -4  107.19    2.00
  -5   1  -4  110.02    2.09
  -5   1   4  102.63    1.96
  -5  -1   4  107.68    1.95
   5   1   4   98.22    2.04
   5  -1  -4  124.57    2.87
  -5   1  -4   91.07    2.48
   5   1   6   11.01    1.51
   5   1   6   11.59    1.86
  -5   1  -6   13.51    1.69
  -5   1   6   13.01    1.76
   5   1   6   13.63    2.01
  -5   1  -6   13.67    1.90
   5  -1  -6   14.07    3.67
   5   1  -6   12.55    3.20
   5  -1   6   12.50    1.62
   5   1   6   17.41    1.91
  -5  -1   6   13.61    1.89
  -5   1  -6   14.07    1.34
   5   1  -6   13.56    1.69
  -5   1  -6   13.21    1.73
   5  -1   6   12.04    2.04
   5  -1  -6   14.53    1.97
  -5   1   6   13.28    1.44
   5   1   8   15.65    1.96
  -5   1  -8   17.34    1.65
   5  -1   8   19.49    2.36
  -5   1   8   20.92    2.25
  -5   1  -8   21.01    1.28
   5   1   8   22.09    2.61
   5  -1  -8   17.96    4.28
  -5  -1  -8   19.33    2.36
   5   1   8   18.13    2.19
   5  -1   8   21.80    2.47
  -5  -1   8   19.00    2.40
   5   1  -8   17.93    3.80
   5  -1  -8   21.60    2.35
   5   1  -8   22.39    2.71
  -5   1 -10   33.11    1.47
   5  -1  10   40.15    3.11
  -5  -1  10   38.45    2.72
  -5   1 -10   23.43    1.71
   5   1 -10   35.64    4.70
  -5   1  10   38.45    2.91
   5   1  10   38.27    3.35
  -5   1 -10   35.61    2.70
  -5  -1 -10   37.79    3.14
   5  -1  10   42.57    3.36
  -5  -1  10   37.90    3.07
   5   1  10   31.63    1.82
   5  -1 -10   36.77    2.87
   5   1 -10   36.90    3.39
   5  -1 -12    3.47    2.89
   5  -1 -12    3.73    5.40
  -5  -1  12    6.87    2.99
   5  -1  12    5.00    3.43
  -5  -1 -12    3.45    3.09
  -5   1 -12    4.39    2.74
  -5   1  12    4.34    3.31
   5   1  12    2.54    3.81
  -5  -1  12    4.51    3.07
   5   1  12    3.29    2.03
   5  -1  12    3.48    2.21
   5  -1  12    8.06    3.45
  -5   1  14    1.79    3.85
   5  -1 -14   -0.27    5.93
  -5  -1  14   -0.32    3.59
   5   1 -14    1.51    5.45
  -5  -1 -14   -0.53    3.60
  -5   1 -14    0.97    3.07
  -5   1  14    0.63    3.79
  -5  -1  14    0.04    3.87
   5  -1  14   -0.57    2.69
   5  -1  14    1.33    4.07
   5  -1  14    1.11    3.98
   5   1  14    2.32    4.51
   5   1  16    4.29    5.23
   5  -1 -16    5.63    6.91
  -5   1  16    3.77    4.38
   5   1 -16    3.71    6.36
   5  -1  16    5.92    4.74
  -5  -1  16    6.09    4.35
  -5  -1 -16    2.17    4.14
  -5   1 -16    5.91    3.70
  -5   1  16    2.82    4.41
  -5  -1  16    2.38    4.32
   5  -1  16    1.65    4.78
  -5  -1 -18    6.17    4.59
  -5   1  18    2.43    5.26
   5   2  -1  164.56    2.22
   5  -2  -1  183.44    2.89
  -5   2  -1  194.55    3.10
  -5  -2  -1  186.95    3.10
  -5  -2  -1  190.46    2.91
   5  -2   1  175.80    3.84
   5  -2  -1  172.57    4.39
  -5   2   1  186.01    3.01
  -5  -2   1  179.56    3.00
  -5   2  -1  184.56    4.50
  -5   2  -1  184.23    3.22
   5   2   1  189.81    3.90
   5   2  -1  188.23    4.36
  -5   2  -1  200.49    3.45
  -5  -2  -1  190.51    3.14
  -5  -2   1  192.87    3.13
   5   2   1  172.13    2.62
  -5  -2   1  189.99    2.40
   5  -2   1  188.46    2.54
  -5  -2   1  183.44    2.58
  -5  -2   1  198.11    2.47
   5   2   1  190.79    2.49
   5  -2   1  193.52    3.24
   5   2   1  200.09    3.58
   5   2  -1  198.55    3.67
  -5   2  -1  181.51    2.40
  -5   2  -3  466.25    5.27
  -5  -2  -3  438.50    5.28
   5  -2   3  376.58    5.09
   5  -2  -3  441.41    9.83
   5   2   3  438.41    5.43
  -5  -2  -3  446.05    5.32
   5   2  -3  458.69    7.41
  -5   2   3  446.52    5.27
  -5  -2   3  450.66    5.29
   5   2  -3  417.97    4.51
  -5   2  -3  440.18    4.67
  -5   2  -3  427.40    5.25
   5   2   3  450.15    4.94
  -5   2  -3  461.39    5.75
  -5  -2   3  444.71    5.16
   5  -2   3  408.52    4.65
  -5   2   3  403.79    4.58
   5   2   3  390.03    4.60
   5   2   3  442.58    4.68
  -5  -2   3  424.67    5.26
  -5  -2   3  415.37    4.24
   5  -2   3  434.92    5.39
  -5   2  -3  413.15    4.94
   5   2   3  467.93    5.63
   5   2  -3  470.41    6.18
   5   2  -5  781.32    7.42
  -5   2  -5  725.49    7.47
  -5   2  -5  773.94    9.49
   5  -2  -5  758.95   13.87
   5   2  -5  717.91   10.45
  -5  -2  -5  712.18    7.78
  -5   2  -5  744.68    7.88
   5  -2   5  677.65    7.14
   5   2   5  756.47    7.48
  -5  -2   5  786.10    8.35
   5  -2   5  737.26    8.07
  -5   2  -5  718.90    7.55
  -5   2   5  607.91    7.15
  -5   2   5  731.21    7.52
   5   2   5  672.86    7.67
  -5  -2   5  729.97    6.78
   5   2   5  793.94    8.00
   5  -2  -5  772.60    8.12
   5   2  -5  802.04    9.21
   5   2   7  534.55    7.96
   5  -2  -7  598.78   12.63
  -5   2  -7  601.44    6.86
  -5   2  -7  579.39    8.10
   5   2   7  594.29    6.82
   5  -2   7  648.02    7.60
  -5   2  -7  594.66    6.85
  -5  -2   7  576.89    7.81
  -5   2   7  599.53    7.26
   5   2   7  538.51    7.29
   5  -2  -7  660.86    7.31
  -5   2   7  600.33    7.02
   5   2  -7  584.56    6.80
   5   2  -7  601.61   10.05
   5   2   7  648.73    7.61
  -5   2   9  358.90    5.54
   5   2   9  389.47    6.18
   5   2   9  302.10    5.84
   5   2  -9  331.36    8.14
  -5   2  -9  357.59    4.62
  -5  -2  -9  315.59    6.24
   5  -2   9  363.88    5.84
  -5  -2   9  349.62    6.24
   5   2   9  289.31    3.85
   5  -2  -9  380.50    5.51
   5   2  -9  394.03    6.99
   5   2 -11   95.82    5.80
  -5   2 -11  116.85    2.91
   5   2  11   92.55    4.08
  -5   2  11  105.23    4.03
   5   2  11  117.75    4.65
  -5   2 -11  112.33    3.50
  -5  -2 -11  101.92    4.41
   5  -2  11  117.23    4.40
  -5  -2  11  109.06    4.36
   5   2  11   95.28    2.68
   5  -2 -11  107.44    3.65
  -5   2  13   48.29    4.06
   5   2  13   51.40    4.67
   5  -2 -13   37.22    7.33
  -5  -2 -13   44.89    4.13
  -5   2 -13   47.15    3.34
   5  -2  13   46.66    4.34
  -5  -2  13   46.11    4.00
   5  -2 -13   48.96    3.55
   5   2 -15   31.10    6.50
   5  -2 -15   30.91    7.94
  -5   2  15   31.50    4.63
   5   2  15   36.97    5.32
  -5   2 -15   31.33    3.63
  -5  -2 -15   27.13    4.46
   5  -2  15   35.52    5.00
  -5  -2  15   32.07    4.69
   5  -2 -17   29.50    9.27
  -5  -2 -17   49.39    5.28
   5   2  17   47.94    6.24
  -5   2  17   48.24    5.37
   5   3   0    0.87    1.81
   5  -3   0   -0.49    2.15
   5   3   0    1.83    2.07
   5  -3   0    0.55    1.13
  -5  -3   0    0.18    1.04
   5   3   0    0.58    0.80
  -5  -3   0    0.64    1.59
  -5   3   0    0.52    1.67
  -5  -3   0    0.32    1.45
  -5   3   0    0.11    1.39
   5  -3   0    2.12    1.78
   5  -3  -2   57.97    2.16
  -5   3  -2   56.80    2.04
  -5  -3  -2   55.90    2.04
   5  -3   2   51.31    2.36
  -5  -3  -2   64.16    2.24
  -5   3  -2   52.95    1.79
  -5   3   2   58.53    2.03
  -5  -3   2   55.97    2.01
   5   3   2   66.19    2.60
   5   3  -2   59.54    3.16
  -5  -3  -2   59.74    2.08
  -5  -3   2   59.38    1.98
   5   3   2   50.61    1.76
  -5   3  -2   58.97    2.27
   5  -3   2   46.77    1.15
   5  -3   2   54.84    1.82
  -5  -3   2   56.98    1.70
   5   3   2   55.95    1.40
  -5  -3   2   60.48    1.85
   5  -3   2   64.23    2.46
   5   3   2   60.21    2.38
   5   3  -2   62.81    2.72
   5  -3  -4   63.01    2.84
   5   3   4   67.59    2.10
   5   3  -4   68.93    3.68
  -5   3   4   63.07    2.24
  -5   3  -4   62.63    2.31
  -5  -3   4   64.54    2.13
  -5  -3   4   61.98    2.19
  -5   3   4   59.30    1.93
   5   3   4   65.02    1.83
  -5   3  -4   64.80    2.18
   5   3  -4   63.82    2.10
  -5  -3   4   59.07    1.22
  -5  -3   4   68.56    2.40
   5  -3   4   63.90    2.55
   5   3   4   57.47    1.94
   5   3   4   64.65    2.36
   5   3  -4   71.61    3.19
  -5   3  -4   66.93    2.17
  -5  -3  -4   63.89    2.17
   5   3  -6    7.83    2.79
   5   3   6    5.65    2.60
   5  -3  -6    7.23    4.69
   5   3   6    8.46    2.56
   5   3  -6    7.70    3.03
   5   3  -6    7.74    1.91
  -5   3  -6    6.96    2.34
  -5   3  -6    7.48    1.92
  -5  -3   6    8.26    2.03
   5   3   6    8.28    1.67
   5  -3   6    7.65    2.21
   5   3   6    7.98    1.76
   5  -3  -6    9.24    1.89
   5   3   8   13.28    2.66
  -5   3  -8   15.11    2.15
   5  -3  -8   14.52    5.47
   5   3  -8   15.83    3.70
  -5   3   8   14.85    2.71
   5   3   8   11.47    1.04
   5  -3   8   17.31    2.73
  -5  -3   8   17.07    2.54
   5   3   8   16.02    1.85
   5   3   8   17.74    3.16
   5  -3  -8   17.59    2.22
   5   3  10   16.95    3.31
  -5   3 -10   28.14    2.49
   5   3 -10   26.55    4.43
  -5  -3 -10   24.26    3.23
   5  -3  10   24.93    3.35
  -5  -3  10   24.30    3.06
   5   3  10   22.51    3.69
   5  -3 -10   26.64    2.48
  -5   3  10   23.84    3.22
   5   3  12   14.11    4.21
   5  -3 -12   13.13    2.81
   5   3  12    8.70    3.62
   5  -3 -12    8.34    6.66
  -5   3 -12   15.01    2.49
  -5   3 -12   12.25    2.38
  -5  -3 -12    9.84    3.45
  -5  -3  12   13.57    3.44
   5  -3  12    8.87    3.70
  -5   3  12   14.66    3.61
  -5   3  14    3.15    4.19
   5   3  14    2.35    4.84
   5  -3 -14    3.53    7.27
  -5  -3 -14    1.39    4.01
  -5  -3  14    0.21    3.87
   5  -3 -16   10.67    8.38
   5   3 -16    6.01    6.43
  -5   3  16   -0.03    4.76
   5   3  16    6.45    5.57
  -5  -3 -16    3.48    4.57
   5  -3 -16    1.43    5.02
  -5  -3  16    3.21    4.67
  -5   4  -1  764.20    7.71
   5  -4   1  668.75    9.15
  -5  -4  -1  728.76    7.66
  -5   4   1  787.47    7.79
  -5  -4   1  711.37    7.57
   5   4   1  768.55    9.01
  -5  -4  -1  726.53    7.43
  -5  -4   1  723.85    7.32
  -5   4  -1  718.53    7.83
   5   4   1  704.82    6.90
   5  -4   1  665.33    7.98
   5  -4   1  762.97    8.43
   5  -4  -1  652.30    8.16
   5   4  -1  775.01    9.57
   5   4   1  720.09    8.47
   5   4  -1  768.79    9.18
   5  -4  -3  426.70    6.46
  -5  -4  -3  443.65    6.49
  -5   4   3  408.58    5.09
  -5  -4   3  402.22    5.10
   5   4  -3  418.17    7.04
   5   4   3  465.11    5.88
  -5  -4   3  404.38    4.74
  -5   4  -3  407.39    5.19
   5  -4   3  376.55    5.49
  -5  -4   3  426.55    5.53
   5   4   3  372.58    3.94
   5   4   3  379.78    4.00
  -5  -4   3  426.59    5.49
   5   4   3  426.21    5.67
   5   4  -3  460.01    7.00
  -5   4  -3  401.99    5.07
  -5  -4  -3  427.65    5.27
   5  -4  -5  144.28    4.48
   5   4  -5  157.66    4.97
  -5   4   5  139.91    3.08
  -5  -4   5  136.65    2.96
  -5   4  -5  153.67    3.27
  -5  -4   5  149.41    2.81
  -5   4  -5  162.60    3.96
   5   4   5  138.53    2.50
  -5  -4   5  154.33    3.68
   5  -4  -5  160.33    3.31
   5   4   5  155.14    2.81
   5   4   5  129.41    2.88
   5   4  -5  158.00    4.70
  -5  -4  -5  152.24    4.55
   5   4   7   62.26    4.24
   5   4  -7   70.59    4.53
  -5   4  -7   67.41    2.57
  -5   4  -7   69.25    3.37
  -5  -4   7   70.40    2.32
  -5  -4   7   67.54    3.27
   5  -4  -7   75.66    2.63
   5   4   7   61.03    2.24
   5   4  -7   78.84    4.26
   5   4   9   91.10    4.84
   5   4  -9  101.30    5.51
  -5  -4   9  108.49    4.23
  -5   4   9  105.74    4.09
   5   4   9  118.85    4.64
   5   4   9   88.40    2.44
   5  -4  -9  110.71    3.06
   5   4  11  142.32    5.97
   5   4 -11  142.28    6.77
  -5   4 -11  167.33    4.32
  -5  -4 -11  139.09    5.37
  -5  -4  11  167.79    5.48
  -5   4  11  162.76    5.27
   5   4  11  170.12    5.93
   5  -4 -11  157.76    3.81
  -5   4  13  115.84    5.23
   5   4  13  134.07    5.98
  -5   4 -13  142.74    4.34
  -5  -4 -13  124.41    5.60
   5  -4 -13  115.08    5.94
  -5  -4  13  135.47    5.76
  -5   4  15   64.58    5.46
   5   4  15   71.38    6.25
   5   4 -15   56.57    7.10
  -5  -4 -15   73.63    5.50
   5  -4 -15   69.06    6.06
   5  -4  15   83.24    5.52
  -5  -4  15   72.18    5.54
   5   5   0    0.50    2.51
  -5   5   0   -0.35    1.70
  -5  -5   0    0.68    1.64
   5   5   0    0.60    2.47
   5  -5   0    0.58    1.70
  -5  -5   0    1.81    1.70
  -5   5   0   -0.01    2.06
   5   5   0    1.77    1.32
  -5   5   2   47.37    2.18
  -5  -5   2   43.84    2.12
   5   5  -2   47.07    3.34
   5   5   2   46.82    2.73
  -5  -5   2   44.48    1.78
  -5   5  -2   44.42    2.38
   5  -5  -2   41.07    2.00
   5  -5   2   39.95    2.34
  -5  -5   2   43.97    2.29
   5  -5  -2   45.09    2.37
  -5  -5  -2   45.15    2.47
   5   5   2   45.23    2.71
  -5   5  -2   42.20    2.02
   5   5  -2   48.14    3.31
  -5  -5  -2   43.33    2.10
   5  -5  -4   43.23    2.91
  -5  -5  -4   46.16    3.08
  -5   5   4   39.71    2.12
  -5  -5   4   43.78    2.20
   5   5  -4   46.15    3.69
  -5   5  -4   44.58    2.32
   5   5   4   46.75    2.47
  -5  -5   4   41.95    1.78
  -5   5  -4   38.82    2.44
   5  -5   4   40.57    2.52
  -5  -5   4   44.64    2.47
   5  -5  -4   35.34    2.49
   5   5   4   33.47    1.35
   5   5   4   42.77    2.46
   5   5  -4   47.17    3.70
   5   5   6    3.61    1.89
   5   5   6    1.86    3.84
   5   5  -6    8.60    3.34
   5   5   6    3.22    1.85
  -5   5   6    3.87    2.04
  -5  -5   6    2.22    2.00
  -5   5  -6    1.14    2.91
  -5   5  -6    3.11    2.13
  -5  -5   6    2.84    1.56
   5  -5  -6    2.02    2.80
   5  -5  -6    1.20    2.50
  -5  -5  -6    1.89    2.82
  -5  -5   6    0.49    2.39
   5  -5   6   -0.20    2.83
   5  -5  -6    2.50    1.97
   5   5   8    1.46    3.70
   5   5  -8    9.40    3.97
  -5   5  -8    1.31    2.97
  -5  -5   8    3.70    1.77
   5  -5  -8    2.89    2.98
  -5  -5   8    3.64    2.80
   5  -5   8    1.74    3.17
   5  -5  -8    2.13    2.07
   5   5  10   14.80    4.66
  -5   5  10   16.03    3.89
   5   5 -10   20.34    4.87
   5   5  10   19.13    4.35
  -5  -5  10   15.37    2.00
   5  -5 -10   16.79    3.68
  -5  -5  10   17.46    3.52
   5  -5  10   19.29    3.62
   5  -5 -10   16.98    2.26
   5   5  12    3.34    4.53
   5   5 -12    3.80    4.88
  -5   5 -12    2.55    3.20
  -5   5  12    0.21    4.27
  -5  -5 -12    5.89    4.04
   5   5  12    1.55    4.81
   5  -5 -12    1.32    4.14
  -5  -5  12    3.12    3.87
   5  -5  12    2.93    3.91
  -5  -5 -14   -1.36    4.28
   5  -5 -14   -1.35    4.73
  -5   5  14    4.11    4.57
  -5  -5  14    1.60    4.18
   5   5  14    1.37    5.24
   5  -5  14    1.86    4.39
  -5   6   1   85.69    2.44
  -5  -6   1   92.66    2.56
  -5   6  -1   82.92    4.29
  -5   6   1   77.21    4.58
   5   6  -1   93.11    3.94
   5   6   1   95.15    3.80
  -5   6  -1   90.06    2.94
   5  -6   1   75.18    2.94
  -5  -6   1   91.61    3.22
   5  -6  -1   82.67    3.37
  -5  -6  -1   98.33    3.44
  -5  -6  -1   94.80    2.55
  -5   6   3  149.55    3.04
  -5  -6   3  156.11    3.14
  -5   6  -3  148.13    4.49
   5   6  -3  170.82    5.23
   5   6   3  176.81    4.40
  -5   6  -3  153.26    3.33
   5  -6  -3  133.73    3.29
   5  -6   3  139.23    3.98
  -5  -6   3  169.73    4.18
   5  -6   3  166.40    4.40
   5  -6  -3  138.77    4.35
  -5  -6  -3  160.31    4.52
   5   6   5  272.61    8.29
   5  -6  -5  274.42    6.75
  -5  -6  -5  289.54    6.78
  -5  -6   5  271.99    4.30
   5   6  -5  289.82    6.91
   5   6   5  317.17    5.26
  -5   6  -5  293.43    4.51
  -5   6  -5  273.77    5.30
   5  -6   5  257.40    5.54
   5  -6  -5  232.59    5.18
  -5  -6   5  301.12    5.72
   5  -6   5  289.61    5.57
  -5   6   5  252.30    4.11
  -5  -6  -7  318.42    7.94
   5   6   7  291.40    8.63
   5  -6  -7  315.86    8.18
  -5   6   7  284.14    4.72
   5   6  -7  290.58    7.55
  -5  -6   7  301.38    4.82
  -5   6  -7  337.09    6.24
   5  -6   7  288.65    6.08
  -5  -6   7  313.53    6.12
  -5   6  -7  318.06    4.67
   5  -6  -7  264.38    6.26
   5  -6   7  321.09    6.04
   5  -6  -7  309.56    4.61
   5   6   9  139.20    6.79
   5   6  -9  122.64    6.10
   5  -6  -9  110.02    5.05
   5  -6   9  149.32    4.79
  -5  -6   9  137.88    5.00
   5  -6  -9  119.33    2.96
   5   6  11   52.50    5.77
   5   6 -11   57.32    5.98
   5  -6 -11   45.97    4.69
  -5   6  11   49.88    4.87
   5   6  11   54.43    5.42
  -5  -6  11   60.59    4.61
  -5   6 -13   29.20    4.06
  -5   6  13   21.68    4.99
   5   6  13   21.76    5.66
   5  -6 -13   25.57    5.11
   5  -6  13   36.47    4.65
  -5  -6  13   24.80    4.74
  -5   7   0   -0.08    3.58
  -5  -7   0    1.07    1.65
   5   7   0   -0.81    3.18
   5  -7   0    0.20    2.57
  -5  -7   0   -2.05    2.56
  -5   7   0   -0.41    2.42
  -5  -7   2   17.73    1.94
  -5   7  -2   21.40    3.74
  -5   7   2   18.78    4.32
   5   7   2   23.85    3.24
   5   7  -2   18.84    3.47
  -5   7  -2   19.32    2.48
   5  -7   2   17.84    2.78
  -5  -7   2   18.21    2.49
   5  -7  -2   20.56    2.86
  -5  -7  -2   21.64    3.04
  -5  -7   4   17.37    2.07
  -5   7  -4   16.88    3.37
   5  -7   4   15.50    2.81
  -5   7  -4   17.47    2.39
   5   7  -4   18.88    3.99
   5   7   4   16.17    2.93
  -5   7  -4   17.67    3.66
   5   7   4   18.43    5.55
   5  -7  -4   14.46    3.15
  -5  -7  -4   18.83    3.29
  -5  -7   4   19.64    2.97
   5  -7   4   18.90    3.43
   5  -7   6    0.56    2.86
  -5  -7   6    0.97    2.83
   5   7  -6    0.50    3.96
  -5  -7   6    1.89    2.11
  -5   7  -6   -0.89    3.69
   5  -7  -6    1.12    3.51
  -5  -7  -6   -0.35    3.39
   5   7   6   -0.07    5.21
   5  -7   6   -0.55    3.31
   5  -7  -6    1.41    2.14
   5   7   8    6.80    4.88
   5  -7   8    4.23    3.34
  -5  -7   8    5.80    3.29
   5   7  -8    3.96    4.51
  -5  -7   8    2.23    2.33
  -5   7  -8    4.45    3.67
   5  -7  -8    7.17    4.17
  -5  -7  -8    4.76    4.00
   5  -7   8    6.04    3.58
   5   7  10    5.46    5.95
  -5  -7  10    9.49    3.49
   5   7 -10   12.01    5.00
  -5  -7  10    7.17    2.56
   5  -7  10   15.34    4.08
   5   7  12    1.43    5.96
  -5   7  12    9.65    4.86
  -5   7 -12    5.24    3.99
   5   7  12    2.22    5.46
  -5   8  -1  201.14    7.09
  -5   8   1  190.67    7.26
   5   8  -1  216.74    6.25
   5   8   1  221.62    5.93
  -5   8   1  205.67    4.39
   5  -8   1  201.78    5.83
  -5  -8   1  229.32    5.85
   5  -8  -1  211.82    5.95
  -5  -8  -1  228.26    5.99
   5   8   3  150.87    8.46
  -5   8  -3  132.68    5.79
  -5   8   3  121.25    6.94
   5   8  -3  127.59    5.47
   5   8   3  131.16    4.69
  -5   8  -3  136.08    5.20
   5  -8   3  128.90    4.91
  -5  -8   3  138.26    4.67
   5  -8  -3  124.15    5.19
  -5  -8  -3  139.58    5.22
   5   8   5   51.76    6.97
   5  -8  -5   54.88    4.63
  -5  -8  -5   57.99    4.76
   5   8  -5   52.46    4.98
  -5   8  -5   37.56    3.37
   5  -8   5   52.18    4.02
  -5  -8   5   57.34    4.14
   5  -8  -7   37.01    4.83
  -5  -8  -7   40.69    4.89
   5   8   7   35.39    6.37
   5   8  -7   35.00    5.15
  -5   8  -7   41.95    4.39
   5  -8   7   33.99    3.90
  -5  -8   7   40.16    3.98
   5  -8   7   42.07    4.17
   5   8   9   37.59    7.23
  -5   8  -9   46.76    4.41
   5  -8   9   36.81    4.29
  -5  -8   9   43.90    4.33
   5  -8   9   47.12    4.41
  -5   9   0   -1.05    4.97
   5   9   0   -0.32    4.06
  -5  -9   0   -0.65    3.50
   5  -9   0    0.46    3.46
   5   9   2    5.67    6.81
  -5   9  -2    8.85    4.85
  -5   9   2    4.72    5.18
   5   9  -2    9.45    4.30
   5  -9   2    8.07    3.60
  -5  -9   2    4.97    3.48
   5  -9  -2    4.22    3.65
  -5  -9  -2   10.73    3.76
   5   9   4   11.98    7.17
  -5   9   4   11.01    5.84
   5  -9   4    9.88    3.46
  -5  -9   4    8.59    3.22
   5   9  -4   12.51    4.58
  -5   9  -4    9.01    4.44
   5  -9  -4   13.58    4.27
  -5  -9  -4    8.23    4.22
   5  -9   6   -0.28    3.88
  -5  -9   6    4.62    3.74
   5  -9  -6    1.99    4.41
  -5  -9  -6    1.78    4.33
  -5  10   1   20.28    6.10
  -6   0   0   12.42    1.71
   6   0   0   13.88    3.26
  -6   0   0   11.97    1.72
   6   0   0   13.58    1.66
  -6   0  -2   22.51    1.87
   6   0  -2   21.25    3.55
  -6   0   2   24.32    1.90
  -6   0  -2   26.46    1.98
  -6   0   2   20.73    1.57
  -6   0   2   22.62    2.03
   6   0   2   22.42    2.09
  -6   0  -2   17.91    0.84
   6   0   2   24.80    1.79
   6   0  -2   25.59    2.24
  -6   0  -4  443.19    5.64
   6   0  -4  465.04    9.55
  -6   0  -4  461.56    5.08
  -6   0   4  470.04    5.83
  -6   0  -4  475.08    5.90
   6   0   4  471.05    5.52
  -6   0   6 1583.57   14.14
   6   0   6 1533.67   13.49
   6   0   6 1385.45   14.48
   6   0  -6 1635.61   20.10
  -6   0  -6 1605.00   14.48
   6   0   6 1619.35   14.46
   6   0  -6 1709.94   15.34
  -6   0   8 1109.38   12.74
   6   0  -8 1154.21   17.79
   6   0   8 1262.93   12.68
   6   0  -8 1322.27   13.63
   6   0   8 1231.83   12.12
   6   0 -10  173.08    7.93
   6   0  10  208.83    4.88
   6   0  10  203.06    4.72
   6   0 -10  203.99    5.16
  -6   0  10  182.02    4.04
  -6   0 -12   46.69    3.55
   6   0  12   59.58    4.25
  -6   0  12   48.04    4.11
   6   0  12   53.87    4.07
   6   0 -12   55.21    4.20
  -6   0  12   48.97    3.38
  -6   0  14    4.36    3.57
   6   0  14    5.18    4.32
  -6   0 -14    2.71    3.30
  -6   0  14    7.47    3.95
   6   0  14    5.76    4.32
  -6   0  16    3.59    3.95
   6   0 -16    2.26    7.36
   6   0  16   -4.09    4.90
  -6   0 -16    2.30    3.71
  -6   0  16   -0.14    4.41
   6   0  16    2.57    4.94
  -6   1  -1  306.13    4.45
   6  -1  -1  307.68    8.07
  -6   1   1  303.90    4.42
   6   1   1  291.28    6.06
   6   1  -1  311.59    6.69
  -6   1  -1  298.80    5.23
  -6  -1   1  328.09    5.09
  -6  -1  -1  320.89    4.42
  -6  -1  -1  310.16    4.61
  -6   1  -1  317.47    4.58
  -6   1  -1  331.36    4.79
  -6  -1   1  319.10    4.61
  -6   1   1  309.95    4.34
  -6   1   1  310.12    4.58
  -6  -1   1  295.20    3.75
  -6  -1   1  277.93    3.63
   6   1   1  319.66    3.97
   6  -1   1  321.59    4.42
   6   1   1  329.63    4.98
   6   1  -1  343.95    5.18
  -6   1  -3  732.96    7.83
   6   1   3  610.61    8.56
   6  -1   3  637.08    8.19
   6  -1  -3  724.62   12.76
   6   1  -3  755.20   11.12
  -6   1  -3  748.53    8.40
  -6   1   3  749.64    7.81
  -6  -1  -3  724.16    7.00
  -6   1  -3  732.33    7.83
  -6  -1   3  719.24    6.61
  -6   1  -3  747.16    7.88
   6  -1   3  598.49    6.17
  -6  -1   3  766.31    7.86
   6  -1   3  696.63    7.90
   6   1   3  662.46    6.19
  -6  -1   3  705.08    6.84
   6   1   3  767.02    7.38
  -6   1  -3  696.99    6.81
   6  -1   3  777.73    7.92
   6   1  -3  849.32    9.04
   6  -1  -5  300.51    8.62
   6   1  -5  320.05    7.60
  -6   1  -5  309.50    4.47
  -6   1   5  313.16    4.61
  -6   1  -5  331.96    4.76
  -6  -1   5  270.90    4.11
  -6   1   5  295.21    3.41
   6   1   5  321.19    3.87
   6  -1   5  298.15    4.58
  -6  -1   5  307.99    4.76
  -6   1  -5  302.88    3.51
   6   1   5  321.10    4.32
   6  -1   5  329.28    4.70
  -6   1   5  290.26    3.50
  -6  -1   5  309.19    3.66
   6   1   5  280.62    3.69
   6  -1  -5  375.95    5.37
  -6   1  -5  307.17    4.53
   6  -1  -7   13.28    2.34
   6   1  -7   15.63    2.83
  -6   1  -7   12.17    1.58
   6   1  -7   13.57    4.07
   6  -1  -7   14.32    4.53
  -6   1  -7   14.19    2.30
   6  -1   7   11.09    1.99
  -6   1  -7   13.08    1.43
   6   1   7   16.89    2.32
  -6  -1   7   13.11    2.31
   6   1   7   13.68    2.35
   6  -1   7   14.02    2.52
  -6   1   7   12.87    1.55
   6   1   7   10.88    1.62
   6   1   7   11.43    2.08
   6  -1  -9  114.38    7.07
   6   1  -9  114.40    6.30
   6   1   9  133.04    3.98
  -6   1   9  114.82    3.28
   6   1   9  128.70    3.83
  -6  -1   9  104.78    3.94
   6  -1   9  126.61    3.99
   6  -1  -9  136.67    4.06
   6   1  -9  129.14    4.46
   6  -1 -11  279.45   10.24
   6   1 -11  278.89    9.30
   6   1  11  328.22    6.12
   6   1  11  334.22    6.41
  -6   1  11  295.09    5.39
   6  -1  11  325.21    6.25
  -6  -1  11  266.79    6.43
   6  -1 -11  320.81    6.28
   6   1 -11  318.84    6.98
  -6   1 -13   23.57    3.14
  -6  -1 -13   22.68    3.55
   6   1  13   28.35    4.16
   6   1  13   30.39    4.45
  -6   1  13   26.55    3.71
  -6  -1  13   21.83    4.04
   6  -1  13   27.61    4.31
   6  -1 -13   26.92    3.78
   6  -1 -15    6.16    7.47
   6   1 -15    2.91    6.79
   6   1  15    9.06    4.93
  -6   1  15    7.74    3.99
  -6   1 -15    6.67    3.51
  -6  -1 -15    6.17    3.80
  -6   1  15    9.81    4.45
  -6  -1  15    6.20    4.43
   6   1  15    9.35    4.68
   6  -1  15    8.76    4.74
  -6   1  17   16.91    4.60
  -6  -1 -17   14.10    4.38
   6   1  17   18.54    5.66
   6  -2   0 1978.74   16.73
  -6   2   0 2228.16   17.89
  -6  -2   0 2220.12   17.92
   6  -2   0 1936.50   19.94
   6   2   0 2338.41   20.94
  -6  -2   0 2277.33   17.95
  -6   2   0 2325.26   18.13
  -6   2   0 2270.38   18.15
  -6   2   0 1861.33   15.98
   6   2   0 2577.14   19.59
  -6   2  -2 1304.96   12.32
  -6  -2  -2 1286.32   12.35
  -6   2  -2 1218.90   10.89
   6  -2   2 1120.56   12.95
  -6   2   2 1274.74   12.20
   6   2   2 1257.35   13.51
  -6   2  -2 1252.23   13.95
  -6  -2   2 1269.19   12.23
   6   2  -2 1329.86   15.28
  -6  -2  -2 1332.72   12.49
  -6   2  -2 1294.15   12.39
  -6   2  -2 1363.41   12.79
  -6  -2   2 1368.52   12.48
   6  -2   2 1299.11   12.16
  -6  -2   2 1240.90   11.11
   6  -2   2 1109.45   11.01
  -6  -2   2 1254.61   11.68
   6   2   2 1272.98   11.07
  -6  -2   2 1276.41   10.86
   6   2   2 1278.13   11.36
   6  -2   2 1315.57   12.46
   6   2   2 1385.95   13.11
   6   2  -2 1483.30   13.86
   6   2  -2 1309.47   10.76
  -6  -2  -4  231.16    3.99
   6  -2   4  163.51    2.96
   6   2   4  158.63    3.41
   6  -2  -4  230.09    8.24
   6   2  -4  227.62    6.15
  -6   2   4  236.52    4.00
  -6  -2   4  229.86    3.96
  -6  -2  -4  232.49    4.00
  -6   2  -4  232.85    4.00
  -6  -2   4  235.08    3.93
  -6   2  -4  240.83    4.26
  -6   2   4  206.50    2.96
   6  -2   4  223.70    3.50
   6   2   4  189.84    2.92
   6   2   4  228.60    3.38
  -6  -2   4  218.79    2.87
  -6   2  -4  219.98    3.37
   6  -2   4  229.01    4.11
   6   2   4  238.71    4.27
   6  -2  -4  272.87    4.53
  -6   2   4  201.15    2.97
   6   2  -4  215.10    3.03
   6   2  -4  265.16    5.13
   6   2   4  228.75    3.43
  -6   2  -4  221.35    3.09
  -6   2  -4  250.65    4.07
   6   2   6   53.36    2.59
   6  -2  -6   47.79    6.04
   6   2  -6   53.30    4.27
  -6   2  -6   52.58    2.65
   6   2   6   55.51    2.39
  -6  -2   6   50.61    2.57
  -6   2   6   49.82    1.94
  -6   2  -6   52.33    2.03
   6  -2   6   57.59    2.88
   6   2   6   41.81    1.81
  -6  -2   6   48.59    1.70
   6   2  -6   52.05    2.18
   6  -2  -6   63.17    2.89
  -6   2  -6   55.28    2.28
   6   2  -6   57.55    3.42
  -6   2   8   13.21    2.39
   6   2   8   15.52    2.84
  -6   2  -8   14.06    2.29
   6   2   8   12.39    2.33
  -6   2  -8   17.92    2.54
   6  -2  -8   15.55    5.49
   6   2  -8   11.79    4.16
   6   2   8   18.16    2.54
  -6  -2   8   15.85    2.55
   6  -2   8   13.82    2.79
   6  -2  -8   15.44    2.41
   6   2 -10   39.74    5.40
  -6   2  10   37.57    3.12
   6   2  10   37.95    3.77
  -6   2 -10   41.63    2.03
   6  -2 -10   34.20    6.74
   6   2  10   40.02    3.28
   6  -2  10   46.39    3.88
  -6  -2  10   40.45    3.46
   6  -2 -10   43.12    3.22
   6   2 -10   43.20    4.18
   6   2 -12  203.90    8.79
  -6   2  12  201.73    5.13
   6   2  12  232.43    6.23
  -6  -2 -12  206.51    6.01
   6   2  12  233.94    5.28
   6  -2  12  256.23    6.12
  -6  -2  12  229.07    6.08
   6  -2 -12  227.98    5.45
   6  -2 -14  214.10   11.88
  -6  -2 -14  220.34    6.52
   6   2  14  254.73    7.43
  -6   2  14  223.57    6.04
   6   2  14  251.86    6.25
   6  -2  14  264.44    6.85
  -6  -2  14  215.97    7.00
  -6  -2 -16  135.01    6.08
   6   2  16  129.03    5.92
   6   2  16  138.38    6.98
  -6   2  16  125.82    5.72
   6  -3  -1   71.35    2.25
  -6   3  -1   67.03    1.83
  -6   3  -1   70.30    2.44
  -6  -3  -1   72.15    2.48
  -6  -3  -1   80.14    2.36
   6  -3   1   60.99    3.10
  -6   3   1   71.41    2.45
  -6  -3   1   70.01    2.49
   6   3   1   75.80    3.34
   6   3  -1   79.32    3.83
  -6  -3  -1   76.56    2.61
  -6  -3   1   73.03    2.50
  -6   3  -1   73.06    2.69
  -6   3  -1   74.84    2.98
   6  -3   1   62.24    1.82
  -6   3   1   71.81    2.80
   6  -3   1   60.77    1.89
   6  -3   1   74.79    2.86
  -6  -3   1   74.88    1.91
   6   3   1   78.72    3.19
   6   3  -1   80.66    3.21
  -6   3  -3  675.82    7.30
  -6  -3  -3  635.69    7.23
   6  -3   3  582.62    7.37
   6  -3  -3  594.14    8.03
   6   3   3  668.49    7.93
  -6   3   3  664.63    7.32
  -6  -3   3  645.57    7.28
   6   3  -3  675.71   10.21
  -6  -3  -3  656.10    7.25
  -6   3  -3  656.43    7.36
  -6  -3   3  669.35    7.15
  -6   3  -3  682.55    8.08
  -6   3  -3  664.99    6.58
   6  -3   3  544.76    5.83
   6   3  -3  613.82    6.43
   6  -3   3  587.50    6.74
  -6  -3   3  564.22    5.64
  -6  -3   3  642.17    6.57
   6   3   3  666.67    6.24
   6  -3   3  672.18    7.73
   6   3   3  741.38    8.32
   6   3  -3  731.55    8.88
  -6   3  -5  321.32    4.41
   6   3  -5  325.76    7.45
  -6   3   5  320.09    4.94
  -6  -3   5  312.55    4.87
  -6   3  -5  318.19    4.89
  -6  -3   5  318.89    4.66
  -6   3   5  281.12    4.29
   6   3   5  263.72    4.20
   6   3   5  338.89    4.38
  -6  -3   5  283.68    3.33
  -6  -3   5  308.90    5.07
   6   3   5  345.96    5.11
   6  -3   5  314.42    5.19
   6  -3  -5  354.33    5.24
   6   3   5  338.50    5.17
   6   3  -5  364.11    6.55
   6   3  -7    7.83    3.28
   6   3   7    8.76    3.19
   6  -3  -7    3.67    5.60
   6   3  -7    5.35    3.81
  -6  -3   7   14.27    2.24
  -6   3  -7    8.74    2.36
  -6   3   7    7.42    2.38
   6   3   7   11.84    3.01
  -6  -3   7    7.05    2.40
   6   3   7   10.19    2.13
   6  -3   7    9.24    2.77
  -6  -3   7    8.83    1.31
   6   3   7    8.37    2.20
   6  -3  -7   12.62    2.51
   6   3   9  152.73    4.69
   6   3   9  122.49    4.79
   6  -3  -9  137.90    9.04
   6   3  -9  135.69    6.49
   6   3   9  156.25    3.91
   6  -3   9  155.24    4.57
  -6  -3   9  137.41    4.44
   6   3   9  147.95    3.56
   6  -3  -9  167.56    4.03
  -6   3   9  133.70    3.96
  -6   3  11  115.43    4.32
   6   3  11  130.06    5.25
   6   3 -11  103.55    6.63
  -6   3 -11  129.78    3.43
   6   3  11  117.54    3.99
   6  -3  11  131.37    4.88
  -6  -3  11  119.31    4.75
   6  -3 -11  130.10    4.18
  -6   3  13   38.74    4.15
   6   3  13   42.41    5.11
   6  -3 -13   40.49    8.51
   6   3 -13   27.70    6.23
   6  -3  13   52.01    5.01
  -6  -3  13   32.39    4.21
   6  -3 -13   42.10    3.61
   6  -3 -15   -2.32    8.37
  -6   3  15    7.53    4.28
   6   3  15    5.54    5.24
  -6  -3 -15    5.14    4.31
  -6  -3  15    2.87    4.52
  -6   4   0  131.10    3.08
  -6  -4   0  122.18    3.01
   6   4   0  140.73    4.51
  -6  -4   0  130.10    3.02
  -6   4   0  123.61    3.34
   6  -4   0  114.76    2.91
   6   4   0  139.39    4.01
   6   4   2    4.77    2.41
   6   4  -2    8.31    2.91
  -6   4  -2    4.36    1.88
  -6  -4  -2    4.13    1.90
   6  -4   2    5.07    1.50
   6   4   2    7.89    2.42
   6   4  -2    8.46    3.14
  -6   4   2    6.19    1.85
  -6  -4   2    6.22    1.87
   6   4   2    7.58    1.62
  -6   4  -2    4.07    2.60
  -6  -4  -2    7.33    2.07
   6  -4  -2    6.13    1.82
  -6  -4   2    5.64    1.93
  -6   4  -2    5.20    2.35
  -6   4  -2    5.66    1.68
   6  -4   2    8.11    2.43
   6  -4  -4  403.39    7.06
  -6  -4  -4  407.83    6.87
  -6   4   4  368.83    5.30
   6   4   4  397.16    5.57
  -6  -4   4  374.12    5.26
   6   4  -4  408.18    8.06
  -6   4  -4  376.57    5.37
  -6  -4   4  386.37    4.96
   6  -4   4  347.95    5.31
  -6  -4   4  392.09    5.28
   6   4   4  341.04    4.10
  -6  -4   4  389.41    5.61
   6  -4   4  388.39    5.94
   6   4   4  353.22    5.48
   6   4  -4  421.15    7.28
  -6  -4  -4  363.96    5.21
   6   4   6  680.58   11.40
   6   4  -6  720.73   11.74
  -6   4   6  763.93    8.65
  -6  -4   6  736.39    8.56
  -6   4  -6  783.20    8.52
  -6  -4   6  762.07    8.04
   6   4   6  684.69    7.49
  -6  -4   6  760.39    9.34
   6  -4   6  819.09    9.52
   6  -4  -6  827.24    8.90
   6   4   6  683.39    8.37
   6   4  -6  857.14   11.45
   6   4   8  652.27   11.28
   6   4  -8  691.20   12.33
  -6   4  -8  747.81    8.45
  -6  -4   8  749.74    7.93
   6   4   8  718.78    8.06
  -6  -4   8  724.43    9.86
   6  -4   8  789.22    9.66
  -6   4   8  653.67    8.77
   6   4   8  765.98    9.87
   6   4   8  631.99    7.94
   6  -4  -8  783.75    8.73
   6   4  -8  831.35   11.99
   6   4  10  234.24    7.13
   6   4 -10  243.10    8.27
  -6  -4  10  265.84    4.42
   6   4  10  235.41    4.65
   6  -4  10  273.59    6.06
  -6  -4  10  250.30    6.28
  -6   4  10  216.16    5.34
   6  -4 -10  271.42    4.98
   6   4  10  250.54    6.39
   6  -4 -12    7.01    2.85
   6   4 -12    3.87    5.43
  -6  -4  12    4.39    3.76
  -6   4  12    3.13    3.70
   6   4  12    4.34    4.59
  -6   4  14    5.48    4.17
   6   4  14   -0.04    5.15
   6   4 -14    3.38    5.95
   6  -4 -14   -0.48    4.62
  -6  -4  14    1.18    4.28
  -6   4  16    4.68    4.66
  -6   5  -1   51.07    2.40
  -6  -5  -1   45.19    2.44
  -6   5   1   48.10    2.35
  -6  -5   1   49.32    2.44
   6   5  -1   49.17    3.62
   6   5   1   50.41    3.33
  -6  -5   1   48.42    2.27
  -6   5  -1   48.42    2.79
  -6   5   1   48.46    2.87
   6  -5   1   42.33    2.36
  -6  -5   1   49.02    2.44
   6  -5  -1   60.05    2.62
   6   5   1   47.58    3.24
  -6  -5  -1   50.95    2.57
   6   5  -1   51.17    3.63
   6  -5  -3  276.60    5.74
  -6  -5  -3  321.63    6.14
  -6   5   3  272.00    4.39
  -6  -5   3  269.45    4.39
   6   5   3  327.64    5.66
   6   5  -3  307.93    6.94
  -6  -5   3  295.57    4.12
  -6   5  -3  296.36    4.71
   6  -5  -3  242.50    4.52
   6  -5   3  255.90    4.87
  -6  -5   3  300.69    4.89
   6   5   3  295.50    5.41
   6   5  -3  333.62    6.92
  -6  -5  -3  274.74    4.47
   6  -5  -5  328.37    7.04
  -6  -5  -5  361.70    7.42
  -6  -5   5  332.89    5.11
   6   5  -5  357.26    8.00
  -6   5   5  324.65    5.08
  -6  -5   5  356.48    4.53
  -6   5  -5  359.16    5.25
  -6   5  -5  372.59    6.44
   6  -5   5  296.75    5.62
  -6  -5   5  357.47    5.64
   6  -5  -5  289.59    5.74
  -6  -5   5  330.31    5.65
   6   5   5  312.34    5.35
   6   5  -5  383.71    7.76
   6   5   7    5.63    4.27
  -6  -5   7    2.40    2.18
   6   5  -7    7.54    4.39
  -6   5   7    3.67    2.53
  -6  -5   7    4.55    2.41
  -6   5  -7    3.42    3.25
  -6   5  -7    2.77    2.51
  -6  -5   7    2.92    1.95
   6  -5  -7    2.94    2.88
  -6  -5   7    5.68    2.83
   6  -5  -7    5.22    2.45
   6   5   9   71.43    5.34
   6   5  -9   78.90    5.83
  -6  -5   9   88.85    2.85
   6  -5  -9   71.87    4.47
  -6   5   9   78.14    4.22
  -6  -5   9   85.10    4.28
   6   5   9   82.83    4.93
   6  -5  -9   88.25    3.31
   6   5  11   63.30    5.42
   6   5 -11   71.27    6.41
  -6   5 -11   78.73    3.96
   6  -5 -11   62.27    5.02
  -6  -5  11   74.53    4.81
  -6   5  11   65.53    4.58
   6   5  11   75.69    5.54
   6   5 -13   26.25    6.34
   6  -5 -13   23.35    4.81
  -6  -5  13   22.99    4.67
  -6   5  13   20.38    4.41
   6   5  13   17.98    5.33
   6  -5  13   20.35    4.64
  -6   5  15    2.23    4.66
  -6   6   0  999.28    9.97
  -6  -6   0  956.31   10.13
   6   6   0 1060.41   12.87
  -6   6   0  996.54   10.68
   6  -6   0  907.68   11.53
  -6  -6   0 1039.06   11.70
   6   6   0 1001.01   12.49
  -6  -6  -2  562.69    8.15
  -6   6   2  502.62    6.30
  -6  -6   2  514.74    6.39
   6   6  -2  532.66    9.05
   6   6   2  557.43    8.17
  -6   6  -2  545.26    6.79
   6  -6   2  442.96    6.90
  -6  -6   2  534.79    7.39
  -6  -6  -2  493.49    6.23
   6  -6  -2  504.96    7.96
   6   6   2  510.09    7.88
   6   6  -2  545.09    9.10
   6  -6  -4   38.20    3.48
  -6  -6  -4   41.55    3.53
  -6   6   4   33.38    2.46
  -6  -6   4   33.27    2.48
   6   6  -4   30.25    4.08
  -6   6  -4   37.35    2.77
  -6   6  -4   30.88    2.83
   6  -6   4   28.90    2.65
  -6  -6   4   40.02    2.88
   6  -6   4   38.15    3.63
   6   6   4   30.04    2.98
   6   6   6   10.86    5.07
   6  -6   6    3.33    2.54
  -6  -6   6    5.40    2.46
   6   6  -6    7.88    4.23
  -6   6   6    5.01    2.34
  -6  -6   6    4.32    2.39
  -6   6  -6    6.84    3.61
  -6   6  -6    5.13    2.60
   6  -6  -6    8.41    3.53
  -6  -6  -6    3.19    3.35
   6  -6   6    2.78    3.40
   6  -6  -6    4.50    2.45
   6   6   8    7.65    5.06
   6  -6   8    8.85    2.86
  -6  -6   8   10.73    3.04
   6   6  -8    7.81    4.81
  -6   6   8    7.59    2.68
  -6  -6   8   10.74    2.61
  -6   6  -8   11.39    3.81
  -6   6  -8   10.78    2.71
  -6  -6   8   11.12    3.18
   6  -6   8   14.11    3.75
   6  -6  -8    9.31    2.66
   6   6  10   15.65    5.44
  -6   6  10   13.16    4.19
   6   6 -10   12.89    5.46
   6   6  10   15.15    4.90
  -6  -6  10    9.80    2.74
   6  -6 -10    8.23    3.98
  -6  -6  10   12.68    3.70
   6  -6  10   15.70    4.18
   6  -6 -12   90.80    6.06
  -6   6  12   96.38    5.50
   6   6  12   98.42    6.73
  -6  -7   1   21.59    2.22
   6   7  -1   23.73    3.93
   6   7   1   24.07    3.73
  -6   7  -1   24.94    3.09
  -6   7   1   23.28    3.08
   6  -7   1   24.11    2.95
  -6  -7   1   24.58    2.93
   6  -7  -1   20.95    2.91
  -6  -7  -1   21.56    2.96
   6  -7  -3  182.31    5.48
  -6  -7  -3  201.68    5.82
  -6  -7   3  177.33    3.68
   6   7  -3  182.74    6.30
  -6   7  -3  181.33    4.05
  -6   7  -3  149.26    5.26
   6  -7   3  172.86    4.74
  -6  -7   3  162.70    4.33
   6   7   5  151.92    7.97
   6  -7  -5  123.75    5.40
  -6  -7  -5  140.05    5.48
  -6  -7   5  140.02    3.71
   6   7  -5  129.88    6.04
  -6   7  -5  126.44    5.18
   6  -7   5  124.17    4.43
  -6  -7   5  150.01    4.68
   6  -7   5  161.55    5.17
   6   7   7   -2.28    5.61
   6  -7   7   -1.15    3.03
  -6  -7   7   -1.00    2.94
   6   7  -7   -1.08    4.52
  -6  -7   7    1.41    2.48
  -6   7  -7    0.99    4.06
   6  -7  -7    0.06    3.93
  -6  -7  -7    1.48    3.84
   6  -7   7    1.04    3.72
   6   7   9   47.71    6.47
   6   7  -9   39.46    5.87
   6  -7   9   40.56    4.00
  -6  -7   9   41.44    3.81
   6  -7   9   57.04    4.72
   6   7  11   26.94    6.06
  -6   7  11   21.53    4.80
   6   7  11   29.61    5.71
   6  -7  11   25.58    3.91
  -6  -7  11   28.20    3.92
   6   8   0   16.38    4.10
   6  -8   0   15.24    3.31
  -6  -8   0   15.88    3.16
   6   8  -2    1.64    4.14
   6  -8   2    8.46    3.09
  -6  -8   2    9.74    3.11
   6  -8  -2    4.33    3.16
  -6  -8  -2    7.35    3.28
  -6   8   2    6.56    3.19
   6   8   4  102.39    8.15
   6  -8  -4   92.08    5.15
  -6  -8  -4   97.01    5.30
   6   8  -4   86.05    5.75
  -6   8  -4   82.59    4.10
   6  -8   4   90.86    4.46
  -6  -8   4   83.97    3.85
   6   8   6  299.94   10.76
   6  -8  -6  304.11    8.58
  -6  -8  -6  305.55    8.68
   6   8  -6  272.09    8.37
  -6   8  -6  306.93    7.07
   6  -8   6  278.17    6.92
  -6  -8   6  314.92    7.04
   6  -8   6  347.86    7.41
   6   8   8  182.62    8.61
   6  -8   8  180.75    6.19
  -6  -8   8  202.98    5.99
   6  -9   1   19.93    3.82
  -6  -9   1   16.62    3.84
   6  -9  -1   12.21    3.78
  -6  -9  -1   18.41    3.86
   6  -9  -3   82.46    5.39
  -6  -9  -3   93.39    5.52
   6   9  -3   75.66    5.70
   6  -9   3   80.24    4.88
  -6  -9   3   88.34    4.77
   6  -9  -5   26.71    4.77
  -6  -9  -5   31.18    4.80
   6  -9   5   27.75    3.88
  -6  -9   5   26.44    3.49
  -7   0  -1   40.10    2.39
  -7   0   1   36.78    2.32
   7   0   1   35.20    4.00
   7   0  -1   37.28    4.47
  -7   0  -1   40.27    2.49
  -7   0   1   41.96    2.19
   7   0   1   42.39    2.27
   7   0  -1   42.85    2.93
  -7   0  -3  141.90    3.44
   7   0  -3  141.42    6.21
  -7   0   3  133.79    3.40
  -7   0  -3  147.35    3.01
  -7   0   3  131.63    2.94
  -7   0   3  142.64    3.60
   7   0   3  143.10    3.26
   7   0  -5  360.33    9.53
  -7   0   5  386.81    5.53
  -7   0  -5  345.33    3.89
  -7   0  -5  393.83    5.58
   7   0   5  393.68    5.34
  -7   0  -5  379.49    5.42
  -7   0  -7  385.56    6.07
   7   0   7  404.01    6.04
   7   0  -9  167.36    8.54
  -7   0   9  170.82    5.03
   7   0   9  201.15    4.81
   7   0  -9  214.60    5.59
   7   0  11   33.54    3.47
   7   0 -11   30.35    6.76
  -7   0  11   35.79    3.85
   7   0  11   40.95    3.88
   7   0 -11   45.97    4.20
   7   0 -13   21.76    4.41
   7   0 -13   10.82    7.09
  -7   0  13   13.84    3.99
   7   0  13   15.34    4.10
  -7   0  15    8.29    4.34
   7   0  15   11.72    4.87
   7   1   0    0.33    3.24
  -7   1   0   -0.87    1.93
  -7   1   0    0.43    2.11
  -7  -1   0   -0.24    2.20
  -7   1   0   -0.21    2.30
  -7  -1   0    0.44    0.87
   7   1   0    1.47    2.45
  -7   1  -2   75.84    2.82
   7   1   2   65.15    3.96
   7  -1  -2   66.54    5.70
   7  -1   2   52.87    3.13
  -7   1   2   68.51    2.66
   7   1  -2   72.29    4.86
  -7   1  -2   69.72    2.98
  -7  -1  -2   75.05    2.91
  -7   1  -2   73.34    2.94
  -7   1  -2   76.36    2.89
  -7   1   2   69.87    2.58
  -7  -1   2   74.79    2.92
  -7  -1   2   60.84    2.01
  -7   1  -2   62.32    1.68
   7   1   2   72.95    2.35
   7  -1   2   70.39    2.69
   7   1   2   80.59    3.25
   7   1  -2   92.68    3.73
  -7   1  -4   67.18    2.82
   7  -1  -4   68.17    5.99
  -7   1   4   68.08    2.82
  -7   1  -4   72.76    3.03
  -7  -1   4   71.09    2.94
   7  -1   4   59.04    2.56
  -7  -1   4   63.39    2.41
  -7   1  -4   63.65    1.62
   7   1   4   72.27    2.49
   7   1  -4   71.42    5.25
   7  -1   4   71.64    2.89
   7  -1  -4   83.18    3.44
   7   1  -4   88.84    3.81
   7  -1  -6    8.89    2.77
  -7   1   6    5.26    1.35
   7  -1  -6    3.71    4.94
   7   1  -6    6.20    4.59
  -7   1   6    6.16    1.17
  -7   1  -6    7.37    1.76
  -7   1   6    9.51    2.46
  -7  -1   6    5.68    1.39
  -7   1  -6    8.07    2.63
  -7  -1   6    6.02    1.40
   7   1   6    6.82    1.83
  -7   1  -6    5.56    1.22
  -7  -1   6    5.47    2.19
   7   1   6    7.67    2.21
   7  -1   6    9.00    2.54
   7  -1  -8   13.18    3.13
   7   1  -8   11.63    3.68
   7  -1  -8   11.95    5.80
   7   1  -8    7.85    4.98
   7   1   8   10.97    2.55
  -7   1  -8   14.24    2.80
  -7  -1   8   11.13    2.72
   7   1   8    8.90    2.70
   7  -1   8   13.75    2.99
   7  -1 -10   28.10    6.83
   7   1 -10   30.33    6.03
   7   1  10   34.12    3.42
  -7  -1  10   29.32    3.43
   7  -1  10   34.37    3.69
   7   1  10   31.73    3.41
  -7   1  10   28.97    2.74
   7  -1 -10   39.64    3.93
   7   1 -10   38.18    4.23
   7  -1 -12   11.83    3.83
   7   1 -12   13.92    4.33
   7  -1 -12    9.25    7.05
   7   1 -12   10.62    6.46
   7   1  12   11.26    4.04
  -7  -1  12    9.86    3.84
   7   1  12   10.92    3.71
  -7   1  12   13.54    3.00
   7  -1  12   11.37    4.33
   7  -1 -14    2.61    4.20
   7   1 -14    1.52    7.14
  -7   1  14    1.58    3.38
  -7   1  14    4.50    4.22
  -7  -1  14    1.91    4.37
   7   1  14    2.25    4.37
   7  -1  14    0.83    4.59
  -7   2  -1  511.75    6.55
  -7  -2  -1  499.52    6.47
  -7   2   1  511.22    6.52
   7  -2   1  382.98    7.24
  -7  -2   1  509.72    6.54
   7   2   1  517.37    8.56
   7   2  -1  528.53    9.21
  -7  -2  -1  526.72    6.65
  -7  -2   1  514.02    6.52
  -7   2  -1  542.09    6.97
  -7   2  -1  531.03    6.89
  -7   2   1  535.73    6.52
  -7   2   1  511.34    6.74
   7  -2   1  454.56    6.24
  -7  -2   1  441.97    4.96
   7  -2   1  550.59    6.78
   7   2   1  597.31    7.65
   7   2  -1  598.99    7.91
  -7   2  -3  268.83    4.40
  -7  -2  -3  238.33    4.28
   7   2   3  188.53    4.66
  -7   2   3  218.30    4.09
  -7  -2   3  223.58    4.09
   7   2  -3  255.48    6.90
  -7  -2  -3  251.10    4.39
  -7   2  -3  244.17    4.40
  -7   2  -3  260.97    4.62
  -7  -2   3  250.51    4.33
  -7  -2   3  221.64    2.95
  -7   2  -3  215.17    3.24
   7   2   3  247.97    3.41
   7  -2   3  260.86    4.50
   7  -2  -3  271.09    4.78
   7   2   3  266.01    4.88
   7   2  -3  280.85    5.23
   7  -2  -5   48.65    6.37
  -7   2  -5   43.38    2.81
   7   2  -5   49.61    5.00
  -7   2   5   41.25    1.67
  -7   2   5   50.70    2.83
  -7  -2   5   47.47    2.75
   7   2   5   44.43    2.16
  -7  -2  -5   51.65    2.92
  -7   2  -5   54.41    3.11
  -7  -2   5   52.75    2.80
  -7   2   5   37.40    1.48
  -7  -2   5   40.02    1.48
  -7   2  -5   44.43    1.91
  -7  -2   5   49.58    2.60
  -7   2  -5   50.44    1.98
  -7  -2   5   46.38    1.81
   7   2   5   52.06    2.38
   7  -2   5   56.51    3.12
   7   2   5   58.53    3.11
   7  -2  -5   61.33    3.25
   7   2  -5   61.52    3.80
  -7   2  -5   50.00    2.69
  -7  -2  -5   50.39    2.74
   7  -2  -7   13.57    2.88
   7   2   7   12.20    2.99
   7  -2  -7   17.40    6.47
   7   2  -7   13.41    4.79
   7   2   7   12.65    2.55
  -7   2   7   13.20    2.59
  -7  -2   7   12.47    2.50
  -7   2  -7   15.83    2.77
  -7  -2   7   14.14    2.61
  -7  -2   7   12.78    2.40
   7   2   7   13.91    2.39
   7  -2   7   17.64    2.99
   7   2  -9   43.48    5.96
   7  -2  -9   42.93    7.76
  -7   2   9   47.17    2.74
   7   2   9   48.89    3.54
   7   2   9   53.77    3.26
  -7  -2   9   52.84    3.47
   7  -2   9   52.32    3.69
   7  -2  -9   57.77    3.71
   7   2  -9   50.55    4.56
   7  -2 -11   85.72    9.11
   7   2 -11   80.24    7.13
   7   2  11   94.89    4.67
  -7   2  11   86.29    3.63
   7   2  11  103.50    4.27
  -7  -2  11   87.63    4.34
   7  -2  11  111.02    4.76
   7  -2 -11  107.18    4.57
   7   2 -11  110.09    5.56
   7   2 -13   85.35    7.89
   7   2  13  114.11    5.01
  -7   2  13   95.07    4.20
   7  -2  13  123.07    5.62
  -7  -2  13   97.60    5.34
   7  -2 -13  112.62    5.19
   7   2  15   49.46    5.28
  -7  -2  15   46.49    5.24
   7   3   0    0.70    2.81
  -7   3   0   -0.98    1.28
   7   3   0    1.30    3.15
  -7   3   0   -0.11    2.07
  -7  -3   0   -1.59    2.10
  -7   3   0    0.26    2.56
  -7  -3   0    0.28    2.40
   7  -3   0    0.78    1.28
  -7   3   0    0.34    2.45
  -7   3  -2   48.01    2.62
  -7  -3  -2   45.65    2.63
  -7   3   2   47.08    2.56
  -7  -3   2   42.56    2.56
   7   3   2   47.44    3.35
   7   3  -2   52.39    4.33
  -7   3  -2   48.65    1.72
  -7  -3  -2   52.16    2.86
  -7  -3   2   48.15    2.74
  -7   3  -2   50.92    2.96
  -7   3  -2   51.44    3.18
  -7   3   2   48.09    3.02
   7   3   2   46.49    2.09
  -7  -3   2   43.02    1.73
   7  -3   2   43.38    1.63
   7   3   2   46.96    1.81
   7  -3   2   50.92    3.00
   7   3   2   51.23    3.23
  -7  -3   2   49.07    1.53
   7   3  -2   59.40    3.69
  -7   3   4   65.08    2.95
   7   3  -4   64.56    4.76
  -7  -3   4   59.58    2.85
  -7  -3  -4   64.72    3.06
  -7   3  -4   67.19    3.04
  -7   3  -4   62.67    3.49
  -7  -3   4   69.14    2.97
   7  -3   4   57.06    1.95
  -7  -3   4   61.25    1.87
  -7  -3   4   62.24    2.54
   7   3   4   67.03    2.23
  -7   3   4   52.60    2.08
   7  -3   4   70.38    3.26
   7  -3  -4   74.29    3.25
   7   3   4   64.59    2.68
   7   3   4   75.79    3.49
   7   3  -4   72.40    4.02
  -7   3  -4   67.12    2.92
  -7  -3  -4   66.52    3.05
   7   3  -6    7.19    3.65
   7   3  -6    4.28    4.32
  -7   3   6    4.41    2.50
  -7  -3   6    6.54    2.47
  -7   3  -6    6.01    2.64
  -7  -3   6    7.75    2.49
   7   3   6    6.38    2.62
  -7  -3   6    7.38    2.32
   7   3   6    7.21    2.07
   7  -3   6    5.82    3.01
   7   3   6    6.01    2.62
   7  -3  -6    6.67    2.79
   7  -3  -8   11.02    3.06
   7   3  -8    9.93    4.22
   7   3   8    7.72    3.16
   7   3   8    7.32    3.41
   7  -3  -8    5.77    6.82
   7   3  -8    9.09    4.97
  -7   3   8    5.96    2.80
  -7  -3   8    8.83    2.67
  -7   3  -8    8.26    2.85
  -7  -3   8    8.77    2.63
  -7  -3   8    8.37    2.90
   7   3   8    5.82    2.48
   7  -3   8   10.70    3.41
  -7   3   8    6.84    2.42
   7   3   8   10.52    2.72
  -7   3  10   21.41    3.07
   7   3  10   27.72    4.06
   7  -3 -10   23.58    8.04
   7   3 -10   22.23    5.84
   7   3  10   26.22    3.12
  -7  -3  10   24.28    3.47
   7  -3  10   29.22    3.89
   7  -3 -10   30.25    3.36
   7  -3 -12    3.54    3.38
   7   3 -12    5.14    6.14
  -7   3  12    5.98    3.32
  -7  -3  12    1.47    3.64
   7   3  12    3.79    3.48
   7  -3  12    1.82    4.15
  -7  -3  14    0.83    4.37
   7   3  14    0.19    4.27
  -7   4  -1   22.35    2.43
  -7  -4  -1   24.85    2.57
   7  -4  -1   23.45    2.09
  -7   4   1   23.42    2.40
  -7  -4   1   24.19    2.46
   7   4   1   23.38    3.34
   7   4  -1   26.30    3.86
  -7  -4  -1   26.93    2.57
  -7  -4   1   24.54    2.55
  -7   4  -1   21.70    2.82
  -7   4  -1   20.06    3.03
  -7   4   1   24.08    2.90
   7  -4   1   19.90    1.78
   7   4   1   24.28    3.23
   7   4  -1   27.69    3.38
  -7  -4  -3  112.66    3.39
  -7   4   3  102.44    3.18
  -7  -4   3  103.01    3.20
   7  -4  -3  105.19    3.54
   7   4   3  106.95    3.96
   7   4  -3  118.65    5.41
  -7  -4  -3  119.62    3.46
  -7  -4   3  113.28    3.20
  -7   4  -3  115.24    3.59
  -7   4  -3  125.03    4.24
   7  -4   3  101.78    2.78
   7  -4   3  118.17    3.95
   7   4   3  116.86    4.01
   7   4  -3  129.16    5.00
  -7   4  -3  122.19    3.50
  -7   4   5  239.25    4.68
  -7  -4   5  232.31    4.64
   7   4  -5  242.31    7.41
  -7   4  -5  256.34    4.82
  -7  -4   5  242.64    4.28
  -7   4  -5  246.37    5.55
   7  -4   5  213.56    4.18
  -7  -4   5  238.76    3.99
   7   4   5  257.50    5.02
  -7  -4   5  239.82    4.65
   7  -4   5  253.77    5.29
   7  -4  -5  270.26    5.11
   7   4   5  254.90    5.23
   7   4  -5  288.31    6.83
   7   4   7  225.17    6.92
   7   4  -7  225.63    7.86
  -7   4   7  240.54    4.95
  -7  -4   7  236.86    4.82
  -7   4  -7  252.98    4.86
  -7  -4   7  252.49    4.48
  -7  -4   7  212.20    4.23
  -7  -4   7  232.64    5.24
   7  -4   7  262.77    5.73
  -7   4   7  198.74    4.43
   7   4   7  250.82    5.58
   7  -4  -7  276.77    5.33
   7   4   7  223.05    4.76
   7   4  -7  281.98    7.37
   7   4  -9  115.30    6.95
  -7   4  -9  136.75    4.07
  -7   4   9  118.80    4.19
  -7  -4   9  119.33    3.90
  -7  -4   9  128.43    3.67
  -7  -4   9  124.54    4.75
   7  -4   9  143.91    5.06
   7  -4  -9  134.63    4.06
  -7   4   9   94.40    3.79
   7   4  -9  146.60    6.53
   7   4   9  123.20    4.94
  -7   4  11   33.61    3.61
   7   4 -11   30.50    6.29
  -7  -4  11   37.29    3.05
  -7  -4  11   36.22    4.08
   7  -4  11   40.60    4.53
   7  -4 -11   37.36    3.57
  -7  -4  13    4.95    4.23
   7   5   0   -3.64    3.44
  -7   5   0    0.66    2.30
  -7  -5   0    0.92    2.42
   7   5   0    1.21    3.42
   7  -5   0    0.33    1.77
  -7  -5   0    0.95    2.31
  -7  -5   0   -1.02    1.87
  -7   5   0    0.02    2.85
  -7  -5  -2   26.04    2.66
   7   5  -2   26.24    3.95
   7  -5  -2   28.98    2.63
  -7   5   2   26.48    2.61
  -7  -5   2   23.66    2.51
  -7  -5  -2   29.55    2.73
   7   5   2   27.04    3.50
   7   5  -2   25.40    4.16
  -7  -5   2   28.30    2.48
  -7   5  -2   27.93    3.01
  -7   5  -2   21.39    3.52
  -7   5   2   27.54    3.22
   7  -5   2   21.88    2.19
  -7  -5   2   26.91    2.17
   7   5   2   22.46    3.44
  -7   5  -2   29.78    2.71
  -7   5   4   39.33    2.73
  -7  -5   4   38.48    2.67
   7  -5  -4   42.41    3.38
   7   5  -4   40.50    4.65
  -7  -5   4   41.73    2.68
  -7   5  -4   41.24    3.01
   7  -5   4   34.34    2.53
  -7  -5   4   40.28    2.37
   7  -5   4   42.90    3.57
   7   5   4   34.42    3.18
   7   5  -4   43.59    4.63
   7   5   6    5.85    2.69
   7   5  -6    6.50    4.42
   7   5   6    6.66    4.58
   7  -5   6    4.16    2.26
  -7  -5   6    6.57    2.13
   7   5  -6    5.53    4.41
  -7   5   6    6.33    2.69
  -7  -5   6    6.87    2.64
  -7   5  -6    2.65    2.85
  -7  -5   6    6.19    2.29
  -7  -5   6    5.93    2.55
   7  -5   6    3.81    3.50
   7  -5  -6    7.60    2.86
   7   5   8   12.62    4.77
   7  -5   8    5.14    2.54
  -7  -5   8    9.41    2.61
   7   5  -8    8.47    5.12
  -7   5   8   10.19    3.23
  -7   5   8   11.19    3.00
  -7  -5   8   11.92    2.85
  -7   5  -8   12.19    2.96
   7  -5  -8    9.37    3.39
  -7  -5   8    8.81    3.20
   7  -5  -8   14.45    3.01
   7  -5 -10   16.01    3.12
   7   5 -10   18.36    5.69
  -7   5  10   14.65    3.40
  -7  -5  10   13.48    3.12
   7  -5 -10   10.87    3.99
  -7   5  10   12.16    3.51
  -7  -5  10   14.57    3.70
   7  -5 -12    6.22    4.47
  -7  -5  12    5.15    4.10
  -7  -6  -1  243.45    4.59
  -7  -6  -1  266.21    5.58
  -7   6   1  217.59    4.43
  -7  -6   1  250.91    4.76
   7   6   1  251.65    6.53
   7   6  -1  247.58    6.98
  -7   6  -1  254.51    5.21
  -7   6   1  226.08    5.02
   7  -6   1  227.41    5.00
  -7  -6   1  240.61    4.84
   7   6   1  243.16    6.35
   7   6  -1  243.95    6.55
   7  -6  -1  222.96    5.19
  -7   6  -1  245.38    4.53
  -7   6   3   91.50    3.28
   7  -6  -3   99.63    4.32
  -7  -6   3  100.95    3.41
  -7  -6  -3  113.82    4.37
   7   6  -3   92.31    5.78
  -7   6  -3  105.93    3.78
  -7   6   3   99.08    4.23
   7  -6   3   78.56    3.05
  -7  -6   3  106.06    3.53
   7   6   3   99.77    4.45
   7   6  -3  111.13    5.65
  -7   6   5   25.09    2.83
  -7  -6   5   28.15    2.72
   7   6   5   30.65    5.61
   7   6  -5   28.67    5.04
  -7   6  -5   28.09    3.22
  -7   6  -5   26.39    4.11
   7  -6   5   22.95    2.75
  -7  -6   5   27.47    2.70
   7  -6  -5   30.07    3.11
   7   6   7   17.84    5.63
  -7  -6   7   15.29    2.72
   7   6  -7   17.40    5.21
  -7   6   7   15.02    2.91
  -7  -6   7   17.06    2.86
  -7   6  -7   15.48    4.00
  -7   6  -7   16.54    3.07
   7  -6  -7   19.30    3.04
   7   6   9   23.48    5.42
   7   6  -9   17.55    5.83
  -7   6   9   19.16    3.82
  -7  -6   9   17.88    3.10
  -7  -6   9   20.55    3.01
  -7  -6   9   20.74    3.59
   7  -6   9   22.83    4.36
  -7  -6  11   43.74    3.67
  -7  -6  11   44.39    4.57
  -7  -7   0   -0.19    2.53
  -7  -7   0   -0.09    2.69
  -7   7   0    0.02    3.08
  -7  -7   2   12.16    2.62
   7   7  -2   15.93    4.51
  -7  -7   2   15.90    2.79
  -7  -7  -2   13.67    3.33
  -7   7  -2   12.05    3.02
  -7   7   2   13.84    3.49
  -7  -7   4   22.79    2.79
  -7  -7  -4   27.80    3.82
   7   7   4   31.98    6.46
   7   7  -4   27.01    4.98
  -7   7  -4   17.11    3.90
  -7  -7   4   20.54    2.82
   7   7   6    2.98    6.27
  -7  -7   6    3.20    2.78
   7   7  -6    2.21    5.28
  -7  -7   6    3.35    2.75
  -7   7  -6    2.77    4.34
   7  -7   6    3.39    4.19
   7  -7  -6    5.43    2.95
   7   7   8   11.33    5.80
   7   7  -8    3.66    5.45
  -7  -8   1   13.98    3.01
  -7  -8  -1   17.06    3.47
   7   8   3   52.16    7.84
  -7  -8  -3   52.20    4.63
   7   8  -3   40.06    5.34
  -7   8   3   43.83    4.01
  -7  -8   3   48.04    3.68
   7   8   5   89.78    8.69
   7   8  -5   66.40    6.27
  -8   0   0 1149.22   12.29
   8   0   0 1009.47   16.54
  -8   0  -2  423.04    6.50
  -8   0   2  394.01    6.14
   8   0  -2  398.40   10.53
  -8   0   2  420.74    5.45
  -8   0   2  421.61    6.38
   8   0   2  441.31    5.95
  -8   0  -4   53.81    3.07
   8   0  -4   49.19    5.96
  -8   0   4   48.54    2.99
  -8   0   4   52.09    2.40
  -8   0   4   54.59    3.24
   8   0   4   55.60    2.83
   8   0  -6    4.17    3.26
   8   0  -6    1.71    5.35
  -8   0   6    4.12    2.71
  -8   0   6    2.89    1.47
  -8   0  -6    2.00    2.85
  -8   0   6    3.71    2.91
   8   0   6    4.50    2.63
   8   0  -8   15.68    3.80
   8   0  -8   11.25    6.16
  -8   0   8   11.13    3.06
  -8   0  -8   11.01    3.20
  -8   0   8    5.72    2.91
   8   0   8   11.62    3.07
   8   0 -10    3.72    4.12
   8   0 -10   -0.94    6.69
  -8   0  10    1.90    3.30
   8   0  10    1.67    3.40
   8   0 -12  119.32    9.72
  -8   0  12  113.91    5.32
   8   0  12  147.93    5.40
   8   0 -12  158.08    6.38
  -8   0  14   89.11    5.57
   8   0 -14  122.00    6.48
  -8   1  -1   26.26    2.65
  -8   1   1   24.69    2.61
   8   1   1   21.29    4.24
   8   1  -1   20.59    4.65
  -8  -1  -1   22.94    2.88
  -8   1  -1   24.15    2.87
  -8   1  -1   27.47    2.72
  -8  -1   1   25.14    2.80
  -8   1   1   28.64    2.60
  -8  -1   1   20.06    1.39
   8   1   1   29.21    3.39
   8   1  -1   28.21    3.39
  -8   1  -3  289.40    5.17
   8  -1  -3  261.63    9.64
  -8   1   3  247.94    4.90
   8   1  -3  261.83    8.55
  -8  -1  -3  305.14    5.47
  -8   1  -3  272.80    5.11
  -8   1   3  207.59    3.65
  -8  -1   3  279.90    5.07
   8   1   3  276.46    4.38
   8  -1   3  274.13    4.82
   8   1   3  294.25    5.69
   8   1  -3  331.38    6.42
   8  -1  -5  210.77    9.63
   8   1  -5  216.09    8.66
  -8   1   5  203.24    4.69
  -8   1  -5  228.56    4.93
  -8  -1   5  223.13    4.70
  -8   1   5  221.47    4.94
  -8  -1   5  172.03    4.08
   8   1   5  221.91    4.25
   8  -1   5  222.62    4.71
   8  -1  -5  269.11    5.94
  -8   1  -5  209.88    4.58
   8  -1  -7    4.37    3.41
   8  -1  -7   -4.41    6.54
   8   1  -7   -1.17    5.77
  -8   1   7    2.90    2.94
  -8   1  -7   -0.77    2.95
  -8  -1   7    1.41    2.95
  -8  -1   7    1.04    2.52
   8   1   7   -2.14    2.72
   8  -1   7   -0.13    3.04
   8  -1  -9   71.88    8.38
   8   1  -9   66.20    7.59
  -8   1   9   70.97    3.81
  -8  -1   9   61.93    4.02
   8   1   9   75.04    3.72
   8  -1   9   77.42    4.07
   8  -1  -9   87.89    4.61
   8   1  -9   89.69    5.29
   8   1 -11   47.44    7.83
   8  -1 -11   43.46    8.65
  -8  -1  11   45.77    4.43
   8   1  11   54.82    4.11
   8  -1  11   57.49    4.39
   8  -1 -11   59.81    4.74
   8   1 -11   61.62    5.39
   8  -1 -13   26.48    4.88
   8   1 -13   29.08    5.22
   8   1  13   29.06    4.74
  -8   1  13   18.55    4.38
  -8  -1  13   19.77    4.54
   8  -1  13   24.14    4.68
  -8   2   0   45.20    2.84
  -8  -2   0   46.18    2.86
   8   2   0   37.03    4.43
  -8  -2   0   49.08    3.02
  -8   2   0   35.94    3.12
  -8   2   0   49.99    3.26
   8   2   0   61.45    3.92
   8   2  -2    2.38    3.41
   8   2   2    5.57    3.48
  -8   2  -2    2.67    2.46
  -8  -2  -2    1.68    2.47
   8   2  -2    0.05    4.36
  -8   2   2    1.84    2.45
  -8  -2   2    0.65    2.49
  -8   2  -2    4.12    2.85
  -8   2   2    2.74    2.57
  -8  -2  -2   -0.46    2.83
  -8   2  -2    0.25    2.72
  -8  -2   2    1.76    2.62
  -8   2   2   -1.63    2.88
  -8  -2   2    0.57    1.34
   8  -2   2    1.85    2.66
   8  -2  -2    1.90    2.82
   8   2   2    1.68    3.02
  -8  -2  -4  190.97    4.43
  -8   2   4  180.39    4.39
  -8  -2   4  176.83    4.34
   8   2  -4  189.70    7.66
  -8  -2  -4  201.08    4.59
  -8   2  -4  196.17    4.58
  -8  -2   4  204.38    4.49
  -8   2   4  195.61    4.77
  -8  -2   4  158.25    3.51
   8   2   4  186.92    3.60
   8  -2   4  197.40    4.53
   8   2   4  209.45    5.10
   8  -2  -4  219.07    5.18
   8   2  -4  230.77    5.87
  -8   2  -4  197.01    4.57
   8  -2  -6  359.23   12.74
   8   2  -6  346.89   10.37
  -8   2   6  383.74    6.43
  -8  -2   6  365.91    6.25
  -8  -2  -6  406.06    6.54
  -8   2  -6  411.54    6.45
  -8  -2   6  400.46    6.28
  -8  -2   6  330.90    5.97
   8   2   6  388.01    5.64
   8  -2   6  415.81    6.71
   8   2   6  425.75    6.90
   8  -2  -6  479.05    7.64
   8   2  -6  465.30    8.34
   8  -2  -8  384.33   13.73
   8   2  -8  333.53   10.98
  -8   2   8  418.83    7.01
  -8  -2   8  405.67    6.82
  -8   2  -8  423.68    6.66
  -8  -2   8  416.06    6.45
  -8  -2   8  348.43    6.76
   8   2   8  397.98    6.10
   8  -2   8  452.50    7.35
   8   2   8  426.71    6.93
   8  -2  -8  461.27    7.37
   8  -2 -10  114.17   10.15
   8   2 -10   98.68    8.07
  -8   2  10  111.33    4.50
  -8  -2  10  106.57    4.27
   8   2  10  117.39    4.22
  -8  -2  10  106.29    4.74
   8  -2  10  131.92    5.01
   8  -2 -10  134.56    5.05
   8   2 -10  151.46    6.60
   8  -2 -12    5.95    3.96
   8   2 -12    9.06    5.02
   8  -2 -12    1.67    8.72
   8   2 -12   10.07    6.97
  -8  -2  12    5.18    3.93
   8   2  12    4.59    3.70
   8  -2  12    6.32    4.28
   8  -2 -14    4.73    4.22
  -8  -2  14   -1.26    4.34
   8   2  14   -3.10    4.28
  -8   3  -1   61.59    3.28
  -8  -3  -1   67.21    3.26
  -8   3   1   59.88    3.17
  -8  -3   1   59.02    3.08
   8   3   1   59.19    4.54
   8   3  -1   64.23    5.00
  -8  -3  -1   66.33    3.31
  -8  -3   1   68.37    3.26
  -8   3  -1   64.97    3.57
  -8   3  -1   69.10    3.67
  -8   3   1   64.42    3.41
  -8   3   1   62.82    3.53
   8   3   1   76.46    4.27
   8   3  -1   79.23    4.32
  -8   3  -3  187.50    4.31
  -8  -3  -3  179.21    4.31
  -8   3   3  176.81    4.26
  -8  -3   3  167.65    4.18
   8   3  -3  188.17    7.20
  -8  -3  -3  198.85    4.56
  -8   3  -3  186.89    4.54
  -8  -3   3  196.03    4.32
  -8   3  -3  208.05    4.95
  -8   3   3  195.02    4.82
   8  -3   3  201.17    4.78
   8  -3  -3  217.23    5.06
   8   3   3  217.64    5.41
   8   3  -3  230.04    6.11
  -8   3   5  139.94    4.16
  -8  -3   5  134.85    4.04
   8   3  -5  135.61    7.24
  -8  -3  -5  146.58    4.31
  -8   3  -5  154.53    4.44
  -8  -3   5  149.30    4.14
  -8  -3   5  130.83    3.60
   8   3   5  137.80    3.19
   8  -3   5  158.57    4.71
   8  -3  -5  159.31    4.67
   8   3   5  156.36    4.80
   8   3  -5  179.21    6.18
  -8  -3  -5  133.97    3.97
   8   3  -7   -2.76    4.24
   8   3  -7    0.28    5.42
  -8   3   7    3.09    3.04
  -8  -3   7    0.75    2.92
  -8   3  -7    1.29    3.12
  -8  -3   7    1.98    2.85
  -8  -3   7    1.30    2.69
   8   3   7   -0.32    2.38
   8  -3   7    0.18    3.42
   8   3   7    2.32    3.15
   8  -3  -7    0.60    3.34
  -8   3   9   43.84    3.79
  -8  -3   9   37.52    3.48
  -8   3  -9   41.86    3.65
   8   3  -9   31.94    6.54
  -8  -3   9   40.43    3.30
   8   3   9   36.20    3.13
  -8  -3   9   33.84    3.57
   8  -3   9   42.52    4.22
   8   3   9   37.22    3.46
   8  -3  -9   45.45    3.91
   8   3 -11   64.10    7.64
  -8   3  11   74.05    4.36
  -8  -3  11   68.75    3.98
   8  -3 -11   54.25    9.74
  -8  -3  11   72.47    3.74
  -8  -3  11   65.78    4.60
   8  -3  11   88.39    5.07
   8  -3 -11   86.51    4.67
   8   3 -11   94.12    6.63
   8  -3 -13   13.70    4.13
  -8  -3  13   10.26    4.27
  -8   4   0  502.42    7.14
  -8  -4   0  486.20    7.04
   8   4   0  490.50    9.57
  -8  -4   0  547.83    7.17
  -8   4   0  504.41    7.35
  -8   4   0  460.26    7.56
   8   4   0  566.97    8.97
  -8   4  -2  376.88    5.92
  -8  -4  -2  350.91    5.91
  -8   4   2  359.16    5.90
  -8  -4   2  352.85    5.89
   8   4  -2  366.78    9.03
  -8  -4  -2  389.06    6.03
  -8  -4   2  405.56    6.11
  -8   4  -2  375.05    6.17
  -8   4  -2  393.87    6.86
  -8   4   2  374.32    6.47
   8   4   2  425.39    7.48
   8   4  -2  439.35    8.24
  -8   4   4   52.36    3.14
  -8  -4   4   55.87    3.15
   8   4  -4   51.07    5.65
  -8   4  -4   64.93    3.51
  -8  -4   4   60.21    3.16
  -8   4  -4   65.99    4.08
  -8   4   4   65.30    3.99
   8  -4   4   65.73    3.88
   8  -4  -4   62.58    3.66
   8   4   4   56.59    3.70
   8   4  -4   71.36    5.04
  -8   4  -4   62.62    3.22
  -8  -4  -4   60.27    3.23
   8   4   6   11.48    3.40
   8   4  -6    9.59    4.56
   8   4  -6    8.83    5.34
  -8   4   6   10.14    3.00
  -8  -4   6   12.40    2.94
  -8   4  -6   12.36    3.19
  -8  -4   6   11.45    2.75
  -8  -4   6    9.62    2.55
   8  -4   6   11.36    3.68
   8  -4  -6    8.52    3.28
   8  -4  -8    2.46    3.29
   8   4  -8    6.52    4.99
   8   4  -8    6.28    5.71
  -8   4   8    3.69    3.23
  -8  -4   8    6.56    3.04
  -8   4  -8    5.98    3.19
  -8  -4   8    8.05    3.04
  -8  -4   8    4.37    2.97
   8  -4   8    5.24    3.79
   8  -4 -10   17.46    3.72
   8   4 -10   14.39    5.66
   8   4 -10   18.23    6.57
  -8   4  10   19.49    3.75
  -8  -4  10   18.44    3.36
  -8  -4  10   16.04    3.06
  -8  -4  10   15.50    3.67
   8  -4  10   17.53    4.44
  -8   4  12   44.21    4.29
  -8  -4  12   50.77    4.75
  -8   5  -1   39.50    3.01
  -8  -5  -1   39.31    3.16
  -8   5   1   39.76    3.14
  -8  -5   1   36.64    3.07
   8   5  -1   37.00    4.88
  -8  -5   1   41.49    2.95
  -8   5  -1   41.72    3.61
  -8   5  -1   29.89    3.05
  -8   5   1   37.86    3.60
   8   5   1   47.26    4.40
   8   5  -1   41.14    4.51
  -8   5   3  157.32    4.23
  -8  -5   3  154.24    4.18
   8   5  -3  143.30    6.73
  -8  -5   3  161.59    3.96
  -8   5  -3  165.38    4.52
  -8   5  -3  162.72    5.34
  -8   5   3  163.11    4.95
   8   5   3  160.00    5.28
   8   5  -3  181.66    6.51
  -8   5  -3  168.54    4.17
  -8  -5  -3  156.77    4.20
  -8   5   5   44.15    3.29
  -8  -5   5   46.71    3.19
   8   5  -5   39.88    5.78
  -8  -5   5   51.25    3.13
  -8   5  -5   54.09    3.76
  -8   5  -5   53.89    4.36
   8  -5   5   54.35    4.14
   8  -5  -5   53.26    3.75
   8   5   5   40.31    3.76
   8   5  -5   58.20    5.55
   8   5  -7    8.55    5.11
   8   5   7    6.81    5.12
   8   5  -7    9.61    5.55
  -8   5   7    7.68    3.18
  -8  -5   7    9.02    3.07
  -8   5  -7    7.59    3.23
  -8  -5   7    8.49    2.81
   8  -5   7    9.99    3.98
   8  -5  -7    8.40    3.41
  -8  -5   9   24.33    3.40
  -8   5  -9   25.54    3.58
   8   5  -9   15.73    6.22
  -8   5   9   21.89    3.64
  -8  -5   9   25.39    3.76
   8  -5   9   32.16    4.52
   8  -5  -9   27.74    3.70
  -8   5  11   39.61    4.17
  -8  -5  11   44.80    3.84
  -8  -5  11   39.35    4.41
   8   6   0    4.76    4.28
  -8   6   0    2.65    2.67
  -8  -6   0    5.87    2.73
  -8   6   0    8.68    4.15
  -8   6   0    6.99    3.39
   8   6   2    0.14    3.80
   8   6  -2    0.36    4.50
  -8  -6  -2    2.80    2.73
  -8   6   2    1.31    2.87
  -8  -6   2    0.23    2.76
   8   6  -2    2.31    4.67
  -8   6  -2   -1.91    3.08
  -8   6  -2    0.30    3.24
  -8   6   2    0.35    3.62
  -8  -6   4   47.44    3.31
   8   6  -4   49.58    5.87
  -8   6  -4   54.52    3.70
  -8   6   4   53.97    4.31
   8  -6  -4   51.17    3.93
   8   6  -4   52.74    5.80
   8   6   6  263.24    9.34
  -8  -6   6  242.43    5.24
   8   6  -6  213.86    8.86
  -8   6  -6  282.82    5.56
   8  -6  -6  250.36    5.80
  -8  -6   8  133.52    4.52
   8   6  -8  133.37    8.26
  -8  -6  10   39.65    3.73
  -8   7  -1   23.32    4.64
  -8   7  -1   20.36    3.57
  -8   7   1   21.86    3.76
  -8   7  -3   70.59    3.94
  -8   7   3   69.39    4.51
   8   7   5   28.94    6.96
   8   7  -5   27.89    5.68
  -8   7   5   35.49    4.58
   8  -7  -5   34.00    3.72
   8   7   7    5.47    6.24
  -9   0  -1  232.25    5.09
  -9   0   1  224.04    5.11
   9   0  -1  201.61    8.79
  -9   0   1  250.14    5.36
   9   0   1  290.97    6.26
   9   0  -1  281.97    6.31
  -9   0  -3   85.15    3.61
  -9   0   3   80.03    3.64
   9   0  -3   70.12    7.64
  -9   0   3   81.80    3.86
  -9   0   3   61.95    2.65
   9   0   3   84.80    3.40
   9   0   3   89.19    4.29
  -9   0  -5    8.69    3.01
   9   0  -5    4.48    6.52
  -9   0   5   10.63    3.15
  -9   0   5    8.35    2.19
  -9   0   5   11.58    3.44
  -9   0   5    8.18    2.45
   9   0   5   11.62    2.99
   9   0  -7    3.01    4.17
   9   0  -7    5.94    6.77
  -9   0   7    3.94    3.27
  -9   0  -7    3.08    3.43
  -9   0   7   -0.67    3.42
  -9   0   7    3.44    2.80
   9   0   7    0.19    3.13
   9   0  -9   13.99    4.59
  -9   0   9    8.05    3.52
  -9   0   9   11.11    3.33
   9   0   9   14.53    3.70
   9   0 -11   29.56    8.71
  -9   0  11   32.57    4.19
   9   0  11   42.12    4.31
   9   0 -11   49.24    5.24
   9   1   0    3.45    5.03
  -9   1   0   -0.71    2.71
  -9  -1   0   -0.47    3.07
   9  -1   0    2.19    3.30
   9   1   0    0.03    3.59
  -9   1  -2   33.46    3.16
  -9   1   2   32.18    3.22
   9   1  -2   26.67    5.95
  -9  -1  -2   35.37    3.58
  -9   1  -2   31.89    3.38
  -9  -1   2   33.46    3.36
  -9   1   2   36.48    2.89
   9   1   2   39.48    3.88
   9   1  -2   40.09    4.21
  -9   1  -4   53.01    3.53
  -9   1   4   50.39    3.43
   9   1  -4   42.57    6.55
   9  -1  -4   37.11    7.50
  -9  -1  -4   55.53    3.79
  -9   1  -4   54.11    3.87
  -9   1   4   49.62    2.94
  -9  -1   4   56.81    3.72
  -9   1   4   51.36    3.84
  -9  -1   4   44.04    2.47
   9   1   4   49.95    2.97
   9  -1   4   53.60    3.40
   9   1   4   58.13    4.02
   9  -1  -4   62.41    4.45
   9   1  -4   62.81    4.71
   9  -1  -6    7.56    4.09
   9  -1  -6    5.72    7.34
   9   1  -6    5.11    6.17
  -9   1   6    7.14    3.33
  -9   1   6    4.57    1.90
  -9   1  -6    8.18    3.47
  -9  -1   6    5.35    3.37
  -9   1   6    4.77    3.41
  -9  -1   6    6.73    2.63
   9   1   6    6.61    2.84
   9  -1   6    5.00    3.13
   9   1   6    5.26    3.44
   9  -1  -8   12.19    4.21
   9   1  -8   12.08    4.69
   9  -1  -8   10.72    8.23
   9   1  -8    4.53    6.89
  -9   1   8    7.53    3.49
  -9   1  -8   10.43    3.62
  -9  -1   8    9.43    3.46
  -9  -1   8    6.48    3.14
   9   1   8    6.65    3.23
   9  -1   8   10.16    3.62
   9  -1 -10   18.87    4.64
   9   1 -10   21.84    5.04
   9  -1 -10   18.30    8.76
   9   1 -10    9.33    7.60
  -9   1  10   21.78    3.91
  -9  -1  10   20.41    3.75
  -9   1  10   11.93    3.68
  -9  -1  10   11.18    3.73
   9   1  10   18.01    3.65
   9  -1  10   22.27    4.20
   9  -1 -12    6.10    4.80
  -9   1  12    3.10    4.00
  -9  -1  12    0.50    3.85
   9   1  12    3.53    3.95
   9   2  -1    5.37    3.83
   9   2  -1    0.46    4.77
  -9   2  -1    3.24    2.99
  -9  -2  -1    0.79    2.93
  -9   2   1    2.12    2.86
  -9  -2   1    2.18    2.83
  -9   2  -1    0.17    2.90
  -9   2   1    0.68    2.88
  -9  -2  -1    1.18    3.25
  -9  -2   1    3.28    3.07
  -9   2  -1    2.13    3.09
  -9   2   1    3.01    3.29
   9   2   1    0.43    3.89
  -9   2  -3   43.41    3.29
  -9  -2  -3   42.70    3.26
  -9   2   3   45.44    3.43
  -9  -2   3   43.42    3.44
  -9  -2  -3   51.07    3.70
   9   2  -3   32.36    6.14
  -9   2  -3   49.51    3.63
  -9  -2   3   43.69    3.42
  -9   2   3   30.30    2.44
  -9   2   3   47.97    3.89
   9  -2   3   50.51    3.62
   9  -2  -3   52.26    4.05
   9   2   3   49.27    4.17
   9   2  -3   49.52    4.60
  -9   2   5  133.13    4.38
  -9  -2   5  128.17    4.26
   9   2  -5  111.17    8.21
  -9  -2  -5  151.30    4.66
  -9   2  -5  146.26    4.68
  -9  -2   5  151.46    4.68
  -9   2   5  104.42    3.84
  -9  -2   5  111.74    3.45
   9   2   5  135.32    3.60
   9  -2   5  146.93    4.54
   9   2   5  146.29    5.10
   9  -2  -5  165.81    5.39
   9   2  -5  171.78    6.23
  -9   2  -5  138.56    4.24
  -9  -2  -5  133.27    4.29
   9  -2  -7  112.41   10.21
   9   2  -7  124.64    8.83
  -9   2   7  136.10    4.81
  -9  -2   7  134.64    4.62
  -9   2  -7  152.78    4.80
  -9  -2   7  145.25    4.57
  -9  -2   7  117.81    4.05
   9   2   7  140.77    4.06
   9  -2   7  154.37    4.93
   9   2   7  145.45    5.10
   9  -2  -7  179.17    5.86
   9   2  -9   52.27    7.96
  -9   2   9   70.15    4.35
  -9  -2   9   68.66    4.14
  -9   2  -9   77.41    4.34
   9  -2  -9   62.11    9.96
  -9  -2   9   72.33    4.02
  -9  -2   9   60.77    3.91
   9  -2   9   86.57    4.78
   9   2   9   69.36    4.31
   9  -2  -9   93.33    5.14
   9   2  -9   83.98    6.18
   9  -2 -11   14.59    4.68
  -9  -2  11   11.83    3.57
  -9  -2  11   11.78    3.75
   9  -2  11   13.09    4.48
   9   3   0    1.59    3.77
  -9   3   0    0.49    2.88
  -9  -3   0   -0.97    2.88
  -9   3   0    3.34    3.31
  -9  -3   0   -0.86    3.29
  -9   3   0   -0.07    3.44
  -9   3  -2   28.48    3.12
  -9  -3  -2   30.23    3.29
  -9   3   2   27.21    3.23
  -9  -3   2   28.16    3.23
  -9  -3  -2   34.49    3.52
   9   3  -2   30.85    5.66
  -9  -3   2   30.26    3.29
  -9   3  -2   32.05    3.63
  -9   3  -2   36.29    3.69
  -9   3   2   26.25    2.70
  -9   3   2   31.12    3.65
   9  -3  -2   33.37    3.74
   9   3   2   31.79    4.14
   9   3  -2   36.38    4.77
  -9   3   4   34.22    3.35
  -9  -3   4   34.96    3.29
  -9  -3  -4   39.80    3.69
   9   3  -4   30.62    6.17
  -9   3  -4   35.45    3.67
  -9  -3   4   40.94    3.37
  -9   3   4   36.80    3.51
  -9   3   4   39.05    3.97
   9  -3   4   38.76    3.80
   9  -3  -4   39.66    3.96
   9   3   4   40.18    4.18
   9   3  -4   44.55    4.94
  -9   3  -4   34.85    3.32
  -9  -3  -4   37.21    3.45
   9   3  -6    7.97    4.95
   9   3  -6    3.32    6.13
  -9   3   6    4.97    3.30
  -9  -3   6    3.28    3.18
  -9   3  -6    2.98    3.47
  -9  -3   6    5.52    3.23
  -9   3   6    8.00    3.91
   9  -3   6    7.42    3.66
   9   3   6    6.79    3.78
   9  -3  -6    5.29    4.01
   9  -3  -8    9.40    3.99
   9   3  -8   13.39    5.37
   9   3  -8    8.52    6.76
  -9   3   8    5.86    3.62
  -9  -3   8    7.57    3.41
  -9   3  -8    4.70    3.54
  -9  -3   8    7.10    3.24
   9  -3   8    6.45    3.99
   9   3   8    8.27    3.65
   9  -3 -10   17.79    4.23
   9   3 -10   11.25    7.24
  -9   3  10    9.60    3.93
  -9  -3  10   11.55    3.59
  -9  -3  10   11.97    3.45
  -9  -3  10   11.92    3.67
   9  -3 -12    1.44    4.39
  -9  -3  12    3.02    3.94
  -9   4  -1  175.64    4.73
  -9  -4  -1  157.10    4.57
  -9   4   1  147.47    4.44
  -9  -4   1  158.75    4.56
  -9  -4  -1  167.05    4.64
  -9  -4   1  174.39    4.62
  -9   4  -1  157.79    4.85
  -9   4  -1  155.61    5.22
  -9   4   1  139.56    4.04
  -9   4   1  166.37    5.04
   9   4   1  182.37    6.16
   9   4  -1  190.23    6.48
  -9   4   3   62.96    3.70
  -9  -4   3   61.97    3.64
  -9  -4  -3   72.42    3.91
  -9  -4   3   71.82    3.65
  -9   4  -3   72.15    4.01
  -9   4  -3   76.43    4.50
  -9   4   3   72.43    4.24
  -9   4   3   68.59    4.35
   9  -4  -3   75.22    4.33
   9   4   3   71.76    4.74
   9   4  -3   79.36    5.86
  -9   4  -3   72.65    3.78
  -9  -4  -3   67.84    3.86
   9   4   5    5.19    3.89
   9   4  -5    9.89    5.05
   9   4  -5    4.78    5.86
  -9   4   5    5.21    3.22
  -9  -4   5   11.75    3.09
  -9   4  -5   11.74    3.69
  -9  -4   5    8.90    3.07
  -9   4   5    5.71    3.93
   9  -4   5   10.16    3.89
   9  -4  -5    7.48    3.65
   9   4  -7    0.95    5.53
   9   4  -7   -2.98    6.39
  -9   4   7    3.73    3.48
  -9  -4   7    3.87    3.27
  -9   4  -7    1.83    3.49
  -9  -4   7    1.31    3.02
   9  -4   7   -0.48    3.97
   9  -4  -7    5.54    3.84
   9  -4  -9    9.96    3.72
   9   4  -9    5.38    6.91
  -9   4   9    6.75    3.82
  -9  -4   9   10.00    3.52
  -9   4  -9    8.97    3.72
   9  -4 -11   31.40    4.38
   9   5   0   -0.91    4.59
  -9   5   0    1.15    3.07
  -9  -5   0   -1.74    3.10
  -9   5   0    0.54    2.97
  -9  -5   0    1.06    3.11
  -9   5   0    2.31    3.69
   9   5   2   22.78    4.51
   9   5  -2   21.10    4.95
  -9   5   2   21.50    3.27
  -9  -5   2   22.39    3.20
  -9  -5  -2   21.18    3.39
  -9  -5   2   19.25    3.27
  -9   5   2   24.06    3.98
  -9   5  -2   22.54    4.23
  -9   5   2   20.68    4.15
  -9   5  -2   23.52    3.76
  -9   5  -2   22.21    3.30
   9   5   4   22.94    4.21
   9   5  -4   30.05    5.81
  -9  -5   4   22.31    3.16
   9   5  -4   18.65    6.11
  -9   5  -4   23.30    3.76
  -9   5   4   20.33    3.33
  -9  -5   4   20.35    3.34
  -9   5  -4   27.35    4.45
  -9   5   4   25.12    4.21
   9  -5  -4   24.16    3.90
   9   5  -6    1.67    5.52
   9   5  -6    5.12    6.16
  -9   5   6    0.20    3.35
  -9  -5   6    2.74    3.22
  -9   5  -6    2.77    3.58
  -9   5   6    4.16    4.29
   9  -5   6    3.58    4.31
   9  -5  -6    3.75    3.78
   9  -5  -8    3.05    3.73
   9   5  -8    0.54    6.55
  -9   5   8    3.28    3.51
  -9  -5   8    3.72    3.39
  -9   5  -8    0.62    3.61
   9   6   1    4.73    4.53
   9   6  -1    5.95    5.16
  -9  -6  -1    5.08    3.32
  -9  -6   1    5.85    3.22
  -9   6  -1   -3.53    3.96
  -9   6   1    2.88    4.31
  -9   6  -1    5.18    3.61
  -9   6   1    2.72    3.98
   9   6  -3   24.35    5.58
  -9  -6   3   19.25    3.35
  -9   6  -3   19.95    3.76
  -9   6   3   21.95    4.35
   9  -6  -3   23.33    4.03
   9   6   5   59.17    7.03
  -9  -6   5   61.76    3.81
  -9   6  -5   67.95    4.30
   9  -6  -5   61.83    4.40
  -9  -6   7   71.91    4.14
   9  -6  -7   80.22    4.88
  -9   7  -2    9.85    3.83
 -10   0   0    4.49    3.24
 -10   0   0    2.08    3.44
  10   0   0    8.16    4.09
  10   0  -2   -0.43    6.42
 -10   0  -2    4.04    3.25
 -10   0   2    4.55    3.31
 -10   0  -2    3.26    3.64
 -10   0   2    1.87    3.54
  10   0   2    2.79    3.96
  10   0  -2    2.25    4.36
 -10   0   4   40.68    3.93
  10   0  -4   35.04    8.17
 -10   0   4   46.86    4.09
  10   0   4   46.39    3.57
  10   0   4   44.47    4.35
 -10   0  -4   51.37    3.99
 -10   0   6  155.29    5.10
 -10   0   6  170.74    5.39
  10   0   6  162.78    4.78
 -10   0   8  134.60    5.17
  10   0   8  138.73    4.88
  10   0  10   27.43    4.27
 -10   1  -1   29.45    3.73
 -10   1   1   24.19    3.49
 -10  -1  -1   33.40    3.91
 -10  -1   1   32.47    3.82
  10  -1   1   27.01    4.24
  10  -1  -1   30.03    4.37
  10   1   1   32.45    4.52
  10   1  -1   38.65    4.81
 -10   1  -3   80.11    4.02
 -10   1   3   78.40    4.21
 -10  -1  -3   89.10    4.47
 -10   1  -3   89.40    4.48
 -10  -1   3   82.16    4.30
 -10   1   3   83.10    3.37
 -10   1   3   84.57    4.60
  10  -1   3   90.58    4.93
  10   1   3   91.39    5.04
  10   1  -3   98.62    5.77
 -10   1   5   35.68    3.73
 -10  -1  -5   44.41    4.08
  10  -1  -5   35.13    8.45
 -10   1  -5   41.41    4.11
  10   1  -5   26.44    7.59
 -10  -1   5   43.14    4.19
 -10   1   5   42.18    4.23
  10  -1   5   39.53    3.73
  10   1   5   40.43    4.48
  10  -1  -5   48.54    4.91
 -10   1  -5   39.54    3.62
  10  -1  -7    6.11    4.55
  10  -1  -7    6.39    8.56
  10   1  -7    5.92    7.63
 -10   1   7    3.43    3.71
 -10   1  -7    3.59    3.81
 -10  -1   7    3.19    3.71
 -10   1   7    5.70    3.98
 -10   1   7    2.52    2.94
  10  -1   7    1.60    3.73
  10   1   7    4.31    3.96
  10   1  -9    6.87    8.42
 -10  -1   9   13.48    3.87
 -10   1   9    9.17    3.52
  10  -1   9    9.50    4.05
  10   1   9   16.08    4.08
 -10   1  11   27.80    4.11
 -10   2   0  231.35    5.66
 -10  -2   0  223.30    5.62
 -10  -2   0  243.64    5.77
 -10   2   0  235.18    5.73
 -10   2   0  236.16    5.24
 -10   2  -2  141.70    4.62
 -10  -2  -2  145.92    4.86
 -10   2   2  136.76    4.75
 -10  -2   2  131.32    4.71
 -10  -2  -2  153.44    5.02
 -10   2  -2  145.87    4.95
 -10  -2   2  146.99    4.80
 -10   2   2  146.49    4.39
 -10   2   2  153.86    5.42
  10  -2  -2  169.06    5.78
  10   2   2  170.61    6.34
  10   2  -2  159.15    6.13
  10   2  -4   28.07    5.36
 -10   2   4   28.69    4.03
 -10  -2   4   25.74    3.69
 -10  -2  -4   28.78    3.96
  10   2  -4   18.97    6.95
 -10   2  -4   26.27    4.10
 -10  -2   4   25.17    3.71
 -10   2   4   24.37    3.28
  10  -2   4   27.97    4.01
  10  -2  -4   32.00    4.62
 -10   2  -4   28.18    3.70
 -10  -2  -4   24.42    3.67
  10   2   4   21.74    4.42
  10  -2  -6    5.21    4.32
  10   2  -6    7.75    5.16
  10   2  -6    2.61    7.09
 -10   2   6    2.52    3.56
 -10  -2   6    2.66    3.46
 -10  -2  -6   -0.03    3.89
 -10   2  -6    6.42    3.90
 -10  -2   6    5.45    3.72
  10  -2   6    6.44    3.75
  10   2   6    5.10    4.05
  10  -2  -8    1.82    4.55
  10   2  -8   -4.01    7.82
 -10  -2   8    3.21    3.60
  10  -2   8    5.38    4.13
  10   2   8    4.99    4.07
  10   3   1   12.84    4.43
  10   3  -1    7.47    4.77
 -10   3  -1    8.29    3.42
 -10  -3  -1    8.99    3.42
 -10   3   1    9.12    3.43
 -10  -3   1    9.99    3.49
 -10   3  -1    9.08    3.57
 -10   3   1    8.96    3.57
 -10  -3  -1    9.16    3.69
 -10  -3   1   10.78    3.80
 -10   3  -1    7.95    3.78
 -10   3   1   11.52    4.02
  10  -3  -1   12.09    4.01
 -10  -3  -3   70.74    4.22
 -10   3   3   66.78    4.18
 -10  -3   3   65.59    4.04
 -10  -3  -3   76.81    4.28
 -10   3  -3   71.77    4.37
 -10  -3   3   72.11    4.10
 -10   3   3   71.36    4.59
  10  -3  -3   85.06    4.96
  10   3   3   83.37    5.52
  10   3  -3   80.82    5.97
 -10   3  -3   77.27    4.27
 -10   3   5   39.54    4.11
 -10  -3   5   37.97    3.94
 -10  -3  -5   46.06    4.21
 -10   3  -5   43.76    4.24
  10   3  -5   28.27    7.42
 -10  -3   5   39.72    3.91
 -10   3   5   35.48    3.63
 -10   3   5   43.51    4.47
  10  -3   5   49.88    4.42
  10  -3  -5   44.31    4.80
  10   3   5   43.93    4.78
  10   3  -5   49.36    6.14
  10  -3  -7    0.76    4.19
  10   3  -7    7.67    7.50
 -10   3   7   -1.27    3.81
 -10  -3   7    2.25    3.50
  10  -3   7    2.96    4.11
  10   3   7    0.66    4.40
 -10  -3   9   16.80    3.92
  10   4   0   15.54    5.02
 -10   4   0   17.15    3.51
 -10  -4   0   16.69    3.57
 -10   4   0   12.68    3.97
 -10  -4   0   13.36    3.61
 -10   4   0   12.30    3.93
  10   4   2    0.23    4.70
  10   4  -2   -5.98    5.35
 -10   4  -2    2.28    3.51
 -10  -4  -2    1.14    3.44
 -10   4   2    0.82    3.36
 -10  -4   2    1.71    3.37
 -10   4  -2   -4.79    3.85
 -10   4   2    2.81    3.40
 -10  -4  -2    1.40    3.63
 -10  -4   2    3.17    3.44
 -10   4  -2    1.13    3.75
 -10   4   2    2.96    4.13
  10  -4  -2   -0.30    3.93
 -10   4   4   39.57    3.97
 -10  -4   4   41.43    3.86
 -10  -4   4   42.50    3.85
 -10   4  -4   47.65    4.46
 -10   4   4   38.44    4.10
  10  -4  -4   42.16    4.63
  10   4   4   40.46    4.92
  10   4  -4   49.69    6.20
 -10  -4  -4   43.84    3.79
 -10   4   6   82.21    4.70
 -10  -4   6   89.08    4.19
  10   5   1    5.37    5.17
  10   5  -1   10.16    5.42
 -10   5  -1    2.95    3.53
 -10  -5  -1    5.24    3.40
 -10   5   1    6.07    3.45
 -10  -5   1    5.39    3.48
 -10   5   1    1.84    3.83
 -10  -5   1    6.47    3.40
  10   5   3   33.84    5.15
 -10   5   3   27.44    3.79
 -10  -5   3   34.33    3.88
 -10   5   3   35.73    4.46
 -10  -5  -3   30.60    3.74
 -10   5   5   36.79    4.10
 -11   0  -1   -3.03    3.65
 -11   0   1   -2.10    3.66
 -11   0  -1   -2.73    3.98
 -11   0   1    2.69    3.84
  11   0   1    0.55    4.62
  11   0  -1   -0.20    5.01
  11   0   3    8.44    4.63
  11   0  -5   37.01    9.17
  11   1   0   -1.93    4.89
 -11   1   0   -5.74    3.96
 -11  -1   0    0.90    3.94
 -11  -1  -2   21.01    4.33
 -11  -1   2   16.14    4.06
  11   1   2   23.08    5.02
  11   1  -6    3.80    8.63
  11  -1   6    3.64    3.87
 -11  -2  -1   79.21    4.76
 -11  -2   1   75.44    4.70
  11   2   1   82.27    5.86
 -11  -2   3   23.08    4.06
  11   2   3   26.32    5.17
 -11   3   0    3.37    3.56
 -11  -3   0   -5.27    4.00
 -11   3   2   12.94    3.72
 -11  -3   2   15.58    4.12
 -11  -3   4   16.43    3.95
TITL ICd2a_auto in Imma
REM Imma (#74, found as Immb in ba-c setting)
CELL 0.71073   7.722323   7.254000  13.290991  90.0000  90.0000  90.0000
ZERR    4.00   0.000220   0.000205   0.000401   0.0000   0.0000   0.0000
LATT  2
SYMM -x,-y+1/2, z+1/2
SYMM -x, y+1/2,-z
SYMM  x,-y,-z+1/2
SFAC C H N Br Cd
UNIT 16.00 16.00 8.00 8.00 4.00
TREF
HKLF 4
END
_computing_structure_solution     'SHELXT 2014/4 (Sheldrick, 2014)'
;
_shelx_hkl_checksum     74637
_shelx_res_file
;
TITL icd2a_auto_a.res in Imma
    icd2.res
    created by SHELXL-2016/6 at 12:28:02 on 24-Oct-2022
REM Old TITL ICd6b_auto in Ima2
REM SHELXT solution in Imma
REM R1 0.084, Rweak 0.001, Alpha 0.009, Orientation a'=c, b'=a, c'=b
REM Formula found by SHELXT: C4 I
CELL 0.71073 7.254 7.7223 13.291 90 90 90
ZERR 4 0.0002 0.0002 0.0004 0 0 0
LATT 2
SYMM -X,0.5-Y,+Z
SYMM -X,0.5+Y,-Z
SYMM +X,-Y,-Z
SFAC C H Br Cd N
UNIT 16 16 8 4 8
L.S. 10
PLAN  5
BOND $H
HTAB
fmap 2
acta
REM <olex2.extras>
REM <HklSrc "%.\\ICd2.hkl">
REM </olex2.extras>
WGHT    0.031500    0.191000
FVAR       0.28458
CD1   4    0.250000    0.250000    0.250000    10.25000    0.01738    0.04001 =
         0.02748    0.00000   -0.00137    0.00000
BR1   3    0.500000    0.490730    0.180134    10.50000    0.02359    0.03169 =
         0.03996    0.00394    0.00000    0.00000
N1    5    0.407230    0.250000    0.407558    10.50000    0.02033    0.04028 =
         0.02758    0.00000    0.00046    0.00000
C1    1    0.318137    0.250000    0.494691    10.50000    0.02159    0.05647 =
         0.03133    0.00000    0.00411    0.00000
AFIX  43
H1    2    0.189944    0.250000    0.493718    10.50000   -1.20000
AFIX   0
C2    1    0.406482    0.250000    0.587037    10.50000    0.03171    0.05266 =
         0.02621    0.00000    0.00416    0.00000
AFIX  43
H2    2    0.340042    0.250000    0.646880    10.50000   -1.20000
AFIX   0
HKLF 4 1 0 1 0 1 0 0 0 0 -1
REM  icd2a_auto_a.res in Imma
REM R1 =  0.0195 for     684 Fo > 4sig(Fo)  and  0.0225 for all     769 data
REM     29 parameters refined using      0 restraints
END
WGHT      0.0315      0.1910
REM No hydrogen bonds found for HTAB generation
REM Highest difference peak  1.069,  deepest hole -0.520,  1-sigma level  0.116
Q1    1   0.1547  0.2500  0.2509  10.50000  0.05    1.07
Q2    1   0.5963  0.4946  0.1766  11.00000  0.05    0.97
Q3    1   0.5000  0.4008  0.1632  10.50000  0.05    0.63
Q4    1   0.5000  0.2500  0.5798  10.25000  0.05    0.56
Q5    1   0.2500  0.3449  0.2500  10.50000  0.05    0.54
;
_shelx_res_checksum     73347
data_2
_audit_creation_method
;
Olex2 1.3-ac4
(compiled 2020.11.27 svn.r5f609507 for Rigaku Oxford Diffraction, GUI svn.r6214)
;
_chemical_name_systematic
;\
<i>catena</i>-Poly[cadmium(II)-di-\m-iodido-\m-pyridazine-\
\k^2^<i>N</i>^1^:<i>N</i>^2^]
;
_chemical_name_common     ?
_chemical_formula_moiety     'C4 H4 Cd I2 N2'
_chemical_formula_sum     'C4 H4 Cd I2 N2'
_chemical_formula_iupac     '[Cd I2 (C4 H4 N2)]'
_chemical_formula_weight     446.29
_chemical_melting_point     ?
_space_group_crystal_system     orthorhombic
_space_group_name_H-M_alt     'I m m a'
_space_group_name_Hall     '-I 2b 2'
loop_
    _space_group_symop_operation_xyz
    'x, y, z'
    '-x, -y+1/2, z'
    '-x, y+1/2, -z'
    'x, -y, -z'
    'x+1/2, y+1/2, z+1/2'
    '-x+1/2, -y+1, z+1/2'
    '-x+1/2, y+1, -z+1/2'
    'x+1/2, -y+1/2, -z+1/2'
    '-x, -y, -z'
    'x, y-1/2, -z'
    'x, -y-1/2, z'
    '-x, y, z'
    '-x+1/2, -y+1/2, -z+1/2'
    'x+1/2, y, -z+1/2'
    'x+1/2, -y, z+1/2'
    '-x+1/2, y+1/2, z+1/2'
_cell_length_a     7.5740(2)
_cell_length_b     8.2979(2)
_cell_length_c     13.5363(4)
_cell_angle_alpha     90
_cell_angle_beta     90
_cell_angle_gamma     90
_cell_volume     850.73(4)
_cell_formula_units_Z     4
_cell_measurement_reflns_used     6483
_cell_measurement_theta_min     2.8630
_cell_measurement_theta_max     33.4030
_cell_measurement_temperature     293(2)
_exptl_crystal_description     needle
_exptl_crystal_colour     colourless
_exptl_crystal_size_max     0.12
_exptl_crystal_size_mid     0.03
_exptl_crystal_size_min     0.02
_exptl_crystal_density_diffrn     3.484
_exptl_crystal_density_meas     ?
_exptl_crystal_density_method     ?
_exptl_crystal_F_000     784
_exptl_absorpt_coefficient_mu     9.746
_exptl_absorpt_correction_type     multi-scan
_exptl_absorpt_process_details
;
(CrysalisPro; Rigaku OD, 2022)
;
_exptl_absorpt_correction_T_min     0.38174
_exptl_absorpt_correction_T_max     1.00000
_diffrn_ambient_temperature     293(2)
_diffrn_source     'micro-focus sealed X-ray tube'
_diffrn_radiation_type     'Mo K\a'
_diffrn_radiation_wavelength     0.71073
_diffrn_radiation_monochromator     mirror
_diffrn_measurement_device_type     'XtaLAB Synergy, Dualflex, HyPix'
_diffrn_measurement_device     'four-circle diffractometer'
_diffrn_measurement_method     '\w scans'
_diffrn_detector     'Hybrid Pixel Array Detector'
_diffrn_detector_area_resol_mean     10.0000
_diffrn_reflns_number     7478
_diffrn_reflns_av_R_equivalents     0.0366
_diffrn_reflns_av_unetI/netI     0.0142
_diffrn_reflns_theta_min     2.879
_diffrn_reflns_theta_max     33.375
_diffrn_reflns_theta_full     25.242
_diffrn_measured_fraction_theta_max     0.948
_diffrn_measured_fraction_theta_full     1.000
_diffrn_reflns_limit_h_min     -11
_diffrn_reflns_limit_h_max     11
_diffrn_reflns_limit_k_min     -12
_diffrn_reflns_limit_k_max     12
_diffrn_reflns_limit_l_min     -20
_diffrn_reflns_limit_l_max     19
_diffrn_radiation_probe     x-ray
_refine_special_details     ?
_reflns_number_total     889
_reflns_number_gt     857
_reflns_threshold_expression     'I > 2\s(I)'
_refine_ls_structure_factor_coef     Fsqd
_refine_ls_matrix_type     full
_refine_ls_R_factor_all     0.0169
_refine_ls_R_factor_gt     0.0164
_refine_ls_wR_factor_gt     0.0454
_refine_ls_wR_factor_ref     0.0458
_refine_ls_goodness_of_fit_ref     1.176
_refine_ls_restrained_S_all     1.176
_refine_ls_number_reflns     889
_refine_ls_number_parameters     30
_refine_ls_number_restraints     0
_refine_ls_hydrogen_treatment     constr
_refine_ls_weighting_scheme     calc
_refine_ls_weighting_details
              'w=1/[\s^2^(Fo^2^)+(0.0233P)^2^+0.8677P] where P=(Fo^2^+2Fc^2^)/3'
_atom_sites_solution_hydrogens     geom
_atom_sites_solution_primary     dual
_atom_sites_solution_secondary     ?
_refine_ls_shift/su_max     0.001
_refine_ls_shift/su_mean     0.000
_refine_diff_density_max     0.778
_refine_diff_density_min     -0.558
_refine_ls_extinction_method
;
<i>SHELXL2016/6</i> (Sheldrick, 2015b)
;
_refine_ls_extinction_coef     0.00206(14)
_refine_ls_extinction_expression
                                  'Fc^*^=kFc[1+0.001xFc^2^\l^3^/sin(2\q)]^-1/4^'
loop_
    _atom_type_symbol
    _atom_type_description
    _atom_type_scat_dispersion_real
    _atom_type_scat_dispersion_imag
    _atom_type_scat_source
    'C' 'C' 0.0033 0.0016
                         'International Tables Vol C Tables 4.2.6.8 and 6.1.1.4'
    'H' 'H' 0.0000 0.0000
                         'International Tables Vol C Tables 4.2.6.8 and 6.1.1.4'
    'Cd' 'Cd' -0.8075 1.2024
                         'International Tables Vol C Tables 4.2.6.8 and 6.1.1.4'
    'I' 'I' -0.4742 1.8119
                         'International Tables Vol C Tables 4.2.6.8 and 6.1.1.4'
    'N' 'N' 0.0061 0.0033
                         'International Tables Vol C Tables 4.2.6.8 and 6.1.1.4'
_computing_data_collection
;
CrysAlisPro 1.171.42.67a (Rigaku OD, 2022)
;
_computing_cell_refinement
;
CrysAlisPro 1.171.42.67a (Rigaku OD, 2022)
;
_computing_data_reduction
;
CrysAlisPro 1.171.42.67a (Rigaku OD, 2022)
;
_computing_structure_solution
;
<i>SHELXT2014/4</i> (Sheldrick, 2015a)
;
_computing_structure_refinement
;
<i>SHELXL2016/6</i> (Sheldrick, 2015b)
;
_computing_molecular_graphics
;
DIAMOND (Brandenburg, 1999)
;
_computing_publication_material
;
Publcif (Westrip, 2010)
;
loop_
    _atom_site_type_symbol
    _atom_site_label
    _atom_site_fract_x
    _atom_site_fract_y
    _atom_site_fract_z
    _atom_site_U_iso_or_equiv
    _atom_site_adp_type
    _atom_site_calc_flag
    _atom_site_occupancy
    _atom_site_disorder_assembly
    _atom_site_disorder_group
    Cd Cd1 0.250000 0.250000 0.250000 0.02666(8) Uani d 1 . .
    I I1 0.500000 0.49464(2) 0.17507(2) 0.02931(8) Uani d 1 . .
    N N1 0.4115(3) 0.250000 0.40441(14) 0.0272(4) Uani d 1 . .
    C C1 0.3246(4) 0.250000 0.48983(19) 0.0354(6) Uani d 1 . .
    H H1 0.201820 0.250000 0.488661 0.042 Uiso calc 1 . .
    C C2 0.4099(4) 0.250000 0.5807(2) 0.0377(6) Uani d 1 . .
    H H2 0.346328 0.250000 0.639534 0.045 Uiso calc 1 . .
loop_
    _atom_site_aniso_label
    _atom_site_aniso_U_11
    _atom_site_aniso_U_22
    _atom_site_aniso_U_33
    _atom_site_aniso_U_12
    _atom_site_aniso_U_13
    _atom_site_aniso_U_23
    Cd1 0.01738(12) 0.03918(15) 0.02342(12) 0.000 -0.00147(7) 0.000
    I1 0.02338(10) 0.02851(11) 0.03603(12) 0.000 0.000 0.00422(5)
    N1 0.0194(9) 0.0420(11) 0.0203(8) 0.000 -0.0006(7) 0.000
    C1 0.0224(11) 0.0607(19) 0.0230(10) 0.000 0.0017(9) 0.000
    C2 0.0303(13) 0.0615(18) 0.0212(10) 0.000 0.0031(10) 0.000
_geom_special_details
;
 All esds (except the esd in the dihedral angle between two l.s. planes)
 are estimated using the full covariance matrix.  The cell esds are taken
 into account individually in the estimation of esds in distances, angles
 and torsion angles; correlations between esds in cell parameters are only
 used when they are defined by crystal symmetry.  An approximate (isotropic)
 treatment of cell esds is used for estimating esds involving l.s. planes.
;
loop_
    _geom_bond_atom_site_label_1
    _geom_bond_atom_site_label_2
    _geom_bond_site_symmetry_2
    _geom_bond_distance
    _geom_bond_publ_flag
    Cd1 I1 . 2.95552(13) y
    Cd1 I1 14_455 2.95550(12) ?
    Cd1 I1 2_655 2.95550(12) ?
    Cd1 I1 13 2.95550(12) ?
    Cd1 N1 . 2.4216(19) y
    Cd1 N1 13 2.4216(19) ?
    N1 N1 2_655 1.341(4) ?
    N1 C1 . 1.330(3) ?
    C1 H1 . 0.9300 ?
    C1 C2 . 1.390(4) ?
    C2 C2 2_655 1.366(6) ?
    C2 H2 . 0.9300 ?
loop_
    _geom_angle_atom_site_label_1
    _geom_angle_atom_site_label_2
    _geom_angle_atom_site_label_3
    _geom_angle_site_symmetry_1
    _geom_angle_site_symmetry_3
    _geom_angle
    _geom_angle_publ_flag
    I1 Cd1 I1 13 . 180.0 n
    I1 Cd1 I1 13 2_655 93.237(5) y
    I1 Cd1 I1 13 14_455 86.763(5) y
    I1 Cd1 I1 14_455 2_655 180.0 ?
    I1 Cd1 I1 2_655 . 86.763(5) ?
    I1 Cd1 I1 14_455 . 93.237(5) ?
    N1 Cd1 I1 13 2_655 91.56(4) y
    N1 Cd1 I1 . 13 91.56(4) ?
    N1 Cd1 I1 . 14_455 91.56(4) ?
    N1 Cd1 I1 13 14_455 88.44(4) ?
    N1 Cd1 I1 . . 88.44(4) y
    N1 Cd1 I1 . 2_655 88.44(4) ?
    N1 Cd1 I1 13 13 88.44(4) ?
    N1 Cd1 I1 13 . 91.56(4) ?
    N1 Cd1 N1 . 13 180.0 ?
    Cd1 I1 Cd1 . 2_655 79.683(4) ?
    N1 N1 Cd1 2_655 . 120.33(5) ?
    C1 N1 Cd1 . . 120.03(18) ?
    C1 N1 N1 . 2_655 119.64(16) ?
    N1 C1 H1 . . 118.7 ?
    N1 C1 C2 . . 122.7(3) ?
    C2 C1 H1 . . 118.7 ?
    C1 C2 H2 . . 121.2 ?
    C2 C2 C1 2_655 . 117.69(17) ?
    C2 C2 H2 2_655 . 121.2 ?
_shelx_space_group_comment
;
The symmetry employed for this shelxl refinement is uniquely defined
by the following loop, which should always be used as a source of
symmetry information in preference to the above space-group names.
They are only intended as comments.
;
_shelx_estimated_absorpt_T_min     ?
_shelx_estimated_absorpt_T_max     ?
_shelx_hkl_file
;
  -8   0   0 1805.79   12.62
  -8   0   0 1875.87   12.20
  -6   0   0  474.10    5.26
  -6   0   0  416.83    4.60
  -4   0   0 6436.03   22.30
  -4   0   0 6459.00   22.00
  -2   0   0 1977.33    7.57
   2   0   0 2229.41    8.33
   2   0   0 2379.31    8.55
   4   0   0 7497.62   24.24
   4   0   0 7054.27   24.27
   6   0   0  430.06    4.68
   8   0   0 1943.44   10.51
   8   0   0 1846.20   12.64
  10   0   0  121.94    3.32
  -9   0  -1  119.67    2.96
  -9   0   1  119.95    3.02
  -7   0  -1  341.57    4.19
  -7   0   1  333.34    4.63
  -5   0  -1  777.86    6.02
  -5   0   1  792.17    6.03
  -3   0   1 1729.13    8.12
  -3   0  -1 1711.05    7.66
  -1   0   1  503.40    2.73
  -1   0  -1  506.75    2.36
  -1   0  -1  512.74    2.44
  -1   0  -1  504.61    2.12
  -1   0   1  500.40    2.77
   1   0  -1  503.09    2.41
   1   0  -1  467.78    2.39
   3   0  -1 1630.77    7.57
   3   0  -1 1660.53    7.91
   5   0  -1  831.32    6.45
   5   0   1  848.94    6.11
   7   0   1  366.87    3.78
   7   0   1  380.42    4.92
   9   0  -1  136.90    2.78
   9   0   1  125.41    2.39
   9   0  -1  135.12    3.35
   9   0   1  126.63    3.16
  -8   0   2 1041.20    9.00
  -8   0  -2 1012.85    8.14
  -6   0  -2   25.77    1.10
  -6   0   2   21.75    1.13
  -6   0  -2   24.08    1.19
  -4   0   2 4716.55   17.11
  -4   0  -2 4614.28   16.95
  -4   0   2 4701.76   18.65
  -4   0  -2 4652.47   17.53
  -2   0  -2  182.05    1.77
  -2   0   2  167.65    2.05
  -2   0  -2  172.56    1.44
  -2   0  -2  164.68    1.68
   0   0   2 4734.82   15.10
   0   0  -2 4864.71   13.72
   2   0   2  166.69    1.58
   2   0   2  170.78    1.57
   2   0  -2  165.80    1.65
   2   0  -2  164.62    1.85
   4   0  -2 5044.21   17.69
   4   0  -2 4571.82   18.21
   4   0   2 4759.33   17.41
   4   0   2 4734.87   17.54
   4   0   2 4782.90   16.94
   4   0  -2 4944.98   17.90
   4   0   2 4692.49   15.95
   6   0   2   24.24    0.46
   6   0   2   27.47    0.94
   6   0  -2   23.78    1.10
   8   0   2 1291.37    7.82
   8   0   2 1218.04    9.76
  10   0   2    0.20    0.50
  10   0   2   -0.41    0.66
  10   0  -2   -0.42    0.70
  -9   0  -3  453.58    5.41
  -7   0  -3 1350.94    9.23
  -7   0   3 1288.31    9.91
  -7   0  -3 1260.93    9.71
  -7   0   3 1325.48    9.81
  -5   0   3 2770.40   13.43
  -5   0  -3 2718.69   13.50
  -5   0  -3 2728.82   12.53
  -3   0   3 3881.61   14.89
  -3   0   3 3878.87   14.06
  -3   0  -3 3915.00   14.10
  -1   0  -3 6183.03   18.11
  -1   0  -3 6080.10   17.29
  -1   0   3 6139.16   19.46
  -1   0   3 5857.98   17.26
  -1   0   3 5862.58   19.18
  -1   0   3 6290.07   17.92
  -1   0  -3 6026.18   18.43
   1   0   3 5564.85   18.11
   1   0  -3 6536.30   17.84
   1   0   3 6089.14   20.29
   1   0   3 6396.20   17.24
   1   0  -3 6306.65   18.42
   1   0   3 6408.14   17.78
   1   0  -3 5774.71   19.40
   3   0  -3 3866.73   14.94
   3   0   3 4200.58   14.44
   3   0  -3 3908.07   15.55
   3   0  -3 4207.55   15.36
   3   0   3 4176.48   13.68
   3   0   3 4010.04   13.92
   3   0   3 3941.63   13.90
   3   0  -3 3995.14   14.26
   3   0   3 3812.74   14.08
   5   0   3 2798.91   12.81
   5   0   3 2808.65   11.12
   5   0  -3 2768.96   13.40
   7   0   3 1232.43    7.40
   7   0   3 1323.39    9.26
   9   0   3  501.87    5.39
   9   0   3  486.96    6.12
  11   0   3  204.06    4.24
  -8   0  -4   23.55    1.43
  -8   0  -4   20.52    1.16
  -8   0   4   23.53    1.41
  -6   0   4  680.22    6.23
  -6   0  -4  699.48    6.42
  -6   0  -4  672.41    5.82
  -4   0  -4  146.58    2.18
  -4   0  -4  149.17    2.39
  -4   0   4  159.15    2.72
  -2   0  -4 3880.99   13.70
  -2   0   4 4032.63   13.46
  -2   0  -4 4150.28   13.57
  -2   0  -4 4025.02   13.78
  -2   0   4 4143.44   14.76
  -2   0   4 4018.77   13.61
  -2   0  -4 3960.76   14.12
  -2   0   4 3889.49   15.22
   0   0  -4   96.29    1.29
   0   0   4   95.90    2.57
   2   0  -4 4082.21   13.10
   2   0  -4 4038.97   14.05
   2   0   4 3778.65   12.20
   2   0  -4 3985.47   13.83
   2   0   4 4174.51   13.11
   2   0   4 3678.36   12.72
   2   0   4 4018.48   13.89
   4   0   4  153.55    2.02
   4   0   4  164.30    2.09
   4   0   4  140.80    2.07
   4   0   4  155.12    2.23
   4   0  -4  157.78    2.23
   4   0   4  147.12    2.14
   4   0  -4  162.69    2.69
   4   0  -4  155.05    2.56
   6   0   4  731.59    5.18
   6   0   4  750.41    5.92
   8   0   4   22.93    1.13
   8   0   4   23.31    0.99
   8   0  -4   22.81    1.38
   8   0   4   24.54    1.37
  10   0   4  283.92    4.95
  10   0  -4  295.03    5.47
  -7   0  -5  389.69    4.61
  -7   0   5  369.30    4.96
  -7   0  -5  386.41    5.13
  -5   0   5  622.05    5.46
  -5   0  -5  614.01    5.36
  -5   0   5  632.57    5.26
  -5   0  -5  636.95    5.57
  -3   0   5 1927.76    9.81
  -3   0  -5 2059.59    6.54
  -3   0  -5 2081.37    9.33
  -3   0   5 2073.39    9.23
  -3   0  -5 2039.77    9.28
  -3   0   5 2201.58   10.72
  -1   0  -5 3506.78   12.81
  -1   0  -5 3525.18   12.94
  -1   0   5 3556.45   11.30
  -1   0   5 3524.13   16.20
   1   0   5 3449.02   16.01
   1   0  -5 3484.03   11.25
   3   0   5 2179.41    8.75
   3   0   5 2105.07    8.93
   3   0  -5 2137.63    9.05
   3   0   5 2079.22    9.56
   3   0  -5 2202.87   10.00
   3   0   5 2119.99    8.57
   5   0  -5  692.07    6.17
   5   0   5  695.77    4.92
   7   0   5  420.12    4.74
   7   0   5  391.78    4.65
   7   0  -5  397.45    5.53
   7   0   5  425.28    4.10
   9   0  -5  309.03    5.25
   9   0   5  314.44    4.76
  11   0   5  102.18    2.92
  -8   0  -6   96.92    2.37
  -8   0   6   94.76    2.35
  -6   0  -6 3671.63   17.15
  -6   0   6 3650.84   16.91
  -4   0  -6  667.05    5.27
  -4   0   6  679.21    5.77
  -2   0   6 5968.02   22.86
  -2   0  -6 5907.02   20.89
  -2   0   6 5967.22   18.63
  -2   0  -6 6037.67   20.90
  -2   0  -6 5997.29   18.66
   0   0   6  704.49    8.12
   0   0  -6  674.49    4.63
   2   0   6 5817.44   17.71
   2   0  -6 5583.39   19.42
   2   0   6 5868.10   20.18
   2   0   6 5770.69   16.80
   2   0  -6 6004.12   21.17
   2   0   6 5734.62   18.60
   2   0  -6 5901.05   17.84
   4   0  -6  689.79    4.89
   4   0  -6  754.81    5.94
   4   0  -6  802.56    5.78
   4   0   6  712.32    4.88
   4   0   6  747.57    4.74
   4   0  -6  760.83    7.01
   4   0   6  727.88    4.76
   6   0   6 3659.09   16.07
   6   0  -6 3686.57   18.13
   6   0   6 3632.23   15.67
   8   0   6  105.38    2.53
   8   0  -6  110.36    2.99
   8   0   6  113.25    2.51
  10   0   6  499.88    6.11
  10   0  -6  525.32    7.14
  -7   0   7    6.88    0.70
  -7   0  -7    5.73    0.64
  -5   0  -7    0.95    0.30
  -5   0  -7    2.12    0.39
  -5   0   7    1.17    0.31
  -5   0   7    1.18    0.38
  -5   0  -7    1.53    0.39
  -3   0   7  120.24    2.66
  -3   0  -7  121.45    2.13
  -3   0   7  125.92    1.80
  -3   0  -7  126.52    2.16
  -3   0  -7  131.29    1.86
  -3   0  -7  124.06    2.27
  -1   0   7  170.24    3.80
  -1   0   7  163.89    3.18
   1   0  -7  177.83    2.92
   1   0  -7  173.09    1.63
   1   0  -7  178.86    2.49
   3   0   7  121.42    1.44
   3   0   7  129.43    1.74
   3   0  -7  128.59    1.72
   3   0  -7  128.33    2.09
   3   0   7  128.16    1.75
   5   0   7    0.31    0.28
   5   0  -7    0.10    0.29
   5   0   7    1.85    0.31
   5   0   7    1.31    0.29
   7   0  -7    6.89    0.79
   7   0   7    6.06    0.62
   7   0   7    7.25    0.69
   9   0   7   19.48    1.21
   9   0  -7   17.75    1.38
   9   0   7   20.92    1.17
  11   0   7    5.80    0.83
  -8   0  -8   49.42    1.78
  -6   0  -8 1392.82    8.55
  -6   0   8  509.91    6.90
  -4   0  -8  144.63    1.31
  -4   0  -8  161.17    2.59
  -4   0   8  204.18    3.73
  -4   0  -8  201.28    2.96
  -2   0   8 4266.88   22.23
  -2   0  -8 4245.21   17.55
  -2   0   8 4573.80   20.74
  -2   0  -8 4504.57   17.45
  -2   0  -8 4529.74   17.94
   0   0  -8  257.41    3.11
   0   0  -8  240.66    2.86
   2   0  -8 4757.71   15.90
   2   0   8 4442.81   17.18
   4   0  -8  181.67    2.84
   4   0  -8  184.27    2.45
   4   0   8  198.69    2.41
   4   0   8  193.67    2.17
   4   0   8  180.47    2.88
   6   0   8 1573.07    9.84
   6   0   8 1541.01    8.66
   6   0  -8 1544.34   12.34
   6   0  -8 1549.83   10.58
   8   0   8   49.02    1.72
   8   0   8   50.84    1.71
   8   0  -8   52.13    2.18
  10   0   8  407.29    5.34
  -7   0   9  377.60    5.54
  -5   0   9  850.63    8.44
  -5   0  -9  842.05    6.28
  -5   0  -9  818.54    6.78
  -3   0  -9 1235.40    8.05
  -3   0   9 1050.28    9.70
  -3   0   9 1237.38    9.90
  -3   0  -9 1081.33    7.69
  -1   0   9 2055.12   16.05
  -1   0   9 1962.58   11.03
   1   0  -9 2525.56   14.29
   1   0  -9 2155.40   13.30
   3   0   9 1217.49    7.91
   3   0  -9 1217.04    7.06
   5   0  -9  863.06    7.13
   5   0   9  872.38    5.32
   5   0   9  875.87    7.16
   5   0  -9  840.70    9.14
   7   0   9  453.45    4.63
   7   0   9  470.04    5.36
   7   0  -9  462.68    6.99
   9   0   9  164.71    3.09
   9   0   9  162.78    3.22
   9   0  -9  161.11    3.78
  -6   0  10  152.55    3.48
  -6   0 -10  143.25    2.69
  -4   0  10  408.23    5.79
  -4   0 -10  405.29    4.77
  -4   0  10  353.29    5.97
  -4   0 -10  352.00    4.32
  -2   0 -10  404.18    4.62
  -2   0  10  415.65    7.01
   0   0  10  185.03    4.44
   0   0 -10  213.84    3.05
   2   0 -10  472.34    3.54
   2   0  10  452.66    4.89
   4   0 -10  379.38    6.02
   4   0  10  373.47    2.43
   6   0 -10  156.47    3.18
   6   0  10  144.97    2.14
   6   0  10  170.92    3.26
   6   0 -10  159.33    4.17
   8   0 -10  132.18    3.30
   8   0  10  136.39    2.99
   8   0  10  138.82    2.56
  -7   0 -11  352.83    4.79
  -5   0 -11  619.99    6.01
  -5   0  11  600.41    8.59
  -3   0 -11  833.33    7.40
  -3   0  11  906.25   10.48
  -1   0  11  793.07   11.11
  -1   0 -11  810.56    6.81
   1   0 -11  754.51    8.09
   1   0  11  725.96    6.29
   3   0 -11  997.88    6.31
   3   0  11 1014.97    8.08
   5   0 -11  659.33    6.08
   5   0 -11  651.73    8.06
   5   0  11  629.97    6.33
   7   0  11  378.98    3.75
   7   0 -11  392.77    5.38
   7   0  11  397.91    5.23
   7   0 -11  401.53    7.03
   9   0 -11  140.45    3.60
  -6   0 -12   10.37    0.87
  -6   0  12    9.44    1.29
  -6   0  12   10.51    1.16
  -4   0  12 1047.80   11.83
  -4   0  12 1087.03   10.80
  -2   0 -12   85.57    2.27
  -2   0  12  119.84    4.20
   0   0  12 2405.42   18.54
   0   0 -12 2584.57   13.40
   2   0  12   86.28    2.31
   2   0  12   77.83    2.95
   4   0 -12 1111.30   11.38
   4   0 -12 1113.28    7.54
   6   0  12   11.37    0.94
   6   0 -12   11.81    0.97
   6   0 -12   12.15    1.35
   8   0  12  380.68    5.08
   8   0 -12  404.12    5.84
  -7   0  13    4.57    1.08
  -5   0 -13    3.44    0.62
  -5   0  13    3.51    1.00
  -3   0  13    6.99    1.29
  -3   0 -13    7.12    0.83
  -1   0 -13   49.44    1.89
  -1   0  13   49.08    2.69
   1   0 -13   48.98    1.71
   1   0  13   40.75    2.39
   1   0  13   45.69    1.80
   3   0  13    7.29    0.82
   5   0 -13    5.20    0.63
   5   0  13    4.42    0.73
   5   0 -13    2.53    0.83
   7   0 -13    5.61    1.07
   7   0  13    5.02    0.80
  -6   0  14   16.82    1.83
  -4   0 -14  859.75    8.00
  -4   0  14  867.36   12.06
  -2   0  14   82.91    4.00
  -2   0 -14   74.33    2.17
   0   0  14 1228.03   12.93
   0   0 -14 1238.55   11.97
   2   0  14   73.82    3.31
   2   0  14   93.17    2.63
   4   0 -14  973.12   11.42
   4   0  14  979.76    8.87
   6   0 -14   20.02    1.22
   6   0 -14   21.59    1.87
   6   0  14   20.24    1.35
   8   0  14  333.53    5.21
   8   0 -14  363.78    5.52
  -5   0  15  144.96    5.17
  -3   0  15  182.16    5.95
  -3   0 -15  123.16    3.16
  -1   0 -15  197.13    3.97
  -1   0  15  192.71    5.27
   1   0 -15  193.61    3.60
   1   0 -15  194.36    4.76
   1   0  15  193.72    5.35
   1   0  15  200.30    4.10
   3   0  15  143.44    3.35
   5   0  15  168.40    3.70
   5   0 -15  138.00    5.10
   7   0  15   76.24    2.59
   7   0 -15   86.75    3.74
  -6   0  16    4.16    1.38
  -4   0  16  230.75    6.70
  -2   0 -16   45.94    2.02
  -2   0  16   49.08    2.93
   0   0 -16  213.62    3.99
   0   0 -16  208.01    5.01
   2   0 -16   46.87    2.54
   2   0  16   41.71    2.66
   2   0 -16   47.74    1.91
   2   0  16   49.64    2.09
   4   0 -16  238.89    5.86
   4   0  16  216.48    4.26
   6   0  16    3.76    0.80
   6   0 -16    4.24    1.14
  -5   0  17   88.36    4.39
  -3   0  17  152.87    5.65
  -1   0 -17  246.05    5.82
  -1   0 -17  257.83    4.52
   1   0 -17  269.37    4.56
   1   0 -17  273.24    6.04
   3   0  17  179.55    4.01
   3   0 -17  185.52    3.90
   5   0  17   90.60    2.91
   5   0 -17   83.99    3.76
  -2   0  18  209.25    5.85
  -2   0 -18  209.64    5.48
   0   0  18    4.97    1.21
   0   0 -18    5.47    1.10
   2   0 -18  219.00    5.72
   2   0  18  220.45    4.75
   2   0 -18  218.76    4.36
   4   0  18   -0.07    0.64
   4   0 -18    0.56    0.61
   4   0 -18    0.51    0.69
  -1   0 -19   17.77    1.73
  -1   0  19   19.61    2.01
   1   0 -19   22.05    1.49
   1   0  19   16.82    1.75
   1   0 -19   17.88    1.74
   3   0 -19   13.14    1.22
   3   0  19   19.10    1.56
   2   0 -20  229.26    4.62
  -9  -1   0    0.16    0.37
  -9  -1   0    0.95    0.51
  -9   1   0   -0.04    0.45
  -7  -1   0    0.31    0.40
  -7  -1   0   -0.09    0.31
  -7   1   0    0.11    0.31
  -5  -1   0    3.16    0.42
  -5   1   0    0.41    0.26
  -5   1   0    4.25    0.48
  -5  -1   0    0.16    0.18
  -5  -1   0    0.06    0.20
  -3   1   0    0.62    0.21
  -3  -1   0    0.19    0.13
  -3  -1   0    0.04    0.14
  -3  -1   0    0.36    0.15
  -1  -1   0    0.59    0.10
  -1   1   0    1.19    0.15
   1   1   0    0.79    0.11
   3  -1   0    6.72    0.42
   3   1   0    5.68    0.38
   7  -1   0    0.67    0.38
   7   1   0    0.23    0.41
   7   1   0    0.27    0.34
   9  -1   0    0.30    0.46
   9   1   0    0.23    0.45
   9  -1   0    0.08    0.39
   9   1   0    0.01    0.52
 -10  -1  -1   87.94    3.07
 -10   1   1   79.17    2.79
 -10   1  -1   89.45    2.88
  -8  -1   1  212.83    3.53
  -8  -1  -1  216.01    3.41
  -8   1  -1  250.54    4.06
  -8   1   1  217.95    4.17
  -8  -1  -1  243.80    4.49
  -6  -1  -1  395.75    4.12
  -6   1  -1  420.97    4.95
  -6  -1  -1  385.65    4.78
  -6   1   1  425.95    4.84
  -6  -1   1  398.02    4.38
  -4   1   1  919.24    6.63
  -4   1   1  930.24    6.25
  -4  -1   1  922.42    5.70
  -4  -1  -1  954.59    5.22
  -4  -1  -1  952.50    5.78
  -2   1   1 1216.26    5.91
  -2  -1  -1 1182.50    4.94
  -2   1  -1 1145.68    5.71
  -2  -1  -1 1187.02    4.42
  -2   1   1 1113.41    5.94
  -2  -1  -1 1110.34    5.38
  -2  -1   1 1145.82    5.04
   0  -1  -1 1974.37    7.22
   0   1   1 1853.65    7.16
   0  -1   1 2130.30    6.75
   0   1   1 2019.77    7.35
   0   1  -1 1982.31    6.98
   0  -1  -1 2108.23    6.58
   0  -1  -1 2036.57    6.51
   0   1  -1 2082.34    6.83
   0  -1   1 2019.45    7.73
   2   1   1 1108.09    5.41
   2   1  -1 1169.54    5.09
   2   1   1 1205.32    4.40
   2   1  -1 1119.72    5.23
   2   1  -1 1165.04    5.26
   2  -1   1 1262.80    4.88
   2  -1  -1 1177.33    5.36
   2   1  -1 1092.26    5.31
   4   1  -1  998.90    6.15
   4  -1  -1  939.36    6.12
   4  -1   1  798.36    5.69
   4   1   1  968.65    5.73
   4   1   1  937.96    5.95
   4  -1  -1  870.54    6.05
   4   1   1  914.06    5.61
   4   1   1  920.05    4.22
   4   1  -1  906.11    5.50
   6  -1   1  425.75    3.33
   6   1   1  447.89    3.03
   6  -1   1  398.18    4.67
   6   1   1  411.14    4.63
   6   1   1  432.62    4.34
   8   1   1  256.23    4.28
   8   1   1  239.43    3.57
   8  -1   1  231.68    2.72
   8  -1   1  237.17    4.23
   8  -1   1  216.39    2.45
   8   1  -1  255.55    4.34
  10   1  -1   87.88    2.76
  10   1   1   88.04    2.69
  10  -1   1   84.15    2.90
  10   1  -1   81.36    2.38
  10  -1  -1   84.95    3.02
  -9  -1  -2    0.48    0.50
  -9   1   2    0.68    0.54
  -9   1  -2    2.02    0.57
  -7  -1  -2    2.83    0.60
  -7  -1  -2    3.09    0.44
  -7   1  -2    2.63    0.51
  -7   1   2    3.93    0.66
  -5   1   2    9.78    0.74
  -5  -1  -2    8.37    0.67
  -5  -1  -2    8.42    0.53
  -5  -1   2    8.47    0.62
  -5   1  -2    9.49    0.70
  -3  -1  -2    4.19    0.36
  -3   1  -2    3.61    0.36
  -3   1   2    6.13    0.47
  -3  -1   2    4.46    0.37
  -3   1   2    4.42    0.41
  -3  -1  -2    3.66    0.31
  -3  -1  -2    6.26    0.31
  -1  -1  -2    0.83    0.10
  -1  -1  -2    1.07    0.20
  -1  -1  -2    1.28    0.18
  -1   1   2    2.57    0.24
  -1  -1  -2    0.81    0.11
  -1  -1  -2    0.89    0.18
  -1  -1   2    3.03    0.20
  -1   1   2    1.14    0.20
  -1   1  -2    1.58    0.16
  -1   1   2    1.75    0.21
   1   1  -2    1.15    0.14
   1   1   2    1.08    0.11
   3   1   2    4.99    0.22
   3   1   2    4.51    0.34
   3  -1   2    3.67    0.32
   3  -1   2    2.86    0.16
   3  -1   2    3.82    0.35
   3   1   2    6.13    0.42
   3  -1   2    4.80    0.24
   3  -1  -2    4.14    0.38
   3   1  -2    3.77    0.34
   3   1   2    4.71    0.32
   3  -1  -2    4.27    0.34
   3   1  -2    5.18    0.40
   3   1   2    4.83    0.35
   3   1  -2    4.32    0.34
   3   1  -2    4.53    0.37
   5  -1   2    8.02    0.37
   5  -1  -2   13.30    0.79
   5   1  -2    8.30    0.65
   5   1   2    9.24    0.63
   5   1   2    9.64    0.64
   5  -1  -2    8.50    0.65
   5  -1   2   10.55    0.68
   5   1   2    9.27    0.33
   5  -1   2    9.09    0.41
   7   1   2    2.77    0.52
   7  -1   2    3.19    0.57
   7  -1   2    3.90    0.42
   7  -1   2    2.92    0.27
   7   1   2    4.16    0.57
   7   1   2    1.42    0.18
   9  -1   2    1.19    0.56
   9   1   2    1.50    0.62
   9   1   2    1.37    0.41
   9   1   2    0.84    0.50
  11   1   2    0.11    0.59
 -10   1   3   98.23    3.08
 -10  -1   3  105.37    3.33
 -10  -1  -3  108.26    3.40
  -8   1   3  224.36    4.47
  -8  -1  -3  236.48    4.36
  -8  -1  -3  208.22    3.25
  -8  -1   3  232.84    4.32
  -8   1  -3  217.43    3.95
  -6   1   3  348.71    5.01
  -6  -1  -3  363.02    3.77
  -6  -1  -3  377.72    4.75
  -6  -1   3  385.63    4.74
  -6   1  -3  366.88    4.54
  -4  -1   3  821.98    5.79
  -4   1   3  782.49    6.53
  -4   1  -3  785.95    5.63
  -4  -1  -3  839.33    5.21
  -4  -1  -3  786.57    4.58
  -4  -1  -3  783.20    5.76
  -2  -1   3 1297.95    6.35
  -2  -1  -3 1150.69    5.71
  -2  -1  -3 1226.27    4.77
  -2  -1  -3 1252.82    5.36
  -2  -1  -3 1188.70    4.63
  -2  -1   3 1199.46    5.69
  -2   1  -3 1338.32    4.73
  -2   1   3 1215.50    7.12
  -2   1   3 1269.44    6.72
  -2  -1  -3 1274.93    5.21
  -2   1  -3 1221.32    4.75
  -2   1  -3 1257.23    6.30
  -2  -1  -3 1249.56    5.76
   0  -1  -3 1269.75    5.60
   0  -1  -3 1304.04    7.67
   0  -1  -3 1268.53    5.38
   0  -1  -3 1307.92    6.12
   2   1  -3 1223.01    5.25
   2   1  -3 1141.36    5.69
   2  -1   3 1193.81    5.65
   2   1   3 1251.73    6.34
   2   1   3 1241.98    5.08
   2  -1  -3 1234.47    5.67
   2   1   3 1264.27    4.67
   2  -1   3 1178.95    6.01
   2   1  -3 1182.52    6.33
   2   1   3 1222.73    5.07
   4   1   3  830.32    5.34
   4  -1  -3  828.23    5.96
   4  -1   3  835.70    3.21
   4   1  -3  781.70    5.78
   4   1   3  855.96    5.50
   4  -1  -3  755.70    5.40
   4  -1   3  785.26    5.38
   4   1  -3  685.12    5.21
   4  -1   3  799.32    5.45
   4   1   3  858.49    4.88
   4   1   3  812.72    5.27
   4   1   3  837.67    4.79
   4  -1   3  816.47    3.77
   4   1  -3  768.02    5.23
   6   1   3  413.99    3.98
   6  -1   3  374.16    4.41
   6   1   3  390.92    4.37
   6  -1   3  374.46    2.90
   6  -1  -3  399.92    4.98
   6   1  -3  387.71    4.71
   8   1   3  222.48    3.81
   8  -1  -3  211.02    3.79
   8   1   3  225.32    3.41
   8  -1   3  213.21    3.97
   8   1  -3  221.58    4.12
  10  -1   3  115.79    2.91
  10  -1   3  115.62    3.35
  10   1   3  106.30    2.89
  -9  -1  -4    0.38    0.53
  -9   1   4   -0.19    0.50
  -9   1  -4    0.58    0.50
  -9  -1   4    0.21    0.52
  -7  -1  -4    0.68    0.32
  -7   1  -4    1.14    0.44
  -7   1   4    0.69    0.45
  -7  -1  -4    0.95    0.48
  -7  -1   4    0.32    0.41
  -5  -1   4    4.90    0.50
  -5   1   4    4.62    0.61
  -5  -1   4    4.40    0.53
  -5  -1  -4    7.07    0.49
  -5   1  -4    4.59    0.54
  -5  -1  -4    4.28    0.48
  -3   1  -4    0.54    0.13
  -3  -1  -4    1.51    0.13
  -3   1   4    1.51    0.30
  -3   1  -4    0.79    0.23
  -3  -1  -4    0.62    0.27
  -3  -1  -4    0.65    0.19
  -3   1  -4    2.20    0.22
  -3   1   4    0.45    0.23
  -3   1   4    0.42    0.25
  -3  -1   4    0.71    0.18
  -3  -1   4    1.34    0.24
  -3  -1   4    0.70    0.25
  -3  -1  -4    1.09    0.19
  -3  -1   4    1.91    0.29
  -1  -1   4   12.33    0.52
  -1   1  -4   10.18    0.50
  -1  -1   4    9.55    0.64
  -1  -1  -4   11.53    0.26
  -1  -1  -4   12.01    0.62
  -1  -1  -4   11.32    0.46
  -1  -1  -4    9.59    0.32
  -1  -1  -4   12.06    0.69
  -1   1   4    9.85    0.84
  -1  -1   4    9.41    0.32
  -1  -1   4    9.44    0.39
   1   1   4   10.62    0.42
   1  -1   4   10.72    0.65
   1  -1  -4    9.61    0.55
   1   1  -4   11.71    0.41
   1   1  -4    9.46    0.48
   3   1   4    3.17    0.26
   3   1   4    0.89    0.21
   3  -1   4    2.35    0.33
   3   1   4    0.67    0.18
   3   1  -4    1.17    0.26
   3   1  -4    0.83    0.25
   3   1  -4    0.84    0.26
   3  -1   4    1.37    0.24
   3  -1  -4    4.60    0.37
   3   1  -4    0.95    0.20
   3   1  -4    0.92    0.23
   3   1   4    0.96    0.20
   3   1   4    7.18    0.53
   3  -1   4    4.66    0.41
   3  -1  -4    6.16    0.48
   5   1   4    4.25    0.46
   5  -1  -4    4.32    0.53
   5  -1   4    4.70    0.51
   5   1  -4    4.54    0.55
   5   1   4    4.02    0.49
   5   1  -4    5.19    0.60
   5   1   4    5.04    0.42
   5   1   4    4.79    0.42
   5  -1   4    4.20    0.45
   5   1  -4    4.28    0.53
   7   1  -4    1.01    0.48
   7  -1   4    0.50    0.39
   7  -1   4    2.13    0.52
   7   1   4    1.09    0.35
   7   1   4    0.77    0.45
   7   1   4    1.39    0.46
   7  -1  -4    1.23    0.52
   9  -1  -4    0.14    0.54
   9   1   4    0.94    0.40
   9  -1   4    0.16    0.54
   9   1   4    0.27    0.46
   9   1   4    1.05    0.60
   9   1  -4    0.06    0.52
   9  -1   4    1.47    0.53
  11   1   4    0.62    0.59
  -8  -1   5  145.34    3.32
  -8  -1  -5  142.11    3.33
  -8   1  -5  142.19    3.19
  -8   1   5  150.18    3.65
  -6  -1  -5  300.93    3.40
  -6   1  -5  289.04    4.25
  -6  -1   5  308.50    3.43
  -6   1   5  333.55    5.12
  -6   1  -5  319.95    4.38
  -6  -1  -5  336.57    4.40
  -6  -1   5  320.08    4.23
  -4  -1  -5  617.32    4.73
  -4   1   5  606.79    6.11
  -4   1  -5  586.21    5.24
  -4  -1  -5  536.98    4.08
  -4  -1  -5  576.16    4.88
  -4   1   5  595.45    5.45
  -4  -1   5  576.40    5.24
  -4  -1   5  568.38    4.76
  -2  -1   5 1233.78    5.86
  -2  -1   5 1223.73    6.91
  -2  -1  -5 1313.15    8.76
  -2  -1  -5 1300.46    7.15
  -2  -1  -5 1326.90    7.99
  -2   1  -5 1326.31    7.50
  -2   1   5 1219.23    7.61
  -2  -1  -5 1297.66    5.03
  -2  -1  -5 1310.02    6.47
  -2   1  -5 1293.24    5.44
  -2  -1  -5 1267.33    5.97
  -2  -1   5 1218.38    6.25
  -2  -1  -5 1337.11    5.70
  -2   1   5 1271.66    7.68
   0   1  -5 1023.33    5.58
   0   1   5 1076.57    7.55
   0   1  -5 1091.30    5.78
   0  -1  -5 1199.37    8.61
   0  -1  -5 1136.55    5.77
   0  -1   5 1006.97    4.26
   2   1  -5 1321.70    8.00
   2  -1  -5 1294.89    6.41
   2   1  -5 1255.19    6.22
   2  -1   5 1209.38    5.59
   2  -1  -5 1250.89    5.70
   2   1  -5 1303.09    6.48
   2   1   5 1283.33    5.08
   2   1   5 1177.00    5.80
   2   1  -5 1352.54    6.45
   2  -1   5 1289.17    6.61
   4   1  -5  571.15    5.37
   4   1   5  574.44    4.28
   4   1  -5  604.77    4.38
   4  -1   5  591.34    4.72
   4   1   5  595.08    4.28
   4   1  -5  577.89    4.40
   4  -1   5  556.47    4.34
   4   1   5  601.52    3.88
   4   1  -5  630.49    5.30
   4  -1  -5  551.94    4.82
   4  -1   5  611.31    5.19
   4   1   5  605.50    5.19
   4   1   5  602.81    4.33
   4  -1  -5  557.42    4.61
   6  -1   5  349.10    4.35
   6  -1   5  328.40    4.04
   6   1   5  374.27    4.15
   6  -1  -5  371.27    4.88
   6   1   5  348.89    3.43
   6   1   5  322.20    3.80
   6   1  -5  363.51    4.76
   8  -1   5  158.21    3.15
   8   1  -5  163.72    3.54
   8  -1  -5  162.45    3.68
   8   1   5  155.53    2.53
   8   1   5  141.76    2.87
   8  -1   5  146.46    2.89
   8   1   5  168.01    3.09
  10  -1   5  112.39    2.87
  10  -1  -5  110.80    3.37
  10  -1   5  100.83    2.92
  10   1   5  103.36    2.81
  10   1  -5  103.12    3.08
  -9  -1   6    1.65    0.60
  -9   1  -6    1.27    0.54
  -9  -1  -6    1.91    0.66
  -7  -1   6    1.51    0.47
  -7   1  -6    2.03    0.51
  -7   1   6    1.78    0.46
  -7  -1  -6    1.83    0.37
  -7  -1  -6    1.55    0.48
  -7  -1   6    1.77    0.40
  -5  -1  -6    4.02    0.51
  -5  -1   6    2.06    0.45
  -5   1   6    3.60    0.53
  -3   1   6    1.21    0.32
  -3  -1   6    1.23    0.25
  -3  -1  -6    6.04    0.49
  -3  -1  -6    1.42    0.26
  -3   1   6    1.33    0.34
  -3   1  -6    1.41    0.18
  -3  -1  -6    1.32    0.39
  -3   1  -6    6.00    0.54
  -3  -1  -6    1.32    0.39
  -3  -1  -6    1.43    0.22
  -3  -1  -6    1.35    0.38
  -3   1  -6    1.78    0.32
  -3  -1   6    1.60    0.31
  -1  -1  -6    6.67    0.27
  -1  -1   6    7.60    0.49
  -1   1   6    5.97    0.63
  -1  -1   6    8.69    0.31
  -1   1  -6   18.15    0.81
  -1  -1  -6    6.05    0.43
  -1  -1  -6    6.34    0.39
  -1  -1  -6    5.37    0.51
  -1  -1  -6   16.76    1.21
  -1   1  -6    5.75    0.45
  -1  -1   6    8.80    0.42
  -1  -1   6   14.96    1.05
   1  -1  -6    5.79    0.46
   1  -1   6    6.50    0.43
   1  -1   6    5.29    0.62
   1  -1  -6    7.59    0.48
   1  -1  -6    5.71    0.31
   1   1  -6    5.76    0.54
   1  -1  -6    5.80    0.54
   1   1   6    6.16    0.40
   1  -1  -6    7.28    0.28
   3   1   6    2.10    0.21
   3   1  -6    1.18    0.31
   3  -1  -6    1.48    0.24
   3   1  -6    1.28    0.26
   3  -1  -6    2.35    0.31
   3  -1   6    1.40    0.24
   3   1  -6    1.19    0.27
   3   1   6    1.22    0.23
   5   1   6    4.29    0.40
   5   1   6    4.42    0.59
   5  -1  -6    4.32    0.62
   5  -1   6    6.67    0.64
   5   1   6    7.17    0.51
   5   1  -6    4.00    0.58
   5  -1  -6    6.08    0.62
   5  -1   6    3.36    0.41
   5   1  -6    3.89    0.53
   7   1  -6    1.84    0.51
   7   1   6    1.76    0.56
   7  -1  -6    1.88    0.50
   7  -1   6    3.50    0.55
   7   1   6    1.64    0.39
   7  -1   6    1.94    0.50
   7   1   6    2.02    0.40
   9   1   6    1.21    0.44
   9  -1   6    1.26    0.59
   9   1  -6    1.65    0.61
   9  -1  -6    2.02    0.74
   9  -1   6    1.57    0.56
  11   1   6    0.69    0.54
  -8  -1  -7  148.23    3.48
  -8  -1   7  152.13    3.46
  -6  -1  -7  421.79    5.13
  -6  -1   7  319.83    3.75
  -6   1   7  351.66    4.67
  -6  -1   7  406.21    4.92
  -6   1  -7  405.56    5.05
  -4   1  -7  327.78    2.22
  -4   1  -7  388.76    4.47
  -4  -1  -7  377.68    3.35
  -4  -1  -7  395.56    4.12
  -4  -1  -7  283.45    1.87
  -4  -1   7  312.90    3.74
  -4   1  -7  387.87    3.39
  -4  -1  -7  370.78    3.74
  -4   1   7  323.39    4.34
  -2  -1   7  677.52    3.99
  -2  -1  -7  716.99    5.82
  -2  -1   7  555.90    6.15
  -2   1  -7  638.19    5.56
  -2  -1  -7  676.68    3.92
  -2  -1  -7  729.56    6.90
  -2   1   7  670.16    6.80
  -2  -1  -7  648.95    4.55
  -2   1  -7  644.74    5.28
  -2  -1  -7  661.59    4.86
  -2  -1   7  633.16    4.21
   0   1  -7  809.07    5.42
   0  -1   7  788.24    3.62
   0  -1  -7  786.33    2.99
   0  -1  -7  793.29    5.47
   0   1  -7  784.92    5.47
   0   1  -7  784.57    6.60
   2  -1   7  606.46    6.44
   2  -1  -7  662.92    3.78
   2  -1   7  679.42    3.83
   2   1  -7  675.46    5.43
   2  -1  -7  662.44    4.52
   2   1  -7  621.35    4.24
   4   1  -7  398.49    4.08
   4  -1  -7  360.75    3.58
   4  -1   7  377.03    3.69
   4  -1  -7  360.61    4.15
   4   1   7  379.71    2.99
   4  -1   7  374.42    3.34
   4  -1   7  392.57    3.65
   4   1  -7  392.62    5.38
   4  -1   7  388.32    4.27
   4   1   7  380.71    3.01
   6   1   7  392.05    3.45
   6  -1  -7  417.04    6.03
   6   1   7  396.98    3.98
   6  -1  -7  440.68    5.20
   6  -1   7  448.14    5.13
   6   1  -7  406.22    5.69
   6  -1   7  390.68    4.27
   6   1   7  420.88    4.23
   6   1  -7  459.72    5.24
   8  -1  -7  137.58    3.53
   8  -1   7  141.85    3.00
   8  -1   7  150.31    3.19
   8   1   7  148.19    2.84
   8   1  -7  140.50    3.29
   8   1   7  149.89    2.62
  10   1   7   71.90    2.25
  10  -1   7   78.25    2.36
  10  -1  -7   74.82    2.81
  10  -1   7   77.16    2.49
  10   1  -7   80.77    2.79
  -7   1  -8    0.48    0.46
  -7  -1  -8    0.17    0.37
  -7  -1  -8    0.77    0.34
  -7  -1   8    1.89    0.49
  -7   1   8    0.58    0.49
  -5  -1  -8    1.74    0.55
  -5  -1  -8    1.72    0.35
  -5  -1  -8    1.80    0.42
  -5   1   8    1.46    0.53
  -5  -1   8    1.96    0.41
  -5   1  -8    2.45    0.43
  -5  -1   8    1.69    0.42
  -5   1  -8    1.65    0.48
  -3  -1  -8    7.44    0.62
  -3  -1   8    7.97    0.73
  -3   1   8    7.06    0.79
  -3   1  -8    8.77    0.71
  -3   1  -8    7.18    0.43
  -3  -1  -8    6.61    0.66
  -3  -1   8    7.97    0.48
  -3  -1  -8    7.39    0.52
  -3  -1   8    6.24    0.82
  -3  -1   8    8.12    0.56
  -3  -1  -8    9.96    0.55
  -1   1   8    6.30    0.74
  -1  -1  -8    6.19    0.52
  -1  -1   8    7.59    0.61
  -1  -1   8    6.17    0.91
  -1  -1   8    8.14    0.26
  -1  -1  -8    9.29    0.78
  -1   1  -8    6.67    0.75
  -1  -1  -8    6.12    0.47
  -1   1  -8    8.87    0.62
  -1  -1  -8    8.70    1.02
  -1  -1  -8    5.05    0.21
  -1  -1   8    7.70    0.41
   1   1  -8    6.54    0.71
   1  -1  -8    6.49    0.58
   1  -1   8    5.66    0.74
   1  -1  -8    6.61    0.63
   1  -1  -8    7.76    0.71
   1  -1   8    6.11    0.24
   1  -1  -8    6.59    0.38
   1  -1  -8    6.05    0.53
   1   1   8    6.81    0.54
   1  -1  -8    6.24    0.23
   1  -1   8    7.31    0.25
   3  -1   8    7.39    0.55
   3   1  -8    8.70    0.65
   3  -1  -8    8.66    0.59
   3  -1  -8    9.59    0.51
   3  -1   8    8.80    0.49
   3  -1   8    6.92    0.63
   3   1  -8    8.01    0.54
   3  -1   8    7.37    0.39
   3   1   8    8.78    0.61
   5   1   8    2.16    0.32
   5  -1  -8    2.92    0.47
   5  -1   8    1.57    0.45
   5   1  -8    1.64    0.43
   5  -1  -8    1.54    0.51
   5  -1   8    1.47    0.34
   5   1   8    1.75    0.41
   5   1  -8    1.47    0.52
   7   1   8    0.76    0.38
   7   1  -8    0.56    0.45
   7  -1  -8    0.23    0.43
   7  -1   8    1.47    0.49
   7  -1   8    0.36    0.32
   7   1   8    1.31    0.38
   9   1   8    0.54    0.42
   9  -1  -8    0.81    0.63
   9   1  -8    0.67    0.58
   9  -1   8    0.60    0.55
   9  -1   8    1.17    0.53
  -8   1  -9   99.76    2.87
  -6  -1   9  172.49    3.11
  -6  -1   9  185.51    3.20
  -6   1  -9  177.77    3.42
  -6  -1  -9  188.12    3.29
  -4  -1  -9  305.96    3.27
  -4   1  -9  313.21    4.31
  -4   1   9  301.91    5.10
  -4  -1   9  299.85    4.37
  -4   1  -9  317.20    3.75
  -2  -1  -9  578.84    3.41
  -2   1   9  524.93    6.52
  -2  -1   9  552.15    3.26
  -2   1  -9  582.46    5.94
  -2  -1   9  550.48    4.01
  -2  -1   9  544.42    7.45
   0  -1   9  647.10    3.26
   0   1  -9  643.56    6.64
   0   1  -9  654.70    5.54
   2  -1   9  539.57    5.26
   2  -1  -9  559.32    6.39
   2  -1  -9  533.90    4.09
   2  -1   9  561.93    3.14
   2   1   9  536.90    4.91
   2  -1  -9  560.56    3.23
   4  -1   9  367.07    4.57
   4   1   9  348.37    4.04
   4   1  -9  352.21    3.92
   4   1   9  350.51    2.95
   4  -1   9  341.46    3.26
   4  -1   9  350.47    3.03
   4  -1  -9  361.59    3.45
   4   1  -9  361.51    5.54
   6  -1   9  209.19    3.67
   6  -1   9  159.43    2.42
   6   1   9  184.65    2.51
   6   1   9  192.14    2.42
   6  -1  -9  221.89    4.71
   6   1   9  188.81    3.06
   6   1  -9  187.74    3.42
   6  -1  -9  199.08    3.73
   6   1  -9  194.29    4.34
   8  -1   9  107.84    2.47
   8  -1   9  116.59    2.94
   8   1  -9  110.88    3.01
   8  -1  -9  109.38    3.10
   8   1   9  104.77    2.29
   8   1   9  109.50    2.42
  -7   1 -10    1.51    0.60
  -7   1  10   11.37    1.09
  -5  -1  10    0.41    0.34
  -5   1  10    0.86    0.65
  -5   1 -10    1.86    0.55
  -5  -1  10    0.31    0.44
  -5  -1 -10    0.63    0.34
  -5  -1 -10    0.77    0.36
  -3  -1 -10    0.44    0.24
  -3   1 -10    1.62    0.62
  -3  -1  10    0.55    0.24
  -3  -1  10    0.94    0.63
  -3  -1  10    0.50    0.34
  -3   1  10    0.27    0.48
  -3   1 -10    2.05    0.53
  -3  -1 -10    1.40    0.39
  -1  -1 -10   16.13    0.87
  -1  -1  10   13.82    1.62
  -1  -1  10   15.85    0.97
  -1   1  10   11.31    1.16
  -1  -1  10   12.44    0.53
   1  -1  10    8.80    1.03
   1  -1 -10   11.55    0.43
   1   1  10   11.31    0.78
   1   1 -10   14.26    0.87
   1  -1 -10   11.81    0.96
   3  -1  10    0.38    0.21
   3   1  10    0.57    0.35
   3   1 -10    0.29    0.41
   3  -1  10    1.09    0.19
   3  -1 -10    0.80    0.24
   3  -1 -10    0.89    0.56
   3   1 -10    0.91    0.32
   3   1 -10    1.07    0.47
   3  -1  10    0.23    0.41
   5  -1 -10    1.71    0.57
   5  -1 -10    0.57    0.58
   5   1  10    0.86    0.41
   5  -1  10    0.37    0.26
   5  -1  10    0.47    0.48
   5   1 -10    0.22    0.40
   5   1  10    3.10    0.38
   5   1 -10    3.11    0.73
   7   1 -10    0.93    0.68
   7   1  10    0.97    0.43
   7  -1 -10    0.67    0.56
   7  -1  10    1.11    0.42
   7  -1  10    0.88    0.54
   7  -1 -10    1.30    0.68
   7   1  10    0.90    0.36
   7   1 -10    0.63    0.52
   9   1 -10    0.23    0.60
   9  -1  10    0.52    0.57
   9  -1 -10    0.14    0.62
  -6  -1 -11  120.55    2.26
  -6   1  11  130.05    3.69
  -6  -1  11  134.80    4.30
  -6   1 -11  119.71    2.99
  -4  -1  11  296.81    5.93
  -4   1  11  336.97    5.70
  -4   1 -11  277.77    4.47
  -4  -1 -11  304.96    3.64
  -4   1 -11  344.13    4.35
  -2   1  11  271.53    5.29
  -2  -1  11  275.75    6.04
   0   1 -11  250.90    3.71
   0  -1 -11  245.58    3.30
   0  -1  11  229.82    3.55
   0  -1 -11  240.43    4.38
   2  -1  11  290.89    4.27
   2  -1 -11  272.87    2.62
   2  -1 -11  296.79    5.04
   2   1  11  272.89    3.80
   2   1 -11  274.44    5.05
   4  -1  11  353.08    4.82
   4  -1  11  308.29    2.94
   4  -1  11  349.44    2.55
   4  -1 -11  339.68    4.03
   4   1 -11  372.30    6.71
   4   1  11  329.04    4.30
   4   1 -11  321.95    3.81
   6  -1  11  127.64    2.05
   6   1  11  128.58    2.74
   6   1 -11  134.94    2.93
   6  -1 -11  131.47    3.00
   6  -1  11  137.24    3.20
   6   1 -11  134.51    4.04
   6  -1 -11  134.62    3.94
   8  -1 -11  122.18    3.29
   8   1  11  109.87    2.58
   8   1 -11  124.18    3.18
   8  -1  11  118.55    3.10
  -7   1 -12    2.15    0.63
  -7  -1  12    2.52    0.96
  -5   1 -12    0.43    0.47
  -5   1  12    1.37    0.66
  -5  -1  12    1.38    0.83
  -5  -1 -12    0.53    0.38
  -3  -1  12    4.56    1.04
  -3   1 -12    5.61    0.80
  -3  -1 -12    6.60    0.69
  -3   1  12    4.89    0.92
  -1   1 -12   14.12    1.06
  -1  -1  12    8.96    0.86
  -1  -1 -12   17.25    0.99
  -1  -1  12   10.73    1.45
   1  -1  12    8.66    1.17
   1  -1 -12    9.27    1.02
   1   1 -12   11.37    0.86
   1   1  12    8.35    0.79
   3   1  12    4.17    0.58
   3  -1 -12    4.97    0.49
   3  -1 -12    4.52    0.80
   3  -1  12    4.98    0.71
   3   1 -12    4.53    0.88
   5  -1 -12    1.10    0.65
   5  -1  12    1.35    0.55
   5   1 -12    0.19    0.57
   5   1  12    2.23    0.51
   5   1 -12    0.59    0.41
   5  -1 -12    0.77    0.46
   5  -1  12    0.47    0.21
   7   1 -12    2.28    0.87
   7  -1 -12    2.55    0.80
   7  -1 -12    2.62    0.66
   7  -1  12    2.68    0.71
   7   1  12    1.97    0.58
   7   1 -12    2.99    0.69
   9  -1 -12    0.45    0.60
   9  -1  12    0.08    0.54
  -6   1  13  102.14    3.47
  -6  -1  13   92.04    3.80
  -6   1 -13  101.71    2.92
  -4  -1 -13  147.21    2.71
  -4  -1  13  145.13    4.67
  -2   1 -13  190.27    3.89
  -2  -1 -13  169.88    3.10
   0  -1  13  391.16    5.42
   0  -1 -13  376.27    4.54
   0   1 -13  396.69    5.17
   0  -1  13  378.09    6.95
   0  -1 -13  370.84    5.95
   2  -1 -13  208.94    4.62
   2   1 -13  199.69    3.61
   2  -1  13  199.55    3.83
   4   1  13  145.02    2.99
   4  -1  13  168.95    3.59
   4   1 -13  174.01    4.86
   4  -1 -13  152.14    2.60
   6  -1  13   98.15    2.85
   6   1  13   99.23    2.58
   6   1 -13  111.91    3.94
   6   1 -13   98.11    2.54
   6  -1 -13  100.09    2.56
   6  -1 -13  102.30    3.70
   8  -1 -13   57.37    2.22
   8  -1  13   54.68    2.20
   8   1 -13   56.82    2.17
  -7  -1  14   -0.25    0.85
  -5  -1  14    1.93    0.99
  -5   1  14    0.23    0.73
  -5   1 -14    0.11    0.58
  -3  -1 -14    2.98    0.61
  -3   1 -14    4.07    0.78
  -3  -1  14    3.31    1.10
  -1   1 -14    1.20    0.56
  -1  -1 -14    1.23    0.62
  -1  -1 -14    3.66    0.66
  -1  -1  14    2.65    0.62
  -1  -1  14    0.22    0.76
   1  -1 -14    0.40    0.41
   1  -1  14   -0.04    0.67
   1  -1 -14    1.07    0.60
   1   1 -14    1.31    0.50
   1   1  14    0.32    0.42
   3   1 -14    3.15    0.89
   3  -1 -14    3.67    0.84
   3   1  14    2.87    0.64
   3  -1 -14    2.67    0.38
   3  -1  14    3.84    0.71
   5   1 -14    0.42    0.76
   5  -1  14    1.32    0.62
   5   1  14    0.56    0.45
   5  -1 -14    0.88    0.43
   7  -1 -14    0.52    0.53
   7  -1 -14    0.45    0.68
   7  -1  14    0.45    0.60
   7   1 -14    0.04    0.83
   7   1  14   -0.27    0.59
   7   1 -14    0.43    0.51
  -6  -1  15   91.68    4.15
  -4   1 -15   80.03    2.71
  -4  -1  15   94.21    4.23
  -2   1 -15  100.85    3.03
  -2  -1  15  110.43    4.50
  -2  -1 -15  100.05    2.65
   0   1 -15  133.02    3.18
   0  -1 -15  138.79    2.98
   0  -1  15  150.79    4.54
   0   1 -15  139.02    4.20
   0  -1 -15  139.99    4.00
   2   1 -15  106.19    2.82
   2   1  15  106.73    2.88
   2  -1  15   83.64    3.56
   2  -1  15   93.56    2.70
   2  -1 -15  114.40    3.68
   4  -1  15  109.15    3.14
   4   1  15  110.74    2.92
   6  -1  15  102.36    3.15
   6   1  15   94.27    2.65
   6  -1 -15  104.21    4.04
   6   1 -15  107.12    4.10
   8  -1  15   49.71    2.24
  -5  -1  16    6.31    1.49
  -3   1 -16    1.85    0.78
  -3  -1  16    0.52    0.99
  -1  -1 -16    2.86    0.79
  -1   1 -16    2.48    0.73
   1  -1 -16    1.78    0.58
   1  -1 -16    0.12    0.60
   1   1 -16    0.77    0.56
   1  -1  16    0.91    0.84
   3   1 -16    1.40    0.66
   3  -1  16    1.33    0.65
   3   1  16    0.21    0.55
   3   1 -16    0.69    0.75
   3  -1 -16    0.29    0.75
   5  -1  16    8.22    1.09
   5   1  16    9.51    1.03
   5  -1 -16   10.05    1.37
   5   1 -16   10.60    1.59
   7   1  16    0.20    0.62
   7  -1  16    1.16    0.73
  -4  -1  17   67.13    4.03
  -2   1 -17  120.63    3.43
  -2  -1  17  111.74    4.22
  -2  -1 -17  119.24    3.83
   0  -1  17   67.05    3.28
   0  -1 -17   72.03    3.14
   0  -1 -17   68.37    2.26
   0   1 -17   65.08    2.49
   0   1 -17   64.19    3.00
   2  -1  17  127.12    3.51
   2  -1 -17  123.86    4.06
   2  -1 -17  125.69    3.04
   2   1 -17  129.19    3.37
   4   1  17   76.30    2.68
   4   1 -17   81.09    2.72
   6   1  17   22.86    1.50
   6  -1  17   23.07    1.61
  -3  -1  18    1.40    1.00
  -3  -1 -18    0.61    0.71
  -1  -1  18    1.73    0.98
  -1   1 -18    2.53    0.91
  -1  -1 -18    1.69    0.84
  -1   1 -18    2.13    0.68
   1  -1 -18    1.46    0.62
   1  -1 -18    2.80    0.88
   1  -1  18    1.09    0.84
   1  -1  18    3.23    0.86
   1   1 -18    3.72    0.84
   3  -1  18    0.32    0.67
   3   1 -18    2.09    0.69
   3  -1 -18    0.82    0.95
   3  -1 -18    0.48    0.61
   3   1 -18    0.98    0.84
   5   1  18    2.87    0.82
  -2  -1 -19   38.42    2.34
   0   1 -19   45.59    2.11
   0  -1 -19   45.86    2.57
   0   1 -19   49.55    2.84
   0  -1  19   50.78    3.00
   2   1 -19   41.54    2.05
   2  -1  19   41.66    2.24
   2  -1 -19   45.16    2.03
   1   1 -20   -0.03    0.86
 -10   2   0  691.99    8.56
 -10  -2   0  683.66    8.50
  -8   2   0  309.06    4.85
  -8  -2   0  282.09    4.74
  -6   2   0 4134.79   19.38
  -6  -2   0 4078.11   16.45
  -4  -2   0 1466.01    7.07
  -4  -2   0 1468.05    8.10
  -2  -2   0 9761.52   28.96
  -2  -2   0 9851.25   27.69
  -2  -2   0 9539.18   27.01
  -2   2   0 9999.00   29.82
  -2   2   0 9701.60   30.40
   0   2   0  334.28    2.47
   0   2   0  332.02    2.52
   2   2   0 9500.22   26.37
   2  -2   0 9453.43   26.65
   2  -2   0 9531.16   28.34
   4   2   0 1708.10    7.61
   4  -2   0 1652.20    8.76
   6   2   0 4143.53   17.74
   6   2   0 4203.63   15.15
   8   2   0  298.72    4.42
   8   2   0  285.60    4.37
   8  -2   0  278.10    4.74
   8  -2   0  279.23    2.74
  10   2   0  679.74    7.70
  10   2   0  724.38    7.46
 -11   2   1   78.80    3.00
  -9   2   1  104.88    3.19
  -9   2  -1   99.96    2.87
  -9  -2  -1   95.80    3.09
  -7   2  -1  204.54    3.99
  -7   2   1  203.64    3.76
  -7  -2  -1  214.12    3.81
  -5  -2  -1  335.23    2.97
  -5   2  -1  346.97    4.39
  -5  -2  -1  331.59    3.24
  -5  -2   1  337.71    3.71
  -5   2   1  334.33    4.44
  -3   2   1  603.36    4.69
  -3   2   1  615.22    5.05
  -3   2  -1  567.54    4.42
  -3  -2  -1  669.14    4.65
  -3  -2   1  537.21    3.45
  -3  -2  -1  612.12    4.23
  -1  -2  -1 2728.36    9.98
  -1   2   1 2746.34   10.36
  -1  -2   1 2762.24    8.75
  -1  -2   1 2760.32   10.22
  -1   2  -1 2767.47    9.01
  -1   2  -1 2786.74   10.05
   1  -2  -1 2871.60   10.01
   1   2   1 3099.14   11.11
   1   2   1 2781.86   10.71
   1   2   1 2752.66    8.55
   1   2  -1 2854.60    9.50
   1  -2  -1 2984.08   10.04
   1   2   1 2667.48   10.00
   3   2   1  618.65    3.66
   3   2  -1  587.39    3.78
   3   2  -1  601.31    2.73
   3  -2  -1  644.04    4.54
   3   2   1  597.35    4.09
   3   2   1  615.40    4.71
   3   2  -1  618.08    3.96
   3  -2   1  610.47    3.95
   5   2   1  367.49    2.86
   5   2   1  375.36    4.20
   5   2   1  333.51    3.70
   5   2  -1  372.49    3.29
   5   2   1  368.76    3.49
   5  -2   1  346.71    3.28
   5   2  -1  354.00    3.35
   7   2   1  178.04    2.08
   7   2   1  184.73    3.28
   7   2  -1  177.66    3.24
   7   2   1  199.80    3.36
   7  -2   1  188.66    3.48
   7  -2   1  182.73    1.81
   7   2  -1  210.51    2.61
   7  -2   1  195.14    2.48
   9  -2   1  108.39    3.12
   9   2   1  101.52    2.75
   9  -2  -1  108.78    3.15
   9   2  -1   99.95    2.78
   9   2   1   98.40    2.60
   9   2  -1   99.70    2.81
 -10   2  -2  414.82    6.30
 -10  -2   2  418.40    6.60
 -10  -2  -2  422.57    6.65
  -8   2   2    1.15    0.53
  -8  -2  -2    1.97    0.55
  -6  -2   2 1953.44   10.18
  -6   2  -2 1935.59   11.91
  -6  -2  -2 1782.85    8.62
  -6  -2  -2 1783.06   11.49
  -6  -2  -2 1769.96    9.45
  -4   2  -2   12.80    0.74
  -4   2   2   15.69    0.93
  -4   2   2   13.35    0.78
  -4  -2  -2   13.62    0.45
  -4  -2   2   15.01    0.67
  -4  -2  -2   14.37    0.71
  -2  -2  -2 5304.71   15.20
  -2  -2  -2 5464.33   17.03
  -2  -2  -2 5345.77   17.03
  -2  -2  -2 5325.41   18.52
  -2  -2   2 5293.56   16.30
  -2  -2  -2 5389.76   18.19
  -2   2  -2 5288.13   18.67
  -2   2   2 5199.98   19.39
  -2   2  -2 5433.77   17.25
   0  -2  -2  900.74    4.28
   0  -2   2  846.89    4.54
   0  -2   2  756.16    4.57
   0   2   2  812.82    5.12
   0  -2  -2  831.51    3.55
   0  -2   2  812.54    4.31
   0   2  -2  868.60    4.34
   0   2   2  859.47    5.37
   0  -2  -2  848.62    4.92
   0   2   2  879.90    4.34
   0  -2  -2  922.48    4.36
   0   2   2  862.57    4.20
   0  -2  -2  868.23    4.80
   0   2  -2  925.28    4.92
   2  -2   2 5464.05   17.67
   2   2  -2 5573.48   16.38
   2   2   2 5471.13   17.50
   2   2  -2 5565.67   17.51
   4  -2   2   15.26    0.76
   4  -2   2   14.41    0.74
   4   2  -2   18.78    0.55
   4   2  -2   16.47    0.67
   4   2   2   13.45    0.54
   4   2   2   13.48    0.49
   4   2   2   15.58    0.70
   4  -2   2   14.40    0.56
   4   2   2   17.31    0.44
   4   2  -2   14.45    0.74
   4   2   2   15.65    0.80
   4  -2  -2   15.26    0.82
   6   2   2 1839.66   10.41
   6   2   2 2036.86    8.25
   6   2   2 2044.59    9.81
   6   2   2 1793.18    7.48
   6   2   2 1982.78   10.98
   6  -2   2 1942.38    8.47
   6   2  -2 2010.22   10.32
   6  -2  -2 1893.62   11.68
   6  -2   2 1990.72   11.43
   8   2   2    1.28    0.58
   8  -2   2    1.15    0.50
   8  -2   2    1.54    0.26
   8   2   2    1.18    0.47
  10  -2   2  456.78    6.28
  10   2  -2  459.22    6.36
  10   2  -2  460.16    6.22
  10   2   2  435.46    5.90
 -11   2   3  172.01    4.45
  -9   2   3  515.70    7.25
  -9  -2   3  527.61    7.24
  -9  -2  -3  508.05    7.16
  -7  -2  -3  980.53    6.07
  -7   2  -3 1024.85    9.04
  -7   2   3  994.81    9.42
  -7  -2  -3 1084.68    8.66
  -7  -2   3 1065.25    8.59
  -5   2  -3 1886.31   11.41
  -5  -2  -3 1967.41   11.36
  -5  -2   3 1926.30   11.25
  -5  -2  -3 1841.58    7.59
  -5   2   3 1971.40   11.84
  -5   2  -3 2060.37   11.78
  -5  -2   3 1935.44    9.91
  -3  -2  -3 4100.98   12.03
  -3   2  -3 3880.00   16.10
  -3  -2  -3 4152.13   14.34
  -3  -2  -3 4019.34   15.42
  -3  -2  -3 4248.53   15.69
  -3  -2   3 4034.48   14.98
  -3  -2  -3 4182.97   16.82
  -3  -2  -3 4109.88   13.47
  -3   2   3 4363.57   16.90
  -1   2  -3 5325.84   17.43
  -1  -2   3 4578.59   15.79
  -1  -2  -3 4689.90   14.41
  -1   2  -3 4756.66   15.95
  -1  -2  -3 4833.66   14.98
  -1   2   3 4812.43   17.84
  -1   2  -3 4961.81   16.68
  -1  -2  -3 4950.25   17.08
  -1  -2   3 4835.73   15.81
  -1  -2  -3 5448.51   18.17
  -1   2   3 4856.63   16.91
  -1  -2  -3 4713.34   17.15
   1   2  -3 5200.03   16.36
   1  -2   3 5258.79   17.04
   1  -2  -3 5182.98   17.77
   3   2   3 4187.33   12.76
   3  -2   3 4455.08   13.58
   3   2   3 3845.71   12.48
   3   2   3 4109.61   14.30
   3   2  -3 4039.79   13.64
   3   2  -3 4361.87   15.65
   3   2   3 4144.15   16.20
   3  -2   3 4356.67   15.30
   3  -2  -3 4254.09   15.24
   3   2  -3 3774.62   15.05
   3   2  -3 4278.35   15.90
   5  -2  -3 2013.15   11.39
   5   2   3 2006.22   10.06
   5   2   3 2111.00   11.04
   5   2  -3 2064.17    8.63
   5   2   3 2060.85    8.91
   5   2  -3 1899.10   10.62
   5  -2   3 1986.53    7.88
   5   2   3 2080.52    7.92
   7   2  -3 1158.78    6.62
   7  -2  -3 1045.59    9.01
   7   2  -3 1004.99    8.36
   7   2   3 1180.35    8.79
   7   2   3 1133.40    6.14
   7   2   3 1045.21    8.04
   7  -2   3 1269.11    4.75
   7  -2   3 1011.43    8.34
   9   2   3  543.52    6.21
   9   2   3  544.86    6.26
   9  -2  -3  525.27    7.19
 -10   2   4   26.52    1.83
 -10  -2  -4   27.86    1.77
 -10   2  -4   25.50    1.64
 -10  -2   4   29.19    1.79
  -8   2   4  424.47    6.43
  -8  -2  -4  421.78    5.90
  -8  -2   4  438.46    5.96
  -6   2   4    1.16    0.46
  -6  -2   4    1.10    0.39
  -6   2  -4    1.71    0.43
  -6  -2  -4    1.66    0.43
  -6   2  -4    1.52    0.45
  -6  -2   4    2.21    0.27
  -4  -2   4 1825.00    9.22
  -4   2  -4 1930.51   10.78
  -4  -2  -4 1779.02    6.81
  -4   2   4 1926.94   11.54
  -4  -2  -4 1917.26   11.38
  -4  -2   4 1909.74    9.88
  -4  -2  -4 1878.52    9.91
  -4  -2  -4 1822.92    8.42
  -2  -2  -4  305.07    2.31
  -2  -2  -4  331.29    3.39
  -2  -2  -4  316.66    3.34
  -2   2  -4  341.15    3.55
  -2   2  -4  325.66    2.72
  -2  -2  -4  316.83    2.46
  -2  -2   4  281.63    2.67
  -2  -2   4  306.63    2.87
  -2  -2   4  317.01    2.87
  -2  -2  -4  311.34    3.61
  -2   2   4  297.39    3.56
  -2  -2  -4  294.57    2.55
  -2   2  -4  335.10    3.34
  -2  -2  -4  297.22    2.70
   0  -2   4 2750.01   11.12
   0   2  -4 2707.43   11.17
   0  -2  -4 2759.62   13.27
   0   2   4 2866.66   13.39
   0  -2  -4 2827.55   10.45
   0  -2   4 2566.40   13.50
   0   2   4 2874.21   14.07
   0  -2  -4 2720.96   11.02
   2   2  -4  311.65    2.12
   2   2   4  301.11    2.26
   2   2  -4  326.73    3.49
   2   2   4  316.07    3.63
   2  -2  -4  306.62    3.54
   2   2  -4  311.87    2.58
   4  -2   4 1883.45    9.43
   4  -2  -4 1861.99    9.48
   4   2   4 1867.46    8.72
   4   2   4 1910.09    7.49
   4  -2   4 1845.02    9.68
   4  -2   4 1950.92    7.41
   4   2  -4 1882.99    8.19
   4  -2  -4 1893.89   10.36
   4   2  -4 1952.73    9.94
   6   2   4    2.64    0.30
   6   2  -4    2.61    0.34
   6  -2  -4    1.94    0.45
   6   2   4    1.98    0.50
   6  -2   4    2.06    0.42
   6   2  -4    2.81    0.47
   6   2   4    2.83    0.42
   8   2  -4  426.12    5.59
   8  -2  -4  422.32    6.08
   8  -2   4  433.06    5.73
   8   2   4  432.97    5.12
  10  -2   4   31.11    1.65
  10   2   4   28.18    1.54
  10  -2  -4   25.33    1.74
  10  -2   4   28.66    1.70
  -9   2   5  149.76    4.09
  -9  -2   5  160.08    3.87
  -9  -2  -5  154.87    3.86
  -9   2  -5  147.82    3.67
  -7   2   5  721.49    8.29
  -7  -2   5  514.84    3.98
  -7  -2  -5  545.68    4.03
  -7  -2   5  634.68    6.71
  -7   2  -5  605.77    6.94
  -7  -2  -5  636.62    6.76
  -5   2   5 1446.79   10.62
  -5  -2   5 1424.15    9.10
  -5  -2   5 1330.44    8.53
  -5  -2  -5 1464.78    9.27
  -5   2  -5 1293.27    9.52
  -5  -2   5 1253.90    6.18
  -5  -2  -5 1401.27    7.78
  -5  -2  -5 1327.12    6.18
  -3   2   5 1513.94    9.74
  -3  -2  -5 1432.14    7.00
  -3   2  -5 1534.96    5.80
  -3  -2  -5 1319.67    8.04
  -3  -2  -5 1448.72    6.58
  -3   2   5 1406.01    9.07
  -3   2  -5 1436.93    6.70
  -3  -2  -5 1467.65    8.29
  -3  -2  -5 1457.20    9.53
  -3  -2  -5 1491.79    6.84
  -3   2  -5 1423.80    8.83
  -3  -2  -5 1426.10    7.63
  -3   2   5 1465.22    8.92
  -1   2  -5 1484.37    6.96
  -1  -2  -5 1556.99    8.49
  -1   2   5 1457.70    8.27
  -1  -2  -5 1637.26    7.27
  -1  -2  -5 1909.70   11.11
  -1   2  -5 1525.53    7.68
  -1  -2   5 1482.79    9.66
  -1  -2  -5 1510.57    5.58
  -1   2   5 1462.02    9.75
  -1  -2  -5 1428.55    8.38
  -1   2  -5 1622.11    8.10
  -1   2   5 1746.03   11.28
  -1  -2  -5 1470.69    6.60
  -1   2  -5 1249.56    9.34
  -1  -2   5 1473.47    6.78
  -1   2   5 1441.17    8.08
  -1  -2   5 1365.15    7.95
   1   2  -5 1628.94    8.00
   1  -2  -5 1668.40    8.22
   1   2   5 1568.52    9.52
   1   2  -5 1644.29    7.48
   1   2  -5 1667.53    8.33
   1  -2  -5 1524.28    8.56
   1  -2   5 1583.49    9.37
   3   2   5 1479.27    6.57
   3   2  -5 1620.52    7.06
   3   2   5 1424.98    8.93
   3  -2  -5 1406.26    7.35
   3   2  -5 1367.83    7.55
   3   2  -5 1596.68    9.19
   3  -2   5 1484.45    7.55
   3   2   5 1461.64    5.25
   5   2   5 1435.56    7.85
   5  -2   5 1448.73    9.57
   5   2   5 1446.57    6.65
   5   2  -5 1479.94    7.50
   5   2   5 1478.20    6.95
   5   2   5 1457.17    9.33
   5  -2  -5 1435.73    9.52
   5   2  -5 1447.43    9.48
   7  -2  -5  625.10    7.09
   7   2   5  644.89    6.40
   7   2  -5  638.53    6.66
   7   2   5  647.04    5.89
   7  -2   5  624.92    6.15
   9  -2  -5  153.53    3.52
   9   2   5  151.02    3.19
   9   2  -5  155.34    3.61
   9  -2   5  162.02    3.56
   9  -2   5  167.67    3.71
   9   2   5  157.78    3.20
 -10  -2   6   59.26    2.53
 -10  -2  -6   58.69    2.55
  -8   2  -6 1222.88   10.90
  -8  -2   6 1228.15   10.54
  -6   2  -6   97.45    2.61
  -6  -2  -6   86.37    1.47
  -6  -2   6   70.67    1.36
  -6   2   6   99.23    2.93
  -6   2   6   94.47    2.56
  -6  -2   6  117.82    2.59
  -6  -2  -6   98.01    2.40
  -4  -2  -6 3985.52   16.55
  -4  -2  -6 4026.37   16.26
  -4   2   6 3944.86   19.03
  -4   2  -6 3901.56   11.88
  -4   2  -6 3912.57   17.63
  -4  -2   6 3885.22   15.94
  -4  -2  -6 3964.70   12.68
  -4  -2  -6 3935.95   14.45
  -4   2   6 3850.57   18.27
  -2  -2  -6 1244.63    5.16
  -2  -2  -6 1313.52    6.55
  -2  -2  -6 1255.12    8.01
  -2  -2  -6 1190.53    4.90
  -2   2  -6 1342.52    8.82
  -2  -2   6 1385.90    7.67
  -2  -2  -6 1265.34    8.44
  -2  -2   6 1130.28    8.70
  -2  -2   6 1180.43    6.41
  -2   2  -6 1143.50    6.08
  -2   2   6 1183.57    8.43
  -2  -2  -6 1218.22    8.71
  -2  -2  -6 1246.13    6.53
  -2   2   6 1195.73    9.07
  -2  -2   6 1167.10    6.28
   0  -2   6 7355.25   25.62
   0  -2  -6 7613.81   24.25
   0  -2  -6 7662.55   26.26
   0  -2  -6 7615.48   29.48
   0  -2   6 7873.42   30.24
   0   2   6 7647.07   29.30
   0   2  -6 7667.01   25.41
   0   2   6 7283.28   30.67
   2   2  -6 1175.91    6.43
   2  -2  -6 1203.86    6.02
   2  -2   6 1174.01    6.01
   2   2  -6 1089.66    6.79
   2   2   6 1157.93    6.13
   2  -2  -6 1257.81    8.58
   4   2   6 3971.15   13.07
   4  -2   6 4133.55   17.82
   4   2   6 3938.87   17.96
   4   2   6 4105.63   14.67
   4  -2  -6 4180.72   15.48
   4   2  -6 3996.24   19.23
   4   2  -6 3968.05   16.52
   4  -2  -6 3999.13   16.96
   4  -2   6 3968.15   15.47
   4   2  -6 4251.75   15.70
   4  -2  -6 3869.06   19.31
   6  -2   6  102.57    2.51
   6   2  -6   92.62    2.33
   6   2   6  104.79    2.08
   6  -2   6   94.09    2.20
   6   2  -6   96.44    2.52
   6   2   6   97.05    1.57
   6  -2  -6   95.20    2.47
   6   2   6  107.43    2.60
   8  -2   6 1344.32   10.36
   8   2   6 1309.90    7.33
   8   2   6 1309.20    9.16
   8   2  -6 1271.62   10.25
   8  -2  -6 1253.12   10.96
   8  -2   6 1280.83    9.85
  10  -2  -6   56.76    2.60
  10   2   6   54.72    1.99
  10  -2   6   54.80    2.24
  10  -2   6   62.85    2.34
  10   2  -6   59.48    2.41
  -9  -2   7    1.73    0.58
  -9   2   7    1.17    0.58
  -9  -2  -7    1.78    0.61
  -7  -2  -7   31.79    1.53
  -7  -2   7   34.00    1.55
  -7   2  -7   31.63    1.67
  -5   2   7  119.74    3.08
  -5   2   7  101.18    2.62
  -5  -2   7  118.56    2.48
  -5  -2  -7  126.51    2.57
  -5  -2   7  105.05    1.87
  -5   2  -7  109.86    2.78
  -3   2  -7   29.37    0.92
  -3   2  -7   18.70    0.71
  -3   2  -7   19.33    1.07
  -3   2   7   22.33    1.23
  -3  -2  -7   21.95    1.11
  -3  -2   7   19.94    0.86
  -3  -2  -7   21.69    0.89
  -3  -2  -7   19.82    0.56
  -3  -2  -7   22.32    0.65
  -3  -2  -7   31.38    1.00
  -1  -2   7   24.60    1.01
  -1  -2  -7   27.97    1.56
  -1  -2  -7   25.49    0.46
  -1  -2  -7   27.65    0.91
  -1  -2  -7   24.21    0.70
  -1  -2   7   26.45    0.75
  -1   2   7   29.32    1.59
  -1   2  -7   27.88    1.02
  -1   2   7   24.25    1.49
  -1  -2  -7   31.21    1.29
  -1   2  -7   25.39    1.08
  -1  -2   7   20.84    1.40
   1  -2  -7   25.27    1.02
   1   2  -7   24.04    0.90
   1   2  -7   22.49    0.92
   1  -2   7   22.78    1.28
   1   2   7   24.76    1.34
   1  -2  -7   24.56    0.96
   1   2  -7   27.00    1.11
   1  -2  -7   24.44    1.12
   1  -2  -7   23.66    1.09
   3  -2   7   28.41    1.16
   3   2  -7   18.95    0.81
   3   2  -7   19.42    0.81
   3  -2  -7   32.71    0.94
   3  -2   7   33.84    0.96
   3  -2  -7   19.56    0.86
   3   2  -7   21.65    1.21
   3  -2  -7   20.72    1.09
   5  -2   7  124.42    2.73
   5   2   7  131.33    1.64
   5   2   7  124.36    2.75
   5   2   7  112.28    1.80
   5   2  -7  116.40    2.43
   5  -2   7  106.98    2.08
   5  -2  -7  117.13    2.48
   5   2  -7  129.87    3.04
   7   2  -7   43.56    1.75
   7  -2   7   39.97    1.73
   7   2   7   33.92    1.27
   7   2   7   32.98    1.58
   7  -2  -7   32.16    1.66
   7  -2   7   31.71    1.38
   7   2   7   30.45    1.07
   9  -2  -7    1.66    0.68
   9  -2   7    1.53    0.58
   9   2   7    1.25    0.46
   9  -2   7    1.96    0.52
  -8   2  -8  694.60    8.26
  -8  -2  -8  714.41    7.78
  -8  -2   8  691.30    7.50
  -6  -2   8  136.63    2.84
  -6   2   8  132.76    3.32
  -6   2  -8  129.34    3.21
  -6  -2  -8  139.30    2.92
  -4  -2   8 2346.62   11.42
  -4  -2  -8 2649.02   12.04
  -4  -2  -8 2481.55    9.60
  -4  -2  -8 2399.37   11.94
  -4  -2  -8 2271.84    9.14
  -4   2  -8 2192.85   10.09
  -4   2  -8 2345.87   13.76
  -4   2  -8 2546.19   10.21
  -2  -2  -8  164.42    2.03
  -2   2  -8  159.27    2.12
  -2  -2  -8  174.27    2.54
  -2   2  -8  178.67    3.23
  -2   2   8  164.67    3.74
  -2  -2   8  167.54    2.79
  -2  -2   8  157.56    1.90
  -2  -2   8  157.67    3.64
  -2  -2  -8  174.39    2.03
  -2   2   8  152.83    3.63
  -2  -2  -8  174.13    1.26
   0  -2  -8 4424.44   17.19
   0   2  -8 4397.79   17.80
   0  -2  -8 4373.52   17.18
   0  -2  -8 4515.93   21.18
   0  -2   8 4674.11   18.00
   0   2   8 4232.76   22.41
   0  -2   8 3983.52   21.62
   0  -2   8 4470.87   14.65
   0   2   8 4459.75   22.76
   0   2  -8 4984.50   21.69
   0  -2  -8 4269.98   18.98
   2  -2   8  164.70    3.44
   2  -2  -8  175.14    2.25
   2  -2   8  168.51    1.96
   2   2  -8  159.74    2.64
   2  -2  -8  160.90    1.90
   2  -2  -8  183.87    3.51
   2   2   8  170.08    3.63
   4   2  -8 2481.44   15.20
   4  -2   8 2634.59   13.85
   4   2   8 2645.98   11.62
   4   2  -8 2435.94   12.11
   4  -2   8 2670.48   11.69
   4  -2  -8 2560.68   11.55
   4  -2  -8 2685.51   12.72
   4  -2  -8 2509.78   15.75
   6   2   8  145.42    1.83
   6   2  -8  137.04    2.94
   6   2   8  136.73    2.25
   6  -2   8  143.41    3.11
   6  -2  -8  129.09    3.01
   6  -2   8  130.99    2.46
   6   2  -8  146.40    3.47
   8  -2   8  763.52    7.85
   8   2  -8  748.15    7.89
   8   2   8  716.96    6.23
   8  -2  -8  753.51    7.86
   8  -2   8  726.87    7.02
  10  -2   8    8.24    0.96
  10  -2   8    6.98    0.95
  -9  -2   9  213.20    4.39
  -9  -2  -9  220.32    4.50
  -7  -2  -9  420.67    5.62
  -7  -2   9  410.62    5.46
  -7   2  -9  420.19    6.01
  -5  -2  -9  784.01    6.43
  -5  -2   9  745.60    6.17
  -3  -2  -9 1285.30    6.37
  -3  -2   9 1335.82   12.01
  -3   2  -9 1263.46    6.87
  -3   2  -9 1328.21   10.01
  -3  -2  -9 1414.84    7.44
  -3  -2   9 1265.50    7.01
  -3   2   9 1352.23   11.90
  -1   2  -9 1361.96    9.44
  -1  -2  -9 1335.28    7.27
  -1  -2  -9 1411.58    5.69
  -1  -2   9 1335.40    6.82
  -1   2   9 1311.95   11.45
  -1  -2   9 1511.67   13.91
  -1   2   9 1541.45   13.77
  -1  -2   9 1226.08    8.68
  -1  -2   9 1399.15    5.57
   1  -2  -9 1315.27    9.74
   1   2  -9 1332.03    8.52
   1  -2   9 1226.08   10.83
   1   2   9 1357.28   11.59
   1  -2  -9 1399.42    6.19
   1  -2   9 1322.59    8.91
   1  -2   9 1302.97    5.44
   1  -2  -9 1385.85    5.56
   3   2  -9 1508.64    8.86
   3   2  -9 1498.25   11.41
   3   2   9 1323.62    7.90
   3  -2   9 1406.47    7.18
   3  -2  -9 1328.97    7.14
   3  -2  -9 1478.81    8.28
   3  -2  -9 1230.99   11.45
   3  -2   9 1398.33    9.60
   5   2  -9  801.24    6.76
   5   2   9  823.06    4.38
   5   2   9  835.14    6.13
   5  -2   9  828.28    7.65
   5  -2  -9  820.34    7.16
   5  -2   9  811.08    5.85
   5   2  -9  793.64    8.62
   7  -2   9  429.20    4.91
   7   2   9  411.26    4.34
   7   2  -9  441.61    5.74
   7   2  -9  436.08    6.54
   7  -2  -9  459.75    5.59
   7  -2   9  436.96    5.74
   9  -2   9  234.69    4.44
   9   2  -9  236.35    4.62
  -8  -2 -10  134.20    3.31
  -8   2 -10  128.96    3.56
  -8  -2  10  129.19    3.21
  -6   2 -10  126.36    3.35
  -6  -2  10  127.74    2.77
  -6  -2 -10  136.56    2.91
  -4  -2 -10  344.73    3.06
  -4   2 -10  310.25    4.94
  -4  -2  10  300.32    5.49
  -4   2 -10  350.88    3.97
  -4   2  10  339.98    6.07
  -4   2 -10  278.39    3.02
  -4   2  10  321.74    5.61
  -4  -2 -10  341.24    3.32
  -4  -2 -10  345.06    3.69
  -4  -2  10  344.14    3.60
  -2   2  10  407.19    6.39
  -2  -2  10  404.37    5.05
  -2  -2 -10  313.97    3.37
  -2   2 -10  373.36    5.28
  -2  -2  10  374.02    2.85
  -2  -2 -10  407.09    3.03
  -2  -2  10  330.87    6.18
  -2   2  10  385.09    6.70
   0  -2  10  215.12    3.50
   0   2  10  199.49    4.51
   0  -2  10  200.13    1.26
   0   2  10  191.72    4.73
   0  -2  10  176.85    1.86
   0  -2 -10  175.55    1.22
   0  -2  10  179.72    4.19
   0  -2 -10  189.50    3.61
   0   2 -10  193.61    3.30
   2   2  10  366.52    6.06
   2  -2  10  391.94    2.82
   2  -2 -10  336.22    2.67
   2   2  10  379.20    4.23
   2  -2  10  369.69    5.96
   2   2 -10  383.94    4.62
   2   2 -10  403.85    5.91
   2  -2 -10  408.56    3.55
   2  -2 -10  373.09    5.41
   4   2  10  321.70    3.66
   4  -2  10  336.73    4.76
   4  -2  10  367.02    3.56
   4  -2 -10  347.85    3.48
   4  -2 -10  365.70    4.34
   4  -2  10  327.30    3.10
   4   2 -10  375.04    6.02
   4  -2 -10  355.21    5.58
   6   2  10  137.96    2.51
   6  -2  10  139.22    3.25
   6  -2  10  138.52    2.49
   6   2 -10  132.44    2.88
   6  -2 -10  145.61    2.93
   6   2 -10  135.79    3.78
   8  -2  10  140.48    3.46
   8   2 -10  135.85    3.28
  10  -2  10   60.61    2.31
  -7  -2  11  218.00    3.83
  -7  -2 -11  215.63    3.89
  -7   2 -11  203.76    4.12
  -7   2  11  198.30    4.95
  -5   2  11  475.11    7.57
  -5  -2  11  403.78    4.41
  -5  -2  11  365.27    6.49
  -5  -2 -11  443.28    4.74
  -5   2 -11  365.48    5.69
  -5   2  11  378.17    6.64
  -3   2  11  660.24    9.11
  -3   2 -11  591.11    7.12
  -3   2 -11  563.90    4.78
  -3  -2 -11  652.59    4.42
  -3   2  11  638.98    8.32
  -3  -2  11  623.45    8.91
  -3  -2 -11  628.04    4.74
  -3  -2  11  653.28    4.39
  -1  -2  11 1305.60    9.45
  -1  -2 -11 1169.64    7.30
  -1   2  11 1305.50   12.51
  -1  -2  11 1352.81    6.56
  -1  -2  11 1159.35   12.48
  -1  -2 -11 1197.48    4.16
  -1   2  11 1536.77   15.35
  -1  -2 -11 1279.93   10.17
  -1   2 -11 1375.72   10.01
   1   2 -11 1317.90    8.97
   1  -2 -11 1294.96    5.53
   1  -2  11 1288.71    5.22
   1  -2  11 1219.46   11.74
   1   2  11 1337.50   12.43
   1  -2 -11 1184.12    4.27
   1  -2 -11 1245.33   10.17
   1  -2  11 1146.52    4.00
   1  -2  11 1316.67    9.71
   3  -2 -11  671.22    4.41
   3   2  11  645.87    5.76
   3  -2  11  723.58    7.33
   3   2 -11  741.92    6.81
   3  -2 -11  734.18    5.19
   3  -2  11  707.85    4.47
   3   2 -11  713.15    8.57
   3  -2 -11  639.32    7.69
   5  -2  11  439.04    5.79
   5  -2  11  426.73    3.80
   5   2 -11  429.85    7.51
   7  -2  11  195.63    4.03
   7   2 -11  211.68    3.94
   7  -2 -11  218.58    5.22
   7  -2 -11  213.57    4.26
   7   2  11  191.28    3.09
   7  -2  11  183.88    2.78
   7   2 -11  211.76    4.99
   9  -2  11  138.52    3.50
   9  -2 -11  147.03    3.80
   9   2 -11  150.39    3.68
  -8   2  12   15.07    1.72
  -8  -2  12   13.06    1.62
  -6  -2 -12  746.46    6.63
  -6   2  12  641.88    9.53
  -6   2 -12  707.94    8.35
  -6  -2  12  750.91    6.58
  -6   2  12  728.56    9.70
  -6  -2  12  629.71    9.29
  -4  -2 -12   73.16    1.48
  -4  -2  12   70.91    3.07
  -4   2  12   75.64    3.19
  -4   2  12   87.72    3.17
  -4  -2 -12   79.26    1.63
  -4   2 -12   61.59    2.36
  -2  -2  12 1515.01   11.07
  -2  -2  12 1497.20    7.60
  -2  -2  12 1516.33   15.24
  -2   2  12 1471.04   14.00
   0  -2 -12   16.06    1.20
   0  -2 -12   16.65    0.89
   0  -2  12   11.70    0.95
   0   2  12   14.65    1.45
   0  -2  12   12.95    0.50
   0  -2  12   14.98    1.43
   2   2  12 1391.78   13.29
   2  -2 -12 1420.52    7.11
   2  -2  12 1266.49    5.09
   2   2  12 1464.30    9.72
   2  -2  12 1221.39   12.39
   2  -2 -12 1457.36   12.04
   2  -2  12 1410.23    4.98
   2   2 -12 1620.06   13.86
   2   2 -12 1432.17    9.98
   4  -2  12   84.60    2.63
   4   2  12   79.52    2.10
   4  -2 -12   82.62    2.10
   4  -2  12   83.26    1.31
   4   2 -12   87.39    3.20
   4  -2 -12   78.24    2.91
   6  -2 -12  861.24    8.21
   6   2 -12  892.19   10.65
   8  -2 -12   14.25    1.26
   8  -2  12   13.29    1.22
  -7  -2  13    2.96    0.93
  -7   2  13    3.85    1.02
  -7   2 -13    4.96    0.90
  -5   2  13   18.41    1.77
  -5   2 -13   18.01    1.42
  -5  -2  13   16.19    1.70
  -5   2  13   19.32    1.66
  -3   2  13   22.90    1.83
  -3   2 -13   20.22    1.47
  -3   2  13   23.19    2.08
  -3  -2 -13   25.21    1.06
  -3  -2  13   18.20    1.93
  -1   2 -13    5.37    0.76
  -1  -2 -13    6.56    0.87
  -1  -2  13    5.06    0.76
  -1   2  13    4.72    1.00
  -1  -2  13    5.78    1.06
  -1  -2  13    4.18    0.38
   1   2 -13    4.83    0.94
   1  -2  13    3.72    0.72
   1   2 -13    5.21    0.73
   1  -2  13    4.35    0.94
   1  -2  13    4.27    0.19
   1  -2 -13    4.62    0.78
   1   2  13    4.51    0.99
   3   2 -13   25.78    1.43
   3   2  13   23.71    1.25
   3  -2  13   26.06    1.41
   3  -2 -13   24.96    0.98
   3   2 -13   27.01    1.85
   3  -2 -13   26.02    1.70
   5   2  13   19.45    1.15
   5  -2 -13   19.72    1.14
   5  -2  13   18.89    1.35
   5   2 -13   20.59    1.78
   7  -2  13    7.80    1.02
   7   2 -13    4.84    1.05
   7  -2 -13    6.50    0.86
   7   2  13    4.88    0.69
   7  -2 -13    6.03    1.09
  -6   2 -14  525.82    7.34
  -6  -2  14  534.65    9.33
  -6   2  14  538.48    9.41
  -4   2  14   47.36    2.65
  -4  -2  14   39.36    2.70
  -4   2  14   39.30    2.67
  -2  -2 -14 1033.32    7.85
  -2   2 -14 1029.68   10.08
  -2  -2  14 1016.83   13.06
  -2  -2 -14 1032.27   10.36
   0   2 -14  117.28    3.08
   0  -2  14  100.80    3.60
   0  -2  14  105.59    2.92
   0   2  14  109.35    3.77
   0  -2 -14  113.02    3.41
   0  -2 -14  107.33    2.38
   2  -2  14  897.93   11.29
   2   2  14 1008.36   11.98
   2   2 -14 1163.27   12.27
   2  -2 -14 1038.70   10.80
   2   2 -14 1043.28    8.94
   4  -2  14   46.47    2.03
   4   2 -14   52.77    2.72
   4   2  14   43.91    1.75
   4  -2 -14   47.56    1.51
   6  -2  14  566.18    7.29
   6   2  14  548.29    5.95
   6  -2 -14  578.95    6.43
   8  -2  14    5.65    1.04
   8   2 -14    8.96    1.33
  -5   2 -15   52.56    2.38
  -5   2  15   78.09    3.42
  -5  -2  15   62.48    3.46
  -5   2  15   69.16    3.62
  -3  -2  15  205.83    6.48
  -3   2  15  187.12    5.41
  -1   2 -15  211.01    4.24
  -1  -2  15  209.63    5.40
  -1  -2 -15  209.41    4.62
  -1   2  15  215.34    5.51
   1   2 -15  215.52    4.18
   1   2  15  216.65    5.55
   1  -2 -15  212.63    3.54
   1  -2 -15  208.44    4.80
   3   2 -15  187.64    3.86
   3   2 -15  206.45    5.43
   3  -2 -15  194.05    4.83
   3  -2  15  200.36    4.28
   5  -2  15   72.38    2.65
   5   2  15   71.90    2.30
   5   2 -15   77.84    3.58
   7  -2  15   49.22    2.17
   7   2 -15   57.79    3.10
  -4  -2  16   30.74    2.65
  -4   2  16   31.94    2.66
  -2  -2 -16  259.22    5.37
  -2  -2  16  261.25    6.40
  -2   2 -16  256.37    5.08
   0  -2  16   12.16    1.16
   0  -2  16   14.61    1.61
   0   2  16   13.77    1.59
   0   2 -16   13.40    1.23
   0  -2 -16   11.97    1.25
   0  -2 -16   13.91    0.99
   2  -2  16  260.62    4.84
   2   2  16  250.17    6.14
   2   2 -16  271.20    4.82
   2   2 -16  274.69    6.28
   2  -2 -16  259.37    5.62
   4   2 -16   28.89    1.69
   4  -2  16   28.71    1.77
   6  -2  16   73.89    2.81
   6   2  16   73.37    2.38
  -3  -2 -17  141.48    4.11
  -3   2 -17  137.28    3.85
  -1   2 -17  154.75    3.60
  -1  -2  17  147.08    4.62
  -1   2  17  156.42    4.80
  -1  -2 -17  143.77    4.05
   1   2 -17  142.49    3.60
   1  -2 -17  151.80    4.34
   1  -2 -17  149.95    3.20
   1  -2  17  126.55    4.24
   1   2  17  140.69    4.50
   1   2 -17  170.58    5.08
   3   2 -17  158.84    3.80
   3  -2  17  166.20    4.10
   3  -2 -17  150.76    4.46
   5  -2  17  151.60    4.01
   5   2 -17  147.82    5.34
  -4  -2 -18  149.49    4.40
  -2   2 -18    0.86    0.71
  -2  -2  18   -0.21    0.91
  -2  -2 -18    0.32    0.68
   0   2 -18  261.82    4.99
   0  -2  18  257.40    5.35
   0  -2  18  266.17    6.51
   0  -2 -18  265.00    5.71
   2  -2  18    0.16    0.66
   2   2 -18   -0.31    0.75
   2  -2 -18    0.19    0.51
   2   2 -18    0.63    0.64
   2  -2 -18    0.72    0.70
   4  -2  18  147.32    3.89
   4   2 -18  189.50    5.86
  -1   2 -19   23.79    1.72
  -1  -2 -19   20.71    1.74
  -1  -2  19   21.48    2.04
  -1   2  19   21.96    2.03
   1   2 -19   21.11    1.61
   1   2 -19   23.08    2.09
   1  -2  19   20.53    2.04
   1  -2 -19   22.77    1.90
   1   2  19   20.97    1.92
   3  -2 -19   23.53    1.47
   0   2 -20  220.42    4.54
 -11   3   0    0.25    0.63
  -9   3   0    0.09    0.49
  -9  -3   0    2.17    0.69
  -7  -3   0   -0.04    0.39
  -7   3   0    1.97    0.55
  -5  -3   0    0.96    0.25
  -5  -3   0    0.07    0.28
  -5  -3   0    1.05    0.27
  -3  -3   0    1.23    0.17
  -3   3   0    0.77    0.23
  -3  -3   0    0.27    0.19
  -3   3   0    0.57    0.22
  -1  -3   0    2.85    0.32
  -1  -3   0    2.41    0.24
  -1   3   0    2.55    0.28
  -1   3   0    1.32    0.25
   1   3   0    0.94    0.22
   1  -3   0    0.85    0.22
   1   3   0    0.10    0.21
   3   3   0    0.45    0.21
   3  -3   0    0.62    0.18
   5   3   0    0.58    0.18
   5  -3   0    0.75    0.26
   5   3   0    0.15    0.40
   5   3   0    0.95    0.28
   7   3   0    1.56    0.20
   7  -3   0    0.21    0.25
   7  -3   0    0.94    0.36
   7   3   0    0.19    0.28
   7  -3   0    0.31    0.40
   7   3   0    0.98    0.54
   7   3   0    0.12    0.33
   7   3   0    0.79    0.14
   9   3   0    0.31    0.46
   9   3   0    0.44    0.69
   9  -3   0    1.42    0.63
 -10   3  -1  108.11    3.38
 -10   3   1  117.35    3.73
 -10  -3  -1  109.48    3.60
  -8   3  -1  102.30    3.13
  -8   3   1  107.03    3.04
  -8  -3  -1  106.75    3.03
  -6   3   1  501.97    6.19
  -6   3  -1  473.48    5.89
  -6  -3  -1  438.99    4.42
  -6  -3  -1  500.14    5.79
  -6  -3   1  434.73    3.70
  -6  -3   1  461.41    4.19
  -6  -3  -1  510.45    4.09
  -4  -3   1  341.80    2.73
  -4  -3  -1  374.87    3.45
  -4   3   1  329.97    4.24
  -4  -3  -1  410.89    3.95
  -4  -3   1  288.79    2.16
  -4  -3  -1  387.78    4.23
  -4   3  -1  344.58    4.22
  -4   3  -1  331.08    4.24
  -4  -3  -1  348.42    2.60
  -2  -3  -1 1280.95    6.71
  -2  -3  -1 1330.15    6.91
  -2  -3  -1 1321.65    6.42
  -2   3   1 1273.88    7.18
   0  -3  -1  803.64    4.17
   0   3  -1  820.79    5.10
   0   3   1  833.92    4.59
   0   3   1  841.24    5.36
   0   3  -1  845.04    4.96
   0   3   1  797.99    4.20
   0   3  -1  807.83    4.79
   0   3   1  834.04    4.10
   2   3  -1 1328.30    6.80
   2   3  -1 1290.34    5.62
   2  -3  -1 1236.73    6.42
   2  -3  -1 1246.47    6.73
   2   3   1 1350.37    7.51
   2  -3   1 1256.76    6.88
   2   3  -1 1395.95    6.02
   2   3   1 1291.18    4.97
   2  -3  -1 1211.46    7.22
   2   3  -1 1349.17    4.65
   2   3   1 1322.18    6.68
   4   3   1  380.49    3.24
   4   3  -1  368.29    3.44
   4   3  -1  362.18    1.80
   4  -3  -1  371.58    3.05
   4   3   1  366.35    4.25
   4  -3   1  379.77    3.75
   6   3   1  469.24    2.09
   6   3  -1  471.72    4.16
   6   3   1  536.75    4.51
   6   3   1  499.60    3.85
   6   3  -1  448.13    2.60
   6   3   1  517.30    5.18
   6   3   1  498.83    5.51
   6   3  -1  508.78    4.04
   6   3   1  418.31    2.05
   8   3   1  115.51    2.93
   8   3   1  107.36    2.66
   8   3  -1  112.27    2.81
   8   3  -1  118.59    3.06
   8  -3  -1  117.88    2.52
  10   3  -1  111.53    3.05
  10   3   1  115.79    3.19
  10   3  -1  111.94    3.19
  10  -3  -1  120.87    3.65
  10  -3   1  116.43    3.52
  10   3   1  107.20    2.89
 -11   3   2    3.62    0.91
  -9   3   2    2.71    0.76
  -9   3  -2    2.93    0.77
  -9  -3  -2    3.17    0.76
  -7  -3  -2    4.48    0.71
  -7   3  -2    4.94    0.72
  -5   3   2   10.39    0.89
  -5   3  -2    9.03    0.78
  -5  -3  -2    8.04    0.64
  -5  -3   2   10.70    0.31
  -5  -3   2   10.41    0.59
  -5  -3  -2    9.59    0.79
  -5  -3  -2    8.71    0.49
  -3   3  -2   30.30    1.16
  -3   3   2   29.58    1.18
  -3  -3  -2   28.38    1.02
  -3  -3  -2   30.19    0.94
  -3  -3  -2   29.71    0.93
  -3  -3  -2   36.64    1.16
  -1   3   2   82.85    1.39
  -1  -3   2   71.24    1.15
  -1   3   2   70.23    1.54
  -1   3  -2   70.15    1.16
  -1   3  -2   80.83    1.20
  -1  -3  -2   75.32    1.19
  -1  -3  -2   70.63    1.41
  -1   3   2   66.86    1.39
  -1  -3  -2   71.33    0.85
  -1   3   2   74.80    1.32
  -1  -3  -2   74.14    0.89
  -1  -3  -2   76.88    1.48
  -1   3  -2   74.41    1.42
   1  -3  -2   76.84    1.25
   1   3   2   72.55    0.80
   1   3   2   78.19    1.03
   1   3  -2   70.14    1.27
   1  -3   2   82.91    1.36
   1  -3  -2   89.90    1.51
   1   3   2   73.31    1.62
   1   3   2   66.69    1.57
   3   3  -2   28.65    0.57
   3   3  -2   30.66    1.00
   3   3   2   27.32    1.09
   3  -3  -2   27.23    0.88
   3  -3  -2   30.93    1.09
   3  -3   2   29.00    0.91
   3   3   2   28.89    0.87
   3   3  -2   26.98    0.71
   5   3  -2    8.92    0.59
   5   3  -2    8.02    0.66
   5   3   2    9.54    0.81
   5   3  -2   12.72    0.43
   5   3   2   11.50    0.59
   5   3   2    9.60    0.66
   5   3  -2   10.70    0.68
   5   3   2    9.69    0.53
   5  -3   2    8.98    0.58
   7   3   2    5.30    0.23
   7   3  -2    5.97    0.55
   7   3   2    6.77    0.81
   7   3   2    5.61    0.64
   7  -3  -2    7.05    0.84
   7  -3   2    5.98    0.72
   7   3  -2    6.05    0.37
   7   3   2    4.75    0.39
   9   3   2    3.98    0.89
   9   3   2    3.62    0.66
   9   3  -2    4.12    0.73
   9   3  -2    3.56    0.92
   9  -3   2    4.01    0.81
 -10   3  -3   77.66    2.96
 -10   3   3   88.41    3.25
 -10  -3  -3   86.07    3.20
 -10  -3   3   88.17    3.21
  -8   3  -3  171.27    3.97
  -8  -3  -3  181.28    3.91
  -8  -3   3  184.77    3.95
  -6  -3  -3  301.47    4.46
  -6  -3   3  295.82    4.42
  -6   3   3  286.92    4.53
  -6   3  -3  278.17    4.55
  -6  -3  -3  269.34    3.99
  -6  -3  -3  263.37    2.98
  -6   3  -3  275.96    4.60
  -6  -3   3  295.30    3.49
  -4  -3  -3  535.90    4.95
  -4  -3  -3  611.23    4.60
  -4  -3  -3  565.42    5.20
  -4  -3   3  584.01    5.22
  -4   3   3  574.45    5.98
  -2  -3   3  909.38    4.92
  -2   3  -3  852.70    3.95
  -2  -3  -3  837.44    6.03
  -2   3  -3  866.64    5.01
  -2  -3  -3  917.64    5.06
  -2  -3  -3  845.58    5.09
  -2  -3  -3  862.56    5.81
  -2  -3  -3  915.43    5.64
  -2   3  -3  842.47    6.17
  -2   3   3  984.72    6.40
  -2   3  -3  867.27    5.30
   0  -3  -3  854.13    4.07
   0  -3  -3  912.97    5.44
   0   3   3  852.06    4.82
   0   3  -3  916.19    5.30
   0  -3  -3  928.70    4.92
   0   3   3  906.97    6.42
   0   3  -3  860.27    5.33
   0  -3   3  924.90    5.51
   0   3   3  997.53    6.12
   0  -3   3  850.93    5.33
   0   3   3  875.80    4.99
   0  -3  -3  863.29    4.96
   0  -3   3  862.67    5.29
   2  -3  -3  867.24    6.20
   2   3  -3  887.73    4.50
   2  -3  -3  865.33    5.61
   2  -3  -3  952.19    6.24
   2  -3   3  877.29    5.25
   2  -3  -3  922.52    5.89
   2   3   3  894.09    7.19
   2   3  -3  858.71    5.29
   4   3   3  609.93    3.41
   4   3  -3  576.26    4.75
   4   3   3  593.39    5.76
   4   3  -3  585.21    4.92
   4   3  -3  555.28    3.34
   4  -3   3  586.48    4.25
   4   3   3  572.49    3.91
   4   3  -3  598.56    4.77
   4   3  -3  587.12    4.38
   6   3  -3  287.20    2.56
   6  -3   3  297.59    2.89
   6   3   3  284.10    3.57
   6   3  -3  286.01    3.49
   6   3  -3  288.88    4.02
   6  -3  -3  296.03    4.41
   8   3   3  185.46    3.73
   8  -3   3  183.29    1.90
   8   3   3  171.29    3.23
   8  -3  -3  168.64    3.71
   8  -3   3  159.17    3.52
  10  -3   3   94.69    3.12
  10   3   3   88.85    2.63
  10   3  -3   91.44    3.01
  -9  -3   4    4.73    0.85
  -9   3  -4    4.10    0.80
  -9   3   4    4.28    0.88
  -7   3  -4   11.91    1.10
  -7   3   4   10.65    1.09
  -7  -3  -4   11.45    1.06
  -7  -3   4   10.96    1.03
  -5   3  -4   11.54    0.92
  -5  -3  -4   12.77    0.92
  -5  -3  -4   13.01    0.89
  -5  -3   4   10.83    0.71
  -3  -3   4   38.06    1.20
  -3   3  -4   40.44    1.43
  -3  -3  -4   37.71    1.02
  -3  -3  -4   39.63    1.33
  -3  -3  -4   35.76    1.13
  -3  -3  -4   40.30    1.10
  -3  -3  -4   41.24    1.47
  -3  -3  -4   38.99    1.24
  -3  -3  -4   38.62    0.79
  -3   3  -4   34.29    1.02
  -1  -3  -4   30.41    0.40
  -1  -3   4   28.04    1.09
  -1   3  -4   27.06    0.88
  -1   3   4   30.62    1.17
  -1   3  -4   35.39    1.18
  -1  -3   4   28.51    0.89
  -1   3   4   31.11    1.08
  -1  -3  -4   30.29    0.71
  -1  -3  -4   28.80    0.75
  -1  -3  -4   29.24    0.79
  -1   3   4   30.15    1.00
  -1  -3  -4   30.23    1.12
  -1   3   4   28.50    1.15
  -1   3  -4   30.66    1.17
  -1  -3  -4   30.74    1.00
   1   3   4   30.41    1.24
   1   3  -4   29.94    0.83
   1  -3  -4   29.19    0.83
   1  -3   4   30.34    1.02
   1   3  -4   30.08    0.97
   1  -3  -4   37.70    1.09
   1   3   4   33.23    1.09
   1  -3  -4   31.69    1.10
   1   3   4   32.40    1.42
   1  -3  -4   32.95    1.07
   3  -3  -4   37.16    1.39
   3  -3  -4   43.40    1.30
   3  -3  -4   39.94    1.36
   3   3   4   37.35    1.40
   3  -3   4   38.86    1.06
   3   3  -4   42.15    0.92
   3   3  -4   36.89    1.14
   5   3  -4   11.13    0.53
   5  -3   4   15.37    0.64
   5   3   4   12.35    0.50
   5   3  -4   12.33    0.80
   5   3   4   13.49    0.99
   5   3  -4   11.49    0.78
   5   3   4   11.62    0.36
   7   3   4   10.31    0.64
   7   3   4    8.67    0.37
   7   3  -4    9.45    0.56
   7  -3   4   12.23    0.51
   7  -3  -4    9.90    0.96
   7   3   4   11.41    0.82
   7   3  -4   11.52    0.93
   7   3   4   11.20    1.06
   7  -3   4   10.24    0.90
   9  -3   4    4.78    0.84
   9   3   4    4.00    0.66
   9   3   4    3.73    0.90
   9  -3  -4    5.47    0.89
   9  -3   4    4.15    0.81
   9   3  -4    4.83    0.78
  11  -3   4    1.14    0.71
 -10   3   5   50.30    2.57
 -10   3  -5   54.88    2.55
 -10  -3  -5   52.92    2.50
 -10  -3   5   54.73    2.50
  -8   3  -5  187.02    4.28
  -8  -3  -5  186.25    3.92
  -8   3   5  187.98    4.48
  -8  -3   5  180.01    3.81
  -6   3  -5  142.74    3.35
  -6  -3   5  145.96    3.20
  -6   3   5  148.65    3.72
  -6  -3  -5  153.87    3.30
  -4  -3  -5  665.44    4.27
  -4   3  -5  608.51    6.22
  -4   3   5  698.68    6.84
  -4  -3  -5  699.60    5.07
  -4  -3  -5  665.71    6.29
  -4   3   5  637.48    6.77
  -4  -3  -5  654.19    5.66
  -4  -3   5  634.14    5.52
  -2  -3  -5  559.26    3.68
  -2   3   5  514.06    5.26
  -2  -3   5  512.76    4.23
  -2  -3  -5  568.73    3.71
  -2  -3   5  531.83    5.48
  -2  -3  -5  539.26    5.02
  -2   3   5  528.13    4.91
  -2  -3  -5  503.35    2.91
  -2   3  -5  517.41    4.74
  -2  -3  -5  614.31    5.36
  -2  -3  -5  518.86    4.92
  -2   3   5  530.61    5.63
  -2   3  -5  514.32    4.11
  -2   3  -5  547.58    5.24
  -2  -3  -5  506.04    4.17
   0  -3   5 1143.16    6.99
   0   3  -5 1133.55    6.50
   0   3  -5 1112.37    7.26
   0   3  -5 1174.27    6.80
   0   3  -5 1317.87    7.93
   0  -3  -5 1228.92    7.90
   0   3   5 1255.12    8.62
   0  -3  -5 1183.45    5.43
   0   3   5 1087.54    6.46
   0  -3   5 1162.70    7.91
   0  -3  -5 1226.59    6.55
   0  -3  -5 1219.09    6.93
   2   3  -5  527.35    3.68
   2  -3  -5  544.29    5.22
   2   3  -5  463.56    3.31
   2  -3  -5  587.84    4.98
   2  -3  -5  513.53    4.33
   2   3   5  552.73    6.68
   2   3  -5  517.76    4.99
   4   3   5  675.15    3.76
   4  -3   5  614.98    5.99
   4   3  -5  598.43    4.23
   4   3   5  673.83    6.35
   4   3   5  730.70    2.87
   4   3  -5  661.62    5.95
   6   3  -5  142.70    2.88
   6   3   5  148.51    3.19
   6   3   5  150.98    1.79
   6  -3   5  149.58    3.19
   6  -3  -5  145.20    3.13
   8   3   5  196.21    3.93
   8  -3   5  190.70    3.95
   8   3   5  184.10    3.22
   8  -3  -5  193.92    4.17
   8   3  -5  178.61    3.64
   8  -3   5  182.79    3.67
  10  -3   5   57.36    2.34
  10   3  -5   53.61    2.24
  10  -3  -5   51.82    2.38
  10  -3   5   54.05    2.34
  -9   3   6    0.06    0.62
  -9   3  -6    1.56    0.64
  -9  -3  -6    0.74    0.57
  -9  -3   6    0.75    0.59
  -9   3   6    0.32    0.52
  -7   3  -6    1.79    0.59
  -7   3  -6    1.97    0.63
  -7   3   6    1.26    0.62
  -7  -3  -6    2.28    0.59
  -7  -3   6    1.95    0.54
  -7   3   6    1.59    0.55
  -5   3  -6    3.89    0.65
  -5   3   6    3.18    0.64
  -5  -3   6    3.37    0.49
  -5   3   6    3.55    0.62
  -5  -3  -6    3.62    0.52
  -3   3  -6    0.40    0.35
  -3  -3  -6    1.03    0.28
  -3   3  -6    0.69    0.30
  -3  -3  -6    0.42    0.14
  -3   3   6    1.32    0.40
  -3  -3  -6    0.24    0.22
  -3  -3  -6    0.63    0.35
  -3  -3  -6    0.68    0.30
  -1  -3  -6    1.86    0.25
  -1  -3  -6    2.25    0.30
  -1  -3   6    1.35    0.46
  -1   3  -6    2.34    0.34
  -1  -3   6    5.82    0.51
  -1  -3  -6    2.10    0.52
  -1   3   6    1.35    0.30
  -1   3   6    1.74    0.48
  -1  -3   6    9.70    0.54
  -1   3  -6    1.75    0.52
  -1   3   6    1.70    0.56
  -1  -3  -6    1.96    0.38
  -1   3   6    1.89    0.35
  -1  -3  -6    2.21    0.32
  -1   3  -6    8.57    0.66
   1  -3  -6    1.56    0.32
   1  -3   6    2.33    0.40
   1   3   6    2.18    0.43
   1  -3  -6    2.92    0.41
   1   3  -6    1.54    0.28
   3   3  -6    0.37    0.23
   3  -3  -6    0.97    0.36
   3  -3  -6    0.55    0.27
   3   3   6    1.16    0.48
   3  -3   6    0.14    0.27
   5   3   6    6.24    0.30
   5  -3   6    5.26    0.66
   5   3   6    4.39    0.75
   5   3   6    4.22    0.32
   5  -3  -6    4.46    0.58
   5   3  -6    3.49    0.49
   5   3  -6    3.77    0.41
   5   3  -6    4.16    0.56
   7  -3   6    2.70    0.63
   7   3  -6    2.44    0.54
   7  -3   6    2.84    0.57
   7  -3  -6    1.85    0.58
   7   3   6    1.58    0.26
   9  -3   6    0.38    0.52
   9   3   6    0.04    0.73
   9   3  -6    0.72    0.51
   9  -3  -6    1.12    0.63
   9  -3   6    1.84    0.63
 -10  -3  -7   34.67    1.98
 -10  -3   7   36.29    2.02
  -8   3   7  164.82    4.33
  -8  -3  -7  169.77    3.79
  -8   3  -7  157.55    4.02
  -8   3   7  163.50    3.95
  -8  -3   7  157.08    3.62
  -6   3   7  192.55    4.29
  -6  -3  -7  193.63    3.59
  -6  -3   7  184.05    3.45
  -6   3  -7  174.13    3.98
  -6   3   7  189.91    3.97
  -4  -3   7  457.60    4.66
  -4   3  -7  459.84    5.77
  -4  -3  -7  489.34    3.84
  -4  -3  -7  482.30    3.80
  -4  -3  -7  460.05    4.03
  -4   3   7  434.74    5.64
  -4  -3  -7  406.24    2.52
  -4   3  -7  504.25    4.19
  -4  -3  -7  504.77    4.91
  -2  -3  -7  261.01    2.21
  -2   3   7  252.32    3.89
  -2  -3   7  228.18    4.12
  -2   3  -7  233.82    2.60
  -2  -3  -7  263.07    2.58
  -2  -3   7  276.25    3.51
  -2  -3  -7  273.58    3.01
  -2   3  -7  289.00    4.40
  -2  -3   7  244.91    2.90
  -2   3   7  299.35    5.07
  -2   3  -7  289.58    4.54
  -2  -3  -7  298.97    4.59
  -2   3   7  265.13    4.47
   0   3  -7  906.15    6.98
   0   3  -7  854.53    5.98
   0   3   7 1022.09    9.05
   0  -3  -7 1006.76    8.13
   0   3  -7  851.02    5.98
   0  -3  -7  890.92    5.87
   0  -3   7 1002.02    7.15
   0   3   7  896.66    8.93
   0  -3   7  936.92    8.11
   0  -3  -7  943.73    6.13
   0  -3  -7  876.20    6.66
   2  -3   7  248.14    3.49
   2   3  -7  251.06    2.86
   2  -3  -7  250.03    3.84
   4   3  -7  482.22    4.11
   4  -3   7  509.39    5.74
   4   3   7  484.92    3.78
   4   3   7  488.86    5.87
   4  -3  -7  504.32    5.17
   4   3  -7  463.05    5.61
   4  -3  -7  478.98    6.04
   6   3   7  165.73    2.05
   6   3   7  196.53    3.91
   6   3  -7  199.47    3.50
   6   3   7  199.31    1.77
   6  -3  -7  176.06    3.47
   6  -3   7  198.56    3.80
   6  -3   7  197.80    3.33
   6   3  -7  206.57    3.77
   8   3  -7  177.41    3.73
   8  -3  -7  179.65    4.06
   8   3   7  190.77    4.05
   8  -3   7  186.99    4.00
  10  -3   7   37.92    1.92
  10  -3   7   31.70    1.63
  -9  -3   8    1.73    0.67
  -9  -3  -8    1.38    0.64
  -9   3   8    1.39    0.62
  -9   3  -8    1.88    0.74
  -7   3  -8    5.31    0.89
  -7   3   8    4.83    0.80
  -7  -3  -8    5.09    0.73
  -7  -3   8    5.83    0.75
  -5  -3  -8   25.69    1.25
  -5  -3  -8   24.26    0.71
  -5   3   8   25.60    1.54
  -5   3  -8   22.93    1.40
  -5  -3   8   23.93    1.18
  -5   3   8   22.44    1.48
  -5  -3  -8   23.14    0.90
  -3   3  -8    4.96    0.69
  -3   3   8    6.14    0.79
  -3  -3  -8    6.72    0.57
  -3  -3  -8    5.79    0.41
  -3   3  -8    6.51    0.55
  -3  -3   8    9.09    0.78
  -3  -3  -8    6.36    0.52
  -3  -3   8    5.02    0.72
  -3  -3  -8    7.23    0.44
  -3   3   8    5.94    0.83
  -3  -3  -8    7.35    0.59
  -1   3  -8   13.54    0.89
  -1  -3  -8   10.87    0.63
  -1  -3  -8   12.89    0.74
  -1  -3   8   12.98    0.84
  -1   3  -8   10.16    0.65
  -1   3   8   12.21    1.16
  -1  -3  -8   10.66    0.74
  -1  -3   8   15.56    1.37
  -1   3   8   12.21    1.19
  -1   3  -8   12.53    1.12
   1   3  -8   11.80    0.79
   1  -3   8   13.05    1.00
   1   3   8   14.13    1.11
   1   3  -8   14.52    0.94
   1  -3   8   14.60    0.90
   3   3  -8    7.02    0.52
   3  -3   8    5.79    0.49
   3  -3  -8    5.92    0.50
   3   3  -8    8.48    0.87
   3  -3  -8    7.31    0.79
   5  -3   8   22.42    1.29
   5   3   8   26.73    1.54
   5  -3  -8   23.40    1.20
   5   3  -8   27.67    1.40
   5  -3  -8   22.75    1.48
   7  -3   8    5.83    0.82
   7   3   8    5.44    0.95
   7   3  -8    6.46    0.84
   7  -3  -8    6.67    0.90
   7   3  -8    6.69    0.78
   7  -3   8    5.50    0.69
   9  -3   8    1.42    0.65
   9   3  -8    1.22    0.60
   9  -3  -8    1.69    0.63
   9  -3   8    3.44    0.72
  -8   3  -9   88.55    3.22
  -8  -3  -9   88.76    2.81
  -8  -3   9   85.83    2.70
  -8   3   9   89.12    3.09
  -8   3  -9   91.74    3.24
  -6   3  -9  138.57    3.67
  -6  -3  -9  144.84    3.01
  -6  -3   9  145.34    2.95
  -4  -3  -9  259.46    3.50
  -4   3   9  262.06    5.02
  -4  -3  -9  274.35    3.53
  -4   3  -9  235.67    2.71
  -4  -3   9  243.42    3.28
  -4  -3  -9  270.11    2.60
  -4   3   9  248.19    5.71
  -4  -3   9  248.71    4.85
  -4   3  -9  258.34    4.58
  -4  -3  -9  267.84    3.07
  -4   3  -9  260.98    3.15
  -2   3  -9  354.64    5.02
  -2   3  -9  362.17    3.77
  -2  -3  -9  375.37    2.77
  -2  -3  -9  382.76    3.69
  -2  -3   9  400.34    4.70
  -2  -3  -9  354.01    2.40
  -2  -3  -9  435.87    3.76
  -2  -3   9  375.60    3.41
  -2  -3   9  378.21    3.73
  -2   3   9  397.02    6.50
  -2  -3   9  363.45    6.07
  -2   3   9  387.38    6.37
   0   3  -9  526.24    5.51
   0  -3   9  501.96    5.37
   0  -3  -9  464.94    4.60
   0  -3   9  494.76    3.68
   0   3   9  483.83    7.22
   0  -3   9  464.80    6.48
   0   3   9  525.35    6.90
   0  -3  -9  449.65    5.16
   2   3   9  385.29    5.66
   2  -3   9  402.13    3.39
   2  -3  -9  401.44    3.40
   2   3  -9  373.15    4.43
   2   3  -9  386.64    4.73
   2  -3   9  376.66    4.80
   2   3  -9  400.64    5.93
   2  -3  -9  371.26    5.13
   4  -3   9  282.39    4.42
   4   3   9  265.91    3.13
   4  -3  -9  275.68    3.80
   4  -3  -9  269.38    4.86
   6  -3   9  146.69    3.39
   6   3   9  131.39    2.12
   6  -3  -9  141.50    3.21
   6  -3   9  140.19    2.67
   6   3  -9  144.03    3.64
   8  -3   9   89.89    2.76
   8  -3   9   98.92    2.65
   8  -3  -9   91.68    2.99
  10  -3   9   47.63    2.16
  -9  -3 -10    4.06    0.82
  -9   3 -10    4.28    0.97
  -9  -3  10    4.38    0.82
  -7   3 -10    5.65    0.89
  -7  -3  10    4.16    0.71
  -7  -3 -10    3.52    0.67
  -7   3  10    1.99    0.88
  -5   3  10   10.26    1.22
  -5   3 -10   11.70    1.16
  -5  -3  10    8.76    1.20
  -5  -3 -10   11.19    0.84
  -5  -3  10    8.91    0.76
  -3  -3 -10   21.85    0.91
  -3   3 -10   12.32    0.76
  -3  -3  10   16.80    1.41
  -3   3  10   17.66    1.48
  -3  -3 -10   16.75    0.47
  -3   3 -10   17.83    1.27
  -3   3  10   19.72    1.59
  -3  -3 -10   16.04    0.75
  -1  -3 -10    6.53    0.59
  -1  -3 -10    5.18    0.45
  -1  -3 -10    5.72    0.24
  -1  -3  10    6.84    0.75
  -1  -3 -10    5.39    0.38
  -1   3 -10    6.82    0.74
  -1  -3  10    4.59    0.35
  -1   3  10    6.57    0.97
  -1  -3  10    6.83    1.05
  -1  -3 -10    4.78    0.63
   1  -3  10    5.08    0.70
   1   3 -10    5.43    0.66
   1  -3  10    5.10    0.83
   1   3  10    6.42    0.97
   1   3  10    4.54    0.92
   1   3 -10    6.03    0.77
   1  -3 -10    4.86    0.41
   1  -3 -10    5.28    0.71
   3  -3 -10   20.86    0.84
   3   3 -10   19.37    1.13
   3  -3 -10   20.27    0.97
   3   3 -10   17.12    0.91
   3   3 -10   17.20    1.34
   3  -3 -10   19.76    1.29
   3  -3  10   19.78    0.79
   5  -3  10   10.73    1.00
   5   3  10   14.80    0.82
   5  -3 -10   10.76    0.92
   5   3 -10    9.93    1.18
   5  -3 -10   11.86    1.18
   7   3  10    2.72    0.43
   7  -3  10    3.70    0.83
   7  -3 -10    4.45    0.78
   7  -3  10    3.48    0.57
   9  -3  10    4.77    0.90
   9  -3 -10    2.71    0.84
  -8   3 -11   56.10    2.55
  -8   3  11   52.03    2.57
  -8  -3 -11   61.87    2.24
  -8  -3  11   60.68    2.19
  -6  -3 -11  149.71    3.00
  -6  -3  11  144.63    4.29
  -6   3  11  154.68    4.51
  -6  -3  11  147.43    2.94
  -6   3  11  148.15    4.03
  -4   3 -11  146.14    3.73
  -4   3  11  157.13    4.37
  -4  -3  11  158.29    4.34
  -4  -3 -11  169.40    2.77
  -4  -3  11  146.46    2.54
  -4   3  11  170.50    4.70
  -4  -3 -11  160.31    2.54
  -2  -3  11  337.63    2.99
  -2  -3 -11  332.25    3.18
  -2  -3  11  344.05    4.94
  -2  -3 -11  369.52    3.21
  -2   3 -11  348.08    5.38
  -2   3  11  343.72    6.32
  -2  -3 -11  320.17    4.66
  -2  -3  11  324.53    6.60
  -2   3  11  370.99    7.05
   0   3  11   98.22    3.61
   0   3 -11  102.84    2.66
   0  -3  11  107.14    2.78
   0  -3  11   99.79    1.57
   0  -3  11  105.26    3.25
   0   3  11  113.92    3.56
   0  -3 -11  101.94    1.11
   0  -3 -11   95.86    2.58
   2  -3 -11  327.62    2.85
   2   3 -11  344.72    4.61
   2  -3  11  323.82    5.59
   2  -3  11  319.94    2.76
   2   3  11  362.67    6.08
   2   3 -11  288.05    4.20
   2  -3 -11  342.61    3.35
   2   3 -11  372.69    6.32
   2  -3  11  342.49    5.07
   2  -3 -11  360.04    5.47
   4  -3  11  168.66    3.60
   4  -3 -11  163.95    3.00
   4   3 -11  175.17    4.37
   4  -3 -11  158.45    4.00
   6   3  11  155.87    2.66
   6  -3 -11  165.41    3.55
   6  -3  11  150.43    2.61
   6  -3  11  161.95    3.72
   6   3 -11  166.49    4.31
   6  -3 -11  146.93    4.14
   8  -3 -11   53.83    2.34
   8  -3  11   68.62    2.59
  -7   3 -12    2.54    0.84
  -7  -3  12    0.70    0.73
  -7   3  12    1.22    0.81
  -7  -3  12    1.63    0.53
  -7   3  12    1.08    0.82
  -5  -3  12    1.17    0.40
  -5   3 -12    0.35    0.58
  -5   3  12   -0.03    0.71
  -5   3  12    0.33    0.72
  -5  -3 -12    1.96    0.44
  -5  -3  12   -0.03    0.73
  -3   3  12    1.21    0.81
  -3  -3 -12    3.59    0.34
  -3  -3  12    0.70    0.77
  -3  -3 -12    1.86    0.33
  -3   3 -12    3.44    0.77
  -1  -3  12    9.76    0.40
  -1   3 -12   10.74    0.99
  -1  -3 -12    9.98    0.66
  -1  -3  12    7.99    0.84
  -1   3  12   10.18    1.29
  -1  -3  12   11.54    1.30
  -1   3  12   10.91    1.32
  -1  -3 -12   10.51    0.44
  -1  -3 -12    9.28    0.95
   1   3 -12    9.15    0.86
   1  -3  12   11.17    0.99
   1  -3  12    8.91    0.48
   1  -3  12    9.81    1.14
   1   3  12    9.95    1.22
   1  -3 -12    9.73    0.48
   1  -3 -12    9.34    0.97
   1  -3  12    9.19    0.38
   3   3 -12    1.63    0.65
   3  -3 -12    1.22    0.65
   3   3 -12    1.75    0.54
   3  -3  12    1.64    0.31
   3   3 -12    2.59    0.54
   5  -3  12    0.65    0.59
   5  -3 -12    0.69    0.60
   5  -3 -12    0.54    0.50
   5  -3  12    0.31    0.32
   5   3  12    0.79    0.43
   7  -3  12    0.66    0.63
   7   3 -12    2.02    0.73
   7  -3 -12    1.05    0.62
  -6   3  13  130.13    4.45
  -6   3 -13   99.87    3.34
  -6   3  13  143.10    4.59
  -6  -3  13  115.96    4.24
  -6  -3  13  118.39    2.52
  -4  -3  13   63.31    1.53
  -4   3 -13   49.39    2.32
  -4   3  13   74.03    3.23
  -4  -3  13   53.58    2.92
  -4   3  13   68.12    3.26
  -2  -3 -13  237.18    3.05
  -2   3 -13  237.48    4.69
  -2  -3  13  260.16    4.75
  -2   3  13  241.83    5.92
  -2   3  13  251.98    6.51
  -2  -3 -13  218.35    4.20
  -2  -3  13  220.78    1.91
   0   3 -13  178.71    3.85
   0  -3 -13  192.85    2.91
   0  -3  13  196.38    3.95
   0  -3  13  168.65    4.39
   0   3  13  204.19    4.89
   0  -3 -13  180.56    3.88
   2   3  13  251.52    5.49
   2  -3  13  228.84    5.14
   2   3 -13  244.93    4.18
   2   3 -13  264.66    5.74
   2  -3 -13  278.45    5.54
   4  -3  13   68.63    2.56
   4  -3 -13   67.95    1.83
   4  -3  13   65.41    1.28
   4   3 -13   76.32    3.19
   4   3 -13   71.96    2.42
   4  -3 -13   64.71    2.76
   6  -3  13  135.98    3.64
   6   3 -13  137.66    4.16
   6  -3 -13  130.47    4.15
   8  -3  13   23.44    1.69
   8  -3 -13   28.08    1.72
   8   3 -13   29.91    2.09
  -7   3  14    2.06    1.03
  -7   3 -14    1.03    0.76
  -7  -3  14    1.46    0.98
  -7   3  14    0.85    0.83
  -5  -3  14    2.32    1.07
  -5   3  14    1.48    0.98
  -5   3 -14    1.11    0.70
  -5   3  14    2.87    0.92
  -3   3 -14    0.26    0.64
  -3  -3  14    1.68    1.09
  -3   3  14    0.71    0.99
  -3   3  14    0.47    0.81
  -1   3 -14    9.64    0.97
  -1  -3  14    6.74    0.96
  -1   3  14    6.50    1.21
  -1  -3  14    7.20    1.14
  -1   3  14    6.90    1.14
  -1  -3 -14    6.93    0.94
   1   3 -14    7.64    0.93
   1  -3  14    8.91    1.00
   1  -3  14    5.98    1.06
   1   3  14    9.01    1.24
   1   3 -14    7.39    1.19
   1  -3 -14    7.82    0.98
   3   3 -14    1.26    0.71
   3  -3  14    1.91    0.65
   3   3 -14    1.63    0.58
   3  -3 -14    0.12    0.64
   5  -3 -14    2.43    0.83
   5   3 -14    0.98    0.66
   5  -3  14    1.90    0.70
   5   3 -14    2.43    0.88
   7   3 -14    2.24    0.87
   7  -3  14    1.99    0.81
  -6   3  15   80.60    3.65
  -6  -3  15   78.83    3.87
  -6   3  15   81.98    3.94
  -4   3  15   83.10    3.74
  -4  -3  15   78.29    3.84
  -4   3  15   78.92    3.81
  -2   3 -15   88.32    3.01
  -2  -3  15   97.76    3.15
  -2   3  15   92.37    3.99
  -2  -3  15   91.08    3.63
  -2   3  15   99.84    3.92
  -2  -3 -15   92.86    3.06
   0   3 -15  104.69    3.15
   0  -3  15   92.93    2.90
   0  -3  15   91.81    3.49
   0   3  15  105.86    3.79
   0  -3 -15  104.29    2.40
   0  -3 -15  100.32    3.16
   2   3 -15   89.97    2.74
   2   3  15   92.63    3.57
   2   3 -15  102.42    3.84
   2  -3 -15   99.20    3.58
   4   3 -15   78.30    2.60
   4  -3  15   78.92    2.80
   4   3 -15   85.78    3.60
   4  -3 -15   78.36    3.07
   6   3 -15   89.76    3.04
   6   3 -15   90.98    3.52
   6  -3 -15   82.69    3.48
  -5   3 -16    0.84    0.75
  -5   3  16    0.84    1.07
  -5   3  16    0.59    0.82
  -5  -3  16    0.44    1.04
  -3   3 -16    6.49    1.10
  -3   3  16    6.95    1.39
  -3  -3  16    6.48    1.51
  -3   3  16    6.15    1.46
  -3  -3 -16    7.34    1.00
  -1  -3  16    5.63    0.97
  -1  -3  16    5.95    1.11
  -1   3  16    7.87    1.28
  -1  -3 -16    6.08    0.96
   1   3 -16    7.61    1.03
   1  -3 -16    9.14    0.84
   1  -3  16    7.49    0.97
   1  -3  16    6.45    1.11
   1   3  16    8.20    1.23
   1   3 -16    6.49    1.22
   1  -3 -16    6.30    1.00
   3   3 -16    8.75    1.05
   3  -3  16    8.44    1.09
   3   3 -16    8.55    1.32
   3  -3 -16    5.54    1.20
   5  -3 -16    1.34    0.77
   5   3 -16    2.14    0.77
   5  -3  16    1.09    0.75
   5   3 -16    1.46    0.94
  -4   3  17   86.56    4.01
  -4  -3  17   61.38    3.77
  -4   3  17   65.86    3.84
  -4  -3 -17   78.83    3.00
  -4   3 -17   70.43    2.98
  -2   3 -17   70.00    2.87
  -2  -3  17   71.91    3.30
  -2   3  17   81.28    3.51
  -2  -3 -17   71.78    2.93
   0  -3  17   79.87    2.91
   0   3 -17   77.10    2.76
   0  -3  17   85.33    3.62
   0   3  17   91.02    3.81
   0   3 -17   83.00    3.59
   0  -3 -17   74.95    2.95
   2   3 -17   76.38    2.75
   2  -3 -17   77.83    2.35
   2   3 -17   82.52    3.61
   2  -3 -17   73.68    3.08
   4  -3  17   83.34    3.06
   4  -3 -17   80.85    3.27
   4   3 -17   81.38    2.87
  -5  -3 -18    2.73    0.86
  -3  -3 -18    0.41    0.69
  -3   3 -18    1.64    0.85
  -3  -3  18    0.64    0.90
  -3   3  18    0.95    1.00
  -1   3 -18    0.60    0.81
  -1  -3  18    1.14    0.97
  -1   3  18    0.60    0.89
  -1  -3 -18    0.52    0.64
  -1  -3  18    0.38    0.73
   1  -3  18    1.40    0.93
   1   3  18    0.79    0.80
   1  -3 -18    0.13    0.67
   1  -3  18    0.42    0.72
   1   3 -18    2.32    0.96
   1   3 -18    1.12    0.73
   3  -3 -18   -0.18    0.72
   3   3 -18   -0.13    0.89
   3   3 -18   -0.22    0.69
   3  -3  18    0.17    0.69
  -2   3 -19   21.33    1.83
  -2  -3 -19   19.79    1.64
   0   3 -19   56.77    2.40
   0  -3  19   52.04    2.79
   0  -3 -19   56.81    2.71
 -10  -4   0   90.36    3.25
 -10   4   0   81.63    3.10
  -8   4   0 1200.58   11.59
  -8  -4   0 1194.47   11.16
  -6  -4   0  321.93    4.92
  -6   4   0  311.25    4.97
  -6  -4   0  304.83    2.77
  -4  -4   0 3885.79   17.45
  -4  -4   0 3907.66   13.35
  -2  -4   0 1284.72    5.01
  -2   4   0 1282.58    7.86
   0  -4   0 9464.41   28.89
   0   4   0 9548.79   30.27
   2  -4   0 1307.90    7.18
   2   4   0 1258.75    7.44
   2   4   0 1249.92    8.12
   2  -4   0 1338.14    6.40
   2   4   0 1307.55    6.09
   4   4   0 4076.98   16.01
   4   4   0 4012.37   13.23
   4   4   0 4038.01   18.75
   6   4   0  324.89    4.82
   6   4   0  322.01    3.50
   6  -4   0  316.97    4.00
   8   4   0 1252.80   10.48
   8  -4   0 1279.39    8.68
  10   4   0   85.85    2.81
  10  -4   0   90.82    3.28
  -9   4  -1   89.36    3.26
  -9   4   1   87.17    3.10
  -9  -4  -1   94.41    3.12
  -7  -4  -1  238.53    4.48
  -7   4  -1  233.39    4.58
  -7   4   1  222.06    4.62
  -5   4  -1  431.10    5.62
  -5   4   1  474.94    5.85
  -5   4  -1  451.86    5.84
  -5  -4  -1  410.24    4.28
  -5  -4   1  439.62    3.20
  -5  -4  -1  453.99    2.89
  -3  -4  -1  852.28    6.04
  -3  -4  -1  857.11    5.94
  -3  -4  -1  866.54    5.06
  -1  -4   1  419.42    3.49
  -1   4   1  355.86    3.43
  -1  -4   1  375.38    2.90
  -1   4  -1  370.31    3.65
  -1  -4  -1  369.14    3.84
  -1   4   1  320.91    3.52
  -1   4  -1  397.36    2.35
  -1   4  -1  328.94    3.23
  -1   4   1  365.06    3.58
  -1  -4  -1  365.77    2.52
  -1  -4  -1  388.17    2.87
  -1   4  -1  377.07    3.71
  -1   4   1  373.67    3.27
   1  -4   1  361.17    3.52
   1   4   1  425.47    2.90
   1   4  -1  392.16    3.09
   1  -4  -1  410.05    3.35
   1   4   1  368.42    4.02
   1  -4  -1  390.39    3.49
   1   4  -1  374.50    3.89
   1   4   1  413.27    4.17
   1   4   1  387.49    2.20
   1   4   1  365.64    3.58
   3   4  -1  860.33    5.91
   3   4   1  791.37    3.98
   3   4  -1  778.01    4.68
   3  -4  -1  829.45    5.93
   3  -4  -1  831.05    5.01
   3   4   1  860.00    5.74
   5   4  -1  456.15    3.50
   5  -4  -1  447.09    3.52
   5   4   1  469.83    5.53
   5   4  -1  481.57    5.69
   5  -4  -1  532.68    5.43
   5  -4   1  513.10    4.95
   5   4   1  519.26    4.43
   7   4   1  248.32    4.53
   7   4  -1  247.60    4.50
   7  -4  -1  267.29    4.15
   7  -4   1  271.66    3.58
   9   4  -1   95.50    3.01
   9   4   1   88.41    2.74
   9  -4   1   89.17    2.98
   9  -4  -1   93.30    2.33
 -10  -4  -2    0.46    0.58
 -10   4   2    0.82    0.65
 -10   4  -2    0.06    0.58
 -10  -4   2    0.40    0.59
  -8   4  -2  780.57    9.04
  -8  -4  -2  767.03    8.70
  -6   4   2   23.20    1.45
  -6   4  -2   23.76    1.41
  -6  -4  -2   24.64    1.09
  -6  -4  -2   27.07    1.45
  -6  -4   2   23.59    0.86
  -6   4  -2   25.65    1.50
  -4   4  -2 2825.88   14.38
  -4   4   2 2546.04   13.71
  -4  -4  -2 2719.34   12.83
  -4  -4  -2 2492.43   10.82
  -2   4   2   98.94    1.97
  -2  -4   2   99.87    1.42
  -2   4   2  103.65    2.11
  -2  -4  -2  105.49    1.57
  -2   4  -2   98.68    1.54
  -2  -4  -2   91.24    1.91
  -2  -4  -2  101.58    1.79
  -2   4  -2  103.16    2.02
  -2   4   2  103.48    1.95
   0   4  -2 3097.39   13.24
   0   4   2 3024.71   11.47
   0   4  -2 2870.57   12.64
   0  -4   2 3039.43   12.67
   0   4   2 3353.56   10.19
   0   4   2 3128.14   14.03
   0  -4  -2 3190.69   13.06
   0   4  -2 3132.91   12.90
   0  -4  -2 3130.73   11.39
   0   4   2 3018.99   13.98
   0   4   2 3180.98   11.56
   0   4   2 2995.65   12.01
   2   4   2  101.44    1.10
   2  -4  -2   99.59    1.80
   2   4   2   97.20    1.00
   2   4  -2   96.45    1.88
   2   4  -2   92.03    1.57
   2  -4  -2   98.47    1.81
   2   4   2   91.90    2.12
   2  -4   2   98.20    1.84
   2   4   2  101.41    2.30
   2   4  -2   94.72    1.34
   2   4  -2   98.04    1.33
   2   4   2  101.64    1.87
   4   4  -2 2802.19   11.45
   4  -4  -2 2524.86   11.01
   4   4   2 2554.58   13.85
   4   4   2 2724.57   11.75
   6  -4   2   25.30    1.03
   6   4  -2   23.67    0.35
   6   4  -2   27.08    0.94
   6  -4  -2   26.29    1.00
   6   4   2   24.31    1.36
   6   4   2   26.45    0.97
   8  -4   2  825.88    5.96
   8   4   2  817.60    8.57
   8   4  -2  810.12    8.76
   8  -4   2  733.09    8.19
   8  -4  -2  830.16    7.62
   8  -4  -2  716.62    8.44
  10   4   2    0.28    0.79
  10   4  -2    0.37    0.79
  10  -4   2    1.46    0.77
  -9   4  -3  333.58    6.26
  -9  -4  -3  329.76    5.65
  -9  -4   3  343.21    5.74
  -7  -4   3  878.07    8.94
  -7  -4  -3  868.15    8.89
  -5   4  -3 1666.24   11.10
  -5   4   3 1571.23   11.64
  -5  -4  -3 1471.74    9.14
  -5  -4  -3 1765.37   11.03
  -5  -4   3 1733.21   10.84
  -5  -4  -3 1561.79    6.76
  -3  -4  -3 2361.35   11.08
  -3   4  -3 2407.94   12.59
  -3  -4   3 2435.31    9.16
  -3  -4  -3 2319.65   10.45
  -3  -4  -3 2373.86   10.79
  -3  -4  -3 2442.33   11.24
  -1   4  -3 3556.76   14.35
  -1  -4  -3 3342.11   11.00
  -1   4   3 3258.34   14.44
  -1   4   3 3514.41   13.93
  -1   4   3 3267.71   15.63
  -1  -4   3 3476.35   12.95
  -1   4  -3 3339.39   12.78
  -1   4  -3 3467.33   14.28
  -1  -4  -3 3213.03   14.93
  -1   4   3 3553.94   13.73
  -1  -4  -3 3270.92   14.43
  -1  -4  -3 3403.64   11.62
  -1  -4   3 3405.21   13.62
   1   4   3 3338.74   10.81
   1  -4  -3 3357.05   12.58
   1   4  -3 3239.09   13.74
   1   4   3 3283.53   11.66
   1   4  -3 3289.97   13.91
   1   4   3 3299.52   15.43
   3  -4  -3 2386.72   11.50
   3   4  -3 2202.02   10.27
   3   4  -3 2363.38    8.74
   3   4  -3 2233.42    9.28
   5   4  -3 1758.22    6.65
   5   4   3 1743.29    7.25
   5   4   3 1776.44   11.71
   5   4   3 1725.64    8.54
   7   4   3  919.71    8.84
   7  -4  -3  842.34    8.50
   9   4   3  340.64    5.57
   9   4  -3  337.65    5.89
   9  -4  -3  331.90    5.69
   9  -4   3  323.64    5.55
   9  -4  -3  351.54    5.17
  11   4  -3  153.28    4.03
 -10  -4  -4  175.46    4.50
 -10   4   4  170.54    4.70
 -10   4  -4  171.85    4.66
  -8   4   4   12.10    1.26
  -8   4  -4   12.06    1.23
  -8  -4  -4   13.52    1.26
  -8  -4   4   13.97    1.28
  -6  -4   4  460.26    5.86
  -6   4  -4  441.45    6.21
  -6  -4  -4  461.97    5.90
  -6   4  -4  461.38    6.33
  -4   4  -4   65.22    2.12
  -4  -4  -4   65.55    1.58
  -4  -4  -4   62.84    1.70
  -4  -4  -4   66.65    1.88
  -4  -4   4   69.28    1.95
  -4  -4  -4   65.93    1.72
  -2  -4   4 2232.71   10.44
  -2   4  -4 2136.10   11.49
  -2  -4   4 1986.65    9.23
  -2  -4  -4 2067.23    8.03
  -2   4   4 2087.75   11.12
  -2  -4  -4 1919.32   10.51
  -2   4  -4 1952.52    8.22
  -2   4  -4 1984.67    9.53
  -2  -4  -4 2032.07   10.15
  -2  -4  -4 1942.70   10.10
  -2   4   4 1977.53   12.03
  -2  -4  -4 1948.76    7.90
  -2   4   4 2146.61   11.39
  -2   4  -4 1908.80    9.97
  -2  -4  -4 1965.38   10.18
   0  -4  -4   39.57    0.82
   0   4  -4   41.47    1.24
   0  -4   4   44.82    1.27
   0   4   4   39.39    1.13
   0  -4  -4   39.50    1.03
   0   4   4   35.92    1.43
   0  -4   4   40.56    1.12
   0   4   4   45.93    1.27
   0  -4   4   43.25    1.26
   0   4   4   40.28    1.53
   0   4   4   38.64    1.10
   0  -4  -4   35.86    1.28
   0  -4  -4   37.58    1.06
   2   4  -4 1918.49    8.31
   2  -4   4 1938.54   10.57
   2   4  -4 1880.96    9.27
   2  -4  -4 1854.43    9.36
   2   4   4 1925.45   12.85
   4   4  -4   67.25    1.14
   4   4   4   63.39    2.07
   4   4  -4   65.43    1.49
   6   4   4  452.60    3.12
   6   4  -4  474.15    3.15
   6   4   4  471.48    6.00
   8   4   4   14.66    1.31
   8  -4  -4   12.36    1.17
   8  -4   4   13.26    1.15
  10   4   4  173.16    4.17
  10   4  -4  194.49    4.65
  10  -4   4  193.80    4.42
  10  -4   4  180.84    4.47
  -9   4   5  207.55    5.04
  -9  -4  -5  216.80    4.64
  -9  -4   5  211.07    4.57
  -7   4  -5  271.87    5.30
  -7   4   5  263.08    5.27
  -7   4  -5  255.83    5.04
  -7  -4  -5  294.15    5.12
  -7  -4   5  290.95    5.06
  -5   4  -5  465.97    6.26
  -5  -4  -5  472.56    5.51
  -5  -4   5  482.80    5.50
  -3  -4  -5 1203.25    7.51
  -3   4  -5 1311.71    9.49
  -3  -4  -5 1219.51    5.86
  -3   4   5 1183.88    9.15
  -3  -4   5 1245.51    7.26
  -3  -4  -5 1247.17    6.94
  -3   4  -5 1217.88    5.22
  -3  -4  -5 1236.80    7.99
  -3  -4  -5 1292.14    8.90
  -3   4   5 1259.64    9.76
  -3  -4  -5 1145.78    6.09
  -3   4  -5 1228.38    7.51
  -1   4  -5 1889.23    9.73
  -1  -4  -5 1840.68    6.52
  -1  -4   5 1862.55    9.63
  -1   4   5 1944.16   10.76
  -1  -4  -5 1912.50    8.15
  -1  -4  -5 1913.16    8.66
  -1  -4  -5 1852.25   10.38
  -1   4   5 1964.97   10.03
  -1  -4  -5 1850.70   10.53
  -1  -4   5 1818.97   11.34
  -1  -4  -5 2159.50    9.70
  -1   4   5 1943.39   11.94
  -1   4  -5 2094.00   11.61
  -1  -4  -5 2125.16   11.74
   1  -4  -5 1792.26    8.49
   1   4  -5 1906.84    9.76
   1  -4   5 1777.54    9.56
   1  -4  -5 1992.52    9.74
   1   4   5 1836.93    9.65
   1  -4   5 1898.06   10.44
   1   4   5 1795.50   11.71
   1  -4  -5 1745.99   10.01
   1   4   5 2060.41   13.91
   1  -4  -5 1836.36   10.00
   3  -4   5 1227.07    8.74
   3   4   5 1214.29    9.42
   3   4  -5 1222.55    7.91
   3   4  -5 1232.28    6.40
   5   4  -5  445.76    3.38
   5   4   5  451.02    5.82
   7  -4   5  263.77    4.69
   7   4   5  254.18    4.74
   7  -4  -5  264.62    4.72
   9  -4   5  227.64    4.70
   9   4   5  222.54    4.55
   9  -4  -5  222.79    4.90
   9  -4   5  208.86    4.33
 -10   4  -6  356.87    6.79
 -10   4   6  340.12    6.22
  -8   4   6   74.61    3.05
  -8   4  -6   76.95    3.03
  -8  -4  -6   75.22    2.68
  -8  -4   6   69.71    2.57
  -8   4   6   76.19    2.81
  -6   4  -6 2066.13   14.70
  -6  -4   6 2025.62   13.07
  -6   4   6 2124.76   15.30
  -6  -4  -6 2223.41   13.63
  -6   4   6 2221.39   15.04
  -4  -4  -6  488.98    4.49
  -4  -4  -6  475.23    5.07
  -4  -4   6  474.37    5.05
  -4   4   6  465.67    6.12
  -4   4  -6  470.89    4.63
  -4   4  -6  463.58    6.04
  -2   4  -6 3745.68   17.53
  -2   4  -6 3481.31   14.87
  -2   4   6 3512.22   17.49
  -2  -4  -6 3704.73   13.85
  -2  -4   6 3526.20   15.61
  -2  -4   6 3468.62   17.24
  -2   4   6 3647.54   17.35
  -2  -4  -6 3662.63   12.29
  -2  -4  -6 3699.00   13.63
  -2   4   6 3830.79   19.58
  -2  -4  -6 3821.12   17.86
  -2  -4  -6 3570.88   13.98
  -2  -4  -6 3415.74   15.16
   0  -4  -6  479.20    3.31
   0  -4   6  475.96    4.75
   0   4   6  443.47    4.38
   0  -4  -6  481.47    4.12
   0  -4   6  437.56    4.64
   0   4   6  503.69    5.49
   0  -4  -6  469.82    4.55
   2  -4  -6 3576.80   14.37
   2   4  -6 3507.19   13.79
   2   4  -6 3535.79   15.03
   2   4   6 3584.54   20.44
   2  -4  -6 3538.91   16.62
   4   4  -6  470.94    3.70
   4   4   6  486.78    6.22
   6   4  -6 2217.16   12.13
   6   4  -6 2166.20    9.54
   6   4   6 2221.88   14.28
   6  -4   6 2107.48   13.76
   6  -4  -6 2133.52   13.61
   8  -4   6   81.29    2.73
   8   4   6   74.67    2.59
   8  -4  -6   73.92    2.63
   8  -4   6   81.75    2.63
  10  -4   6  378.89    6.19
  10  -4   6  388.64    6.21
  -9  -4   7   11.03    1.15
  -9  -4  -7   10.75    1.15
  -9   4   7   10.65    1.32
  -9   4  -7   10.15    1.28
  -9   4   7   14.32    1.35
  -7   4   7    5.07    0.89
  -7   4  -7    4.94    0.89
  -7  -4  -7    4.53    0.76
  -7  -4   7    3.95    0.69
  -7   4   7    3.78    0.76
  -5  -4  -7    1.61    0.46
  -5  -4   7    0.86    0.40
  -5   4  -7    1.06    0.53
  -5  -4  -7    0.54    0.31
  -5   4   7    0.71    0.46
  -3  -4  -7   63.65    1.47
  -3   4  -7   60.60    2.14
  -3  -4   7   56.32    1.97
  -3  -4  -7   65.73    0.93
  -3   4   7   60.52    2.09
  -3  -4   7   68.01    1.81
  -3   4   7   67.66    2.27
  -3  -4  -7   63.35    1.63
  -3  -4  -7   70.96    1.47
  -3  -4   7   61.52    1.61
  -3   4  -7   74.49    1.79
  -3   4   7   68.97    2.49
  -3  -4  -7   61.76    1.51
  -3  -4  -7   74.36    1.77
  -1  -4  -7  100.03    2.66
  -1  -4  -7   82.21    0.97
  -1   4  -7   88.74    2.36
  -1  -4   7   81.82    1.96
  -1   4   7   81.82    2.04
  -1  -4  -7   92.71    1.66
  -1  -4   7   84.81    1.72
  -1  -4  -7   90.70    1.75
  -1   4   7   85.42    2.68
  -1  -4   7   96.53    3.02
  -1   4   7  101.56    3.24
  -1  -4  -7   85.77    1.84
   1  -4  -7   86.68    1.62
   1  -4   7   96.25    2.24
   1  -4  -7   90.81    1.95
   1  -4   7   86.83    2.06
   1   4   7  106.13    2.39
   1   4   7   92.29    2.99
   1  -4  -7   78.32    2.01
   3  -4   7   62.09    1.99
   3   4  -7   60.88    1.69
   3   4   7   59.98    2.20
   3   4  -7   57.55    0.87
   3   4  -7   66.23    2.06
   3   4  -7   62.16    1.44
   3  -4  -7   68.16    2.18
   5   4  -7    0.59    0.38
   5  -4   7    0.65    0.44
   5   4   7    0.59    0.68
   7  -4   7    4.56    0.79
   7   4   7    4.01    0.94
   7  -4  -7    4.37    0.75
   7  -4   7    2.60    0.61
   9  -4   7   10.47    1.16
   9   4   7   10.84    1.32
   9  -4  -7   11.04    1.25
   9  -4   7   10.48    1.05
  -8   4  -8   38.92    2.25
  -8   4   8   36.68    2.16
  -8   4  -8   35.06    2.09
  -8   4   8   33.33    1.92
  -8  -4  -8   35.59    1.75
  -8  -4   8   38.34    1.84
  -6  -4   8  951.42    8.74
  -6   4   8  966.96   10.25
  -6   4  -8  955.30   10.39
  -4  -4  -8  134.95    2.35
  -4  -4   8  122.29    3.29
  -4   4   8  132.02    3.48
  -4   4   8  123.56    3.25
  -4   4  -8  121.16    3.21
  -4  -4  -8  117.18    2.08
  -4  -4  -8  137.32    2.13
  -4   4   8  132.55    3.60
  -4  -4  -8  129.66    2.51
  -4  -4   8  128.12    2.53
  -4   4  -8  126.36    2.30
  -2  -4  -8 2706.12   12.07
  -2  -4  -8 2909.87   11.28
  -2  -4   8 2508.83   13.51
  -2   4  -8 2606.45   15.51
  -2  -4  -8 2757.18   10.57
  -2   4   8 2791.12   19.63
  -2  -4  -8 2615.56   12.63
  -2  -4  -8 2621.06   13.21
  -2  -4   8 2428.22   16.05
  -2   4   8 2713.15   17.04
   0   4  -8  198.67    3.54
   0  -4  -8  192.15    2.79
   0  -4  -8  185.44    2.15
   0  -4   8  184.36    3.47
   0  -4   8  181.85    3.23
   0  -4  -8  190.94    3.14
   2   4   8 2691.90   19.21
   2  -4  -8 2659.61   14.95
   4   4   8  131.35    3.32
   4   4  -8  141.46    3.24
   4  -4  -8  127.38    3.26
   6  -4   8 1026.31    9.62
   6   4   8 1029.13    9.95
   6   4  -8 1027.85    8.87
   8   4   8   38.64    2.08
   8  -4   8   39.07    1.97
   8  -4  -8   38.19    2.02
   8  -4   8   37.11    1.70
  10  -4   8  320.35    5.53
  -9   4  -9  118.34    4.11
  -9  -4  -9  124.08    3.58
  -9  -4   9  118.64    3.49
  -9   4   9  117.86    3.83
  -7   4  -9  261.98    5.15
  -7   4   9  269.98    5.61
  -7  -4  -9  302.77    4.92
  -7  -4   9  299.55    4.85
  -5   4  -9  497.61    7.03
  -5  -4  -9  546.43    4.51
  -5  -4  -9  552.61    5.85
  -5  -4   9  525.67    5.63
  -5  -4   9  532.80    7.45
  -5   4   9  578.44    8.08
  -5   4   9  521.77    7.57
  -3  -4  -9  778.21    6.07
  -3   4  -9  807.90    8.28
  -3   4   9  754.16    8.66
  -3  -4   9  693.05    8.30
  -3  -4  -9  711.40    4.33
  -3  -4   9  798.41    7.20
  -3  -4  -9  736.20    4.93
  -3  -4  -9  828.67    6.29
  -3   4   9  667.33   10.49
  -3  -4   9  781.73    6.06
  -3  -4  -9  718.02    6.13
  -3  -4  -9  772.40    6.24
  -1   4  -9 1292.30    9.33
  -1  -4  -9 1166.10    5.64
  -1  -4   9 1267.25    9.24
  -1  -4  -9 1224.33    7.28
  -1  -4  -9 1213.34    5.49
  -1   4   9 1496.26   14.07
  -1  -4   9 1156.62   11.38
  -1   4   9 1409.81   12.38
  -1  -4  -9 1174.78    8.33
   1   4  -9 1241.87    8.99
   1  -4   9 1173.76    9.27
   1  -4   9 1223.19    9.21
   1  -4  -9 1183.26    9.23
   3   4  -9  790.56    5.58
   3  -4  -9  789.52    8.15
   5  -4   9  524.36    6.55
   5  -4  -9  520.73    7.23
   7  -4   9  309.14    5.33
   7  -4  -9  317.19    5.26
   7  -4   9  303.48    4.52
   7   4  -9  323.66    5.19
   9  -4   9  125.30    3.57
   9  -4  -9  125.93    3.74
   9  -4   9  134.17    3.38
  -8   4 -10   84.02    3.32
  -8  -4  10   81.19    2.64
  -8  -4 -10   84.12    2.70
  -8   4  10   83.13    3.14
  -6  -4  10   96.61    3.47
  -6   4  10  102.04    3.57
  -6  -4 -10  105.23    2.78
  -6  -4  10   98.38    2.66
  -6   4  10  106.24    3.37
  -4   4  10  208.93    4.84
  -4  -4  10  208.58    3.23
  -4   4 -10  206.65    4.50
  -4  -4  10  204.76    4.77
  -4  -4 -10  231.08    3.44
  -4   4  10  200.36    5.21
  -4  -4 -10  236.28    3.36
  -2  -4 -10  211.48    1.37
  -2   4 -10  288.51    5.05
  -2  -4 -10  248.04    2.81
  -2  -4  10  262.61    4.10
  -2  -4 -10  277.71    2.29
  -2  -4 -10  262.65    2.97
  -2   4  10  315.31    6.56
  -2  -4 -10  259.43    3.81
  -2  -4  10  285.89    5.76
  -2   4  10  296.28    5.96
   0  -4  10  118.85    1.98
   0  -4  10  119.44    2.75
   0  -4  10  120.22    3.13
   0   4  10  125.45    3.43
   0   4  10  114.54    3.80
   0  -4 -10  113.84    2.68
   2   4 -10  291.12    5.43
   2   4 -10  255.27    4.01
   2  -4  10  289.80    4.49
   2  -4 -10  247.38    4.47
   4   4 -10  228.88    3.91
   4  -4 -10  234.15    3.63
   6  -4  10  102.22    2.97
   6  -4 -10  109.95    2.80
   6   4 -10  103.68    3.18
   8  -4  10   85.91    2.88
   8  -4 -10   87.48    2.98
   8  -4  10   79.63    2.32
  -9   4 -11   85.19    3.55
  -9  -4  11   94.77    2.98
  -7  -4  11  264.56    6.06
  -7   4  11  278.26    6.26
  -7  -4 -11  268.14    4.51
  -7  -4  11  261.54    4.43
  -5   4  11  432.67    7.41
  -5   4 -11  391.27    6.66
  -5  -4 -11  453.95    5.25
  -5   4  11  375.71    6.83
  -5  -4  11  432.53    5.02
  -5  -4  11  392.50    7.06
  -3  -4  11  704.77    7.51
  -3   4  11  685.62    9.83
  -3   4 -11  617.65    7.77
  -3  -4 -11  607.96    6.33
  -3  -4 -11  642.36    6.06
  -3  -4 -11  680.00    5.48
  -3  -4  11  536.48    8.37
  -3   4  11  635.70    9.08
  -3  -4  11  659.57    5.30
  -1   4 -11  590.26    6.76
  -1  -4 -11  514.62    4.00
  -1  -4  11  528.68    6.30
  -1   4  11  520.15    8.19
  -1  -4  11  544.67    7.54
  -1   4  11  564.10    7.88
  -1  -4 -11  480.05    5.65
   1  -4  11  446.80    6.20
   1   4  11  561.17    7.39
   1  -4  11  551.72    6.49
   1   4 -11  528.33    5.98
   1  -4 -11  475.64    6.09
   3   4 -11  696.46    6.17
   3  -4 -11  614.94    5.55
   3   4 -11  752.35    9.03
   3  -4 -11  674.06    7.88
   5  -4  11  443.56    6.33
   5  -4 -11  438.66    5.36
   5  -4 -11  435.07    6.93
   7  -4  11  257.44    5.01
   7  -4 -11  271.83    4.95
   7  -4  11  261.67    3.91
  -8  -4  12  217.17    5.67
  -8   4  12  199.67    5.07
  -8   4 -12  216.23    5.37
  -6   4 -12    7.13    1.13
  -6   4  12    7.77    1.25
  -6  -4  12    8.29    1.30
  -6   4  12    9.13    1.25
  -6  -4 -12    8.56    0.80
  -6  -4  12    8.44    0.80
  -4   4 -12  619.55    8.43
  -4  -4  12  668.29    5.74
  -4  -4 -12  743.72    6.15
  -4   4  12  749.08   10.89
  -4  -4 -12  670.88    7.04
  -4  -4 -12  702.46    6.18
  -4  -4  12  615.99    9.48
  -4   4  12  686.25    9.90
  -2   4 -12   68.61    2.60
  -2  -4  12   65.95    2.31
  -2   4  12   62.44    2.98
  -2   4  12   64.39    3.19
  -2  -4 -12   64.72    1.38
  -2  -4 -12   61.50    2.13
   0   4 -12 1468.21   11.44
   0  -4  12 1514.84   11.64
   0   4  12 1581.65   13.27
   0   4  12 1431.58   15.04
   0  -4 -12 1576.33    6.58
   0  -4 -12 1504.99   11.38
   2   4 -12   63.38    2.13
   2  -4 -12   67.04    1.58
   2  -4  12   76.29    2.55
   2   4 -12   72.41    3.00
   2  -4 -12   55.75    2.53
   4  -4 -12  698.68    6.24
   4  -4 -12  685.82    8.67
   6  -4 -12    9.20    1.19
   6  -4  12   10.56    1.11
   6  -4 -12   11.06    1.06
   6  -4  12    8.82    0.75
   6   4 -12   10.93    1.28
   8  -4  12  252.21    5.12
   8  -4 -12  240.95    4.55
  -7   4 -13    3.81    0.97
  -7  -4  13    4.03    1.12
  -5   4 -13    4.12    0.96
  -5  -4  13    4.57    1.16
  -5   4  13    2.64    1.04
  -5   4  13    6.03    1.22
  -5  -4  13    3.54    0.54
  -3   4 -13    6.69    0.98
  -3  -4  13    7.02    0.54
  -3   4  13    6.71    1.20
  -3  -4 -13    6.64    0.79
  -3  -4  13    7.30    1.37
  -3   4  13    7.27    1.34
  -1  -4 -13   35.00    1.14
  -1  -4  13   31.93    1.66
  -1   4 -13   29.68    1.60
  -1   4  13   33.32    2.40
  -1  -4  13   29.28    1.94
  -1   4  13   33.22    2.07
  -1  -4  13   28.10    0.77
  -1  -4 -13   27.98    1.52
   1   4 -13   33.79    1.66
   1  -4  13   32.15    1.73
   1  -4  13   26.96    1.72
   1   4  13   30.44    1.85
   3   4 -13    6.23    0.83
   3  -4 -13    7.03    0.66
   3   4 -13    7.27    1.09
   3  -4 -13    6.74    0.92
   5  -4 -13    3.27    0.87
   5   4 -13    3.94    0.98
   5  -4  13    3.46    0.83
   5  -4 -13    5.75    0.77
   7  -4  13    5.36    0.97
   7  -4 -13    4.76    0.79
   7   4 -13    6.00    1.06
  -6   4  14   17.86    1.93
  -6   4 -14   10.82    1.34
  -6   4  14   16.83    1.78
  -6  -4  14   15.74    1.85
  -4   4 -14  574.30    8.37
  -4   4  14  632.70    9.95
  -4  -4 -14  598.36    7.16
  -4  -4  14  633.92   10.37
  -4   4  14  646.86   10.60
  -2   4 -14   79.84    2.94
  -2  -4  14   75.89    2.68
  -2   4  14   68.24    3.45
  -2  -4  14   67.15    3.02
  -2   4  14   79.70    3.35
  -2  -4 -14   68.98    2.41
   0   4 -14  860.70    8.76
   0  -4 -14  846.28    6.31
   0  -4  14  826.86    8.78
   0  -4  14  817.86    9.96
   0  -4 -14  803.66    8.74
   2  -4  14   70.45    2.58
   2   4 -14   73.42    3.14
   2   4 -14   65.65    2.38
   2  -4 -14   66.37    2.70
   4   4 -14  634.89    7.38
   4  -4 -14  634.75    8.79
   6  -4  14   15.69    1.40
   6   4 -14   19.96    1.65
   6  -4 -14   15.81    1.57
  -7   4 -15   39.22    2.53
  -5  -4 -15   98.13    2.96
  -5  -4  15  105.92    4.48
  -5   4  15  104.49    4.56
  -3   4 -15   92.27    3.24
  -3   4  15   95.62    4.18
  -3   4  15  105.10    4.64
  -3  -4 -15   96.52    2.90
  -1   4 -15  139.59    3.76
  -1  -4  15  126.20    3.53
  -1   4  15  117.06    4.68
  -1  -4  15  112.35    3.69
  -1   4  15  134.75    4.22
  -1  -4 -15  119.44    3.35
   1   4 -15  140.83    3.65
   1  -4  15  128.68    3.57
   1  -4  15  113.53    3.62
   1   4  15  124.33    3.86
   1   4 -15  141.40    4.54
   1  -4 -15  138.61    4.04
   3   4 -15  100.81    3.00
   3   4 -15  109.06    4.02
   5   4 -15  116.69    3.34
   5  -4  15  107.41    3.41
   5  -4 -15  110.70    3.81
   7   4 -15   52.54    2.89
  -6   4 -16    0.66    0.71
  -6   4  16    1.79    1.01
  -4   4 -16  131.87    4.11
  -4   4  16  142.96    5.20
  -4  -4 -16  142.64    3.71
  -2   4 -16   28.97    1.99
  -2   4  16   26.53    2.37
  -2  -4  16   23.73    1.93
  -2   4  16   28.01    2.08
  -2  -4 -16   23.78    1.57
  -2  -4  16   27.17    1.81
   0   4 -16  131.47    3.56
   0  -4  16  138.27    3.59
   0  -4  16  140.35    4.31
   0  -4 -16  138.13    3.79
   2  -4  16   26.63    1.75
   2   4 -16   24.32    1.59
   2   4 -16   29.13    2.23
   2  -4 -16   24.23    1.82
   4  -4  16  141.53    3.88
   4  -4 -16  138.46    4.28
   6   4 -16    1.67    0.79
  -5   4 -17   44.12    2.50
  -3   4 -17  119.89    3.84
  -3   4  17  126.58    5.05
  -3  -4  17  126.94    4.48
  -3   4  17  127.92    4.53
  -3  -4 -17  125.94    3.55
  -1   4 -17  194.32    4.76
  -1  -4  17  191.30    4.57
  -1  -4  17  185.82    5.06
  -1   4  17  211.11    5.53
  -1  -4 -17  171.14    4.28
   1   4 -17  198.45    4.65
   1  -4  17  185.03    4.35
   1  -4  17  182.68    5.05
   1   4  17  203.87    5.41
   1   4 -17  184.73    5.31
   1  -4 -17  174.07    4.48
   3   4 -17  127.65    3.63
   3  -4 -17  122.20    3.65
   5   4 -17   73.10    3.49
  -2   4 -18  134.99    4.10
  -2  -4  18  140.46    4.46
  -2   4  18  145.05    4.71
  -2  -4 -18  131.20    3.78
   0   4 -18    3.73    1.06
   0   4 -18    3.19    0.80
   0  -4 -18    3.35    0.83
   0  -4  18    2.05    0.86
   0   4  18    1.91    0.93
   0  -4  18    2.60    0.89
   2   4 -18  140.02    3.99
   2  -4 -18  127.37    4.40
  -9   5   0    0.28    0.59
  -9  -5   0   -0.38    0.77
  -7  -5   0    0.80    0.58
  -7   5   0    0.05    0.47
  -5   5   0    0.61    0.37
  -5  -5   0    0.68    0.42
  -3   5   0    1.47    0.37
  -3  -5   0    0.93    0.39
  -1   5   0    0.03    0.19
  -1  -5   0    0.26    0.23
  -1  -5   0    0.13    0.21
  -1   5   0    0.13    0.25
   1   5   0    0.28    0.11
   1   5   0    1.46    0.26
   1  -5   0    2.73    0.38
   1   5   0    0.04    0.29
   1   5   0    2.14    0.36
   3   5   0    1.36    0.26
   3  -5   0    0.37    0.34
   3   5   0    0.03    0.41
   3  -5   0    0.71    0.31
   3   5   0    2.05    0.42
   5  -5   0    0.69    0.34
   5   5   0    0.49    0.11
   5   5   0    0.35    0.48
   5  -5   0    0.39    0.23
   7  -5   0    0.35    0.47
   7   5   0    0.37    0.69
   9   5   0   -0.57    0.84
   9  -5   0   -0.29    0.69
 -10   5   1   26.85    1.94
 -10   5  -1   22.08    1.76
  -8  -5  -1  186.90    4.55
  -8   5  -1  182.30    4.55
  -6   5   1   91.76    2.86
  -6   5  -1  101.25    2.98
  -6  -5  -1   92.91    2.75
  -4   5   1  651.90    6.70
  -4   5  -1  607.69    6.69
  -2   5   1  183.52    2.85
  -2  -5   1  168.54    2.93
  -2  -5   1  194.00    2.02
  -2  -5  -1  181.44    2.77
  -2   5   1  189.85    3.11
  -2  -5  -1  179.27    1.86
  -2   5  -1  203.47    3.08
  -2   5   1  184.35    3.01
  -2   5  -1  190.72    2.74
  -2   5   1  190.47    2.73
   0  -5  -1 1009.11    7.38
   0   5   1 1110.81    6.30
   0  -5  -1 1047.96    5.94
   0  -5   1 1062.50    6.48
   0   5   1 1025.91    6.54
   0   5   1 1079.49    7.86
   0   5  -1 1016.82    7.14
   0   5  -1 1053.29    6.65
   0   5   1 1105.95    7.77
   0   5  -1 1059.25    7.18
   0   5   1 1092.52    5.70
   2  -5   1  181.31    2.92
   2   5   1  195.36    2.07
   2   5  -1  172.08    2.22
   2  -5  -1  169.49    2.47
   2   5   1  171.46    2.97
   2  -5  -1  189.89    2.44
   2   5  -1  201.21    3.34
   2   5   1  199.78    3.26
   2   5  -1  152.60    2.24
   2   5   1  189.02    2.82
   4  -5   1  617.69    5.97
   4   5   1  580.32    3.65
   4   5  -1  540.90    3.87
   4  -5  -1  570.60    4.06
   4   5  -1  550.71    4.08
   4  -5  -1  608.33    6.09
   6   5  -1   93.40    1.39
   6  -5  -1   92.68    1.40
   6   5   1   99.56    2.85
   6   5  -1  102.45    2.99
   6  -5  -1  100.94    2.56
   6  -5   1  103.56    2.42
   8   5   1  193.09    4.26
   8   5  -1  197.76    4.36
   8  -5   1  196.06    3.23
   8  -5   1  187.27    4.38
   8  -5  -1  199.93    3.61
  10   5   1   30.17    2.01
  10   5  -1   26.24    1.86
  -9   5   2    7.30    1.06
  -9   5  -2    8.61    1.22
  -9  -5  -2    6.35    1.11
  -9  -5   2    6.99    1.15
  -7  -5  -2   18.89    1.43
  -7   5   2   17.17    1.42
  -7   5  -2   21.48    1.55
  -5   5  -2   39.73    1.78
  -5   5   2   38.13    1.77
  -5   5  -2   35.77    1.71
  -5  -5  -2   37.01    1.11
  -3  -5   2   50.20    0.94
  -3   5   2   50.17    1.73
  -3   5  -2   44.35    1.18
  -3  -5  -2   46.38    1.52
  -3   5   2   48.59    1.66
  -1   5   2   45.45    1.20
  -1   5  -2   46.79    1.46
  -1  -5  -2   40.38    1.41
  -1  -5  -2   63.66    1.22
  -1  -5   2   44.88    1.33
  -1  -5   2   45.47    1.16
  -1  -5   2   43.88    1.52
  -1   5   2   44.83    1.38
  -1   5   2   57.70    1.84
  -1   5  -2   43.55    1.27
  -1  -5   2   40.71    0.90
  -1   5   2   45.31    1.05
  -1   5  -2   35.98    0.84
  -1   5  -2   43.63    1.42
  -1   5   2   45.76    1.19
  -1  -5  -2   51.71    1.01
   1   5   2   39.27    0.89
   1  -5  -2   47.31    1.17
   1   5  -2   41.64    1.14
   1  -5   2   49.99    1.38
   1   5   2   43.77    1.05
   1   5   2   43.30    1.60
   1   5  -2   46.26    1.54
   1   5   2   40.69    1.52
   1   5   2   44.96    0.90
   1  -5  -2   41.52    1.45
   3  -5   2   48.78    1.58
   3   5   2   50.17    0.87
   3   5   2   54.56    2.01
   3   5   2   49.74    1.42
   3  -5  -2   51.74    1.74
   3   5  -2   48.18    1.23
   3   5  -2   45.78    0.58
   5  -5  -2   39.41    1.26
   5   5   2   39.99    1.80
   5   5   2   37.62    0.81
   5  -5   2   40.50    1.41
   5  -5  -2   43.51    1.79
   5   5  -2   37.48    1.11
   7  -5   2   21.64    1.10
   7   5   2   21.15    1.54
   7   5  -2   21.41    1.61
   7  -5  -2   18.01    1.26
   9   5   2    8.09    1.17
   9   5  -2    7.38    1.15
   9  -5   2    7.14    1.05
   9  -5  -2    8.19    0.91
 -10   5  -3   53.98    2.79
  -8   5   3  114.33    3.48
  -8   5  -3  117.63    3.67
  -8  -5  -3  121.97    3.73
  -8  -5   3  125.48    3.78
  -6   5  -3  153.58    3.76
  -6   5   3  143.22    3.65
  -6   5  -3  170.78    4.01
  -6  -5  -3  180.63    3.85
  -6  -5   3  182.08    3.88
  -4   5  -3  333.05    5.03
  -4  -5  -3  328.88    4.15
  -4  -5  -3  355.02    4.77
  -4  -5   3  359.97    4.82
  -4  -5  -3  325.83    3.60
  -2  -5   3  423.89    3.82
  -2   5   3  411.55    4.72
  -2   5  -3  386.94    3.55
  -2  -5  -3  445.00    4.78
  -2   5  -3  421.79    3.47
  -2  -5  -3  449.80    3.78
  -2  -5   3  412.00    3.60
  -2   5   3  382.62    4.56
   0   5   3  428.29    4.06
   0  -5  -3  388.86    3.13
   0   5  -3  418.59    4.43
   0  -5   3  460.74    4.45
   0  -5   3  431.46    4.14
   0   5   3  450.40    5.33
   0  -5  -3  448.26    4.48
   0   5  -3  430.52    4.40
   0   5   3  446.09    3.57
   0   5   3  430.92    5.25
   0   5   3  455.22    3.74
   0  -5  -3  419.58    4.71
   2   5  -3  424.97    3.98
   2  -5   3  445.25    4.31
   2   5   3  423.91    2.41
   2   5   3  436.75    2.83
   2   5   3  484.54    5.73
   2   5   3  458.23    5.86
   2  -5  -3  416.52    3.91
   2   5  -3  450.86    3.37
   4   5   3  300.75    1.82
   4  -5   3  319.33    3.94
   4   5   3  279.74    1.77
   4   5  -3  308.90    3.37
   4   5   3  326.62    4.95
   4  -5  -3  347.28    4.81
   6  -5   3  164.21    2.78
   6   5   3  167.37    1.69
   6   5   3  175.48    3.86
   6   5   3  174.63    1.92
   6  -5  -3  171.50    3.62
   8  -5   3  130.83    2.21
   8   5   3  116.50    3.43
   8   5  -3  122.24    3.62
   8  -5  -3  117.72    3.52
   8  -5   3  117.36    3.44
   8  -5  -3  129.90    3.35
  10   5   3   54.66    2.55
  10   5  -3   52.51    2.58
  -9   5   4    7.01    1.13
  -9   5  -4    7.63    1.12
  -9  -5  -4    7.12    1.08
  -9  -5   4    6.17    1.05
  -7  -5  -4   12.65    1.18
  -7  -5   4   12.87    1.19
  -7   5   4   12.10    1.22
  -7   5  -4   11.60    1.20
  -7   5  -4   13.19    1.31
  -5   5  -4   31.68    1.70
  -5  -5  -4   33.34    1.58
  -5  -5   4   32.42    1.54
  -5  -5  -4   28.32    0.49
  -3   5  -4   37.64    1.66
  -3  -5  -4   36.62    0.73
  -3  -5   4   36.40    1.08
  -3   5   4   34.87    1.54
  -3  -5  -4   41.84    1.29
  -3  -5  -4   37.98    1.33
  -3  -5  -4   35.74    0.52
  -3  -5  -4   35.65    1.35
  -1   5  -4   64.10    1.88
  -1  -5   4   70.25    1.63
  -1  -5  -4   83.99    1.18
  -1   5   4   65.71    1.73
  -1  -5  -4   77.54    1.67
  -1   5  -4   65.71    1.52
  -1  -5   4   49.86    1.45
  -1   5   4   60.78    2.00
  -1   5   4   79.51    1.72
  -1  -5  -4   70.66    1.92
  -1   5  -4   85.08    1.76
  -1  -5  -4   66.47    1.26
   1  -5   4   69.87    1.80
   1  -5  -4   61.86    1.31
   1   5  -4   69.21    1.70
   1   5   4   66.86    1.40
   1  -5   4   64.11    1.77
   1   5   4   79.29    2.35
   1   5   4   64.57    2.11
   1  -5  -4   74.53    2.09
   3  -5   4   36.33    1.34
   3  -5  -4   38.23    1.44
   3   5   4   38.25    1.89
   3   5  -4   44.57    1.17
   3   5  -4   35.96    1.18
   5  -5   4   31.43    1.17
   5   5  -4   33.04    1.29
   5   5   4   34.05    1.74
   7  -5   4   13.55    0.82
   7   5   4   12.33    1.28
   7  -5  -4   12.23    1.20
   9   5  -4    8.02    1.28
   9   5   4    4.85    1.08
   9  -5  -4    6.31    1.03
   9  -5   4    7.31    1.10
   9  -5  -4    7.93    1.04
 -10   5   5   74.43    3.09
  -8   5   5   38.03    2.24
  -8   5  -5   43.17    2.37
  -8  -5   5   43.41    2.17
  -8  -5  -5   42.12    2.16
  -6   5   5  247.97    4.98
  -6   5  -5  245.13    4.62
  -6  -5  -5  256.85    4.61
  -6  -5   5  252.29    4.55
  -4   5   5  105.25    2.76
  -4   5  -5  126.98    3.12
  -4  -5  -5  122.33    2.69
  -4  -5   5  122.32    2.69
  -4   5   5  116.62    3.15
  -4  -5  -5  102.47    1.24
  -4  -5  -5  120.54    2.29
  -2  -5   5  637.30    5.88
  -2   5   5  721.40    6.39
  -2   5   5  639.83    6.14
  -2  -5  -5  657.76    4.25
  -2   5  -5  680.45    4.72
  -2   5   5  604.16    7.05
  -2   5  -5  598.65    5.88
  -2  -5   5  659.47    5.31
  -2  -5  -5  671.34    6.49
  -2  -5  -5  642.16    4.01
  -2  -5  -5  687.61    6.11
   0  -5   5  190.62    2.95
   0   5  -5  191.54    3.27
   0   5   5  187.36    2.81
   0  -5  -5  183.49    1.95
   0  -5   5  205.52    2.58
   0   5   5  220.83    2.88
   0   5   5  191.50    3.76
   0   5   5  223.20    4.63
   0   5   5  188.35    2.72
   0  -5  -5  201.72    3.46
   0  -5  -5  188.07    2.62
   2  -5  -5  673.12    5.05
   2  -5   5  688.01    6.37
   2  -5   5  687.27    5.93
   2   5   5  696.20    8.18
   4  -5   5  114.87    2.84
   4   5  -5  125.85    1.77
   4  -5   5  127.72    2.39
   4   5   5  119.82    3.09
   6  -5   5  257.03    3.28
   6   5   5  258.43    4.90
   8   5   5   44.85    2.24
   8  -5   5   43.00    2.10
   8  -5  -5   41.97    2.17
   8  -5   5   38.78    1.96
  10   5   5   85.31    3.12
  -9   5  -6    0.83    0.73
  -9   5   6    0.49    0.76
  -9  -5  -6    1.11    0.71
  -9  -5   6    1.68    0.75
  -9   5   6    1.23    0.73
  -7   5  -6    0.06    0.54
  -7   5   6    0.09    0.61
  -7   5  -6   -0.14    0.56
  -7  -5  -6    0.09    0.43
  -7  -5   6    1.64    0.53
  -7   5   6   -0.11    0.51
  -5  -5  -6    0.88    0.25
  -5  -5   6    0.61    0.46
  -5   5  -6    0.66    0.56
  -5  -5  -6    1.42    0.44
  -5   5   6    1.17    0.55
  -5  -5  -6    0.77    0.49
  -3  -5  -6    1.32    0.27
  -3  -5   6    1.94    0.36
  -3   5  -6    0.88    0.37
  -3  -5  -6    0.94    0.41
  -3   5   6    2.05    0.50
  -3  -5   6    1.46    0.42
  -3   5   6    1.37    0.44
  -3   5  -6    1.07    0.27
  -3   5   6    0.79    0.44
  -3  -5  -6    1.32    0.23
  -1  -5  -6    3.98    0.56
  -1   5  -6    2.94    0.51
  -1  -5   6    7.19    0.63
  -1   5   6    2.30    0.44
  -1  -5  -6    2.56    0.37
  -1  -5   6    2.07    0.53
  -1  -5  -6    5.56    0.29
  -1   5   6    4.52    0.74
  -1   5   6    2.25    0.43
  -1  -5  -6    2.45    0.47
  -1  -5  -6    2.94    0.34
   1  -5  -6    2.67    0.34
   1   5  -6    4.11    0.55
   1  -5  -6    3.05    0.43
   1  -5   6    2.42    0.47
   1   5   6    2.43    0.60
   1   5   6    3.24    0.71
   1  -5  -6    2.28    0.42
   3   5  -6    0.93    0.33
   3   5  -6    1.33    0.30
   3  -5   6    1.43    0.43
   3   5   6    0.85    0.56
   5   5  -6    0.55    0.29
   5   5   6    0.95    0.70
   7  -5   6    0.79    0.54
   7   5   6    0.46    0.68
   7  -5  -6    0.58    0.56
   9  -5   6    1.07    0.71
   9   5   6    1.21    1.02
   9  -5  -6    1.37    0.69
   9  -5   6    1.29    0.72
  -8   5   7   37.08    2.28
  -8   5  -7   39.45    2.33
  -8  -5  -7   40.20    2.05
  -8  -5   7   39.53    2.03
  -8   5  -7   39.40    2.37
  -8   5   7   34.22    2.05
  -6   5  -7  277.96    5.50
  -6  -5   7  281.88    4.75
  -6   5   7  268.17    5.33
  -4  -5  -7   81.91    2.07
  -4  -5   7   70.99    2.36
  -4   5   7   74.53    2.60
  -4  -5  -7   77.98    2.17
  -4  -5   7   80.56    2.27
  -4   5   7   72.54    2.46
  -4   5   7   69.48    2.55
  -4   5  -7   83.20    2.77
  -4  -5  -7   69.37    1.44
  -2   5  -7  457.47    5.80
  -2  -5   7  476.82    5.09
  -2   5   7  475.98    5.86
  -2  -5  -7  492.68    4.27
  -2   5   7  434.01    6.55
  -2   5  -7  521.30    6.12
  -2  -5  -7  459.01    4.08
  -2  -5  -7  481.00    5.97
  -2  -5  -7  467.65    5.27
  -2   5   7  499.28    6.38
   0  -5  -7  139.49    1.73
   0  -5   7  146.69    2.83
   0  -5  -7  157.24    2.49
   0  -5   7  153.59    2.80
   0   5   7  151.60    2.87
   0   5   7  140.20    3.93
   0  -5  -7  143.16    2.50
   2   5  -7  462.50    5.04
   2  -5   7  463.72    5.41
   2   5   7  462.97    7.59
   2  -5  -7  457.70    5.47
   4  -5   7   76.62    2.41
   4   5  -7   76.76    1.99
   4   5   7   81.78    2.81
   4   5  -7   85.06    2.33
   6  -5   7  280.87    4.94
   6   5   7  298.28    5.48
   6  -5  -7  287.32    4.95
   6   5  -7  302.05    4.07
   8   5   7   40.83    2.29
   8  -5   7   37.65    2.02
   8  -5  -7   36.74    1.99
   8  -5   7   38.21    1.89
  -9   5  -8    3.46    1.01
  -9   5   8    2.95    0.90
  -9  -5  -8    3.73    0.85
  -9  -5   8    4.20    0.87
  -7   5  -8    6.60    1.00
  -7   5   8    5.40    0.98
  -7  -5   8    6.45    0.89
  -7  -5  -8    7.35    0.93
  -7   5   8    6.03    1.00
  -5   5  -8    6.12    0.96
  -5  -5  -8    6.38    0.63
  -5   5   8    4.85    0.88
  -5   5   8    4.36    0.88
  -5  -5  -8    5.67    0.54
  -5  -5   8    7.14    0.81
  -3  -5   8   28.94    1.58
  -3   5  -8   29.79    1.61
  -3   5   8   31.39    1.62
  -3  -5   8   30.61    1.34
  -3  -5  -8   32.40    1.30
  -3  -5   8   35.56    1.36
  -3  -5  -8   31.41    1.04
  -3   5   8   30.52    1.65
  -3  -5  -8   32.64    1.11
  -3   5   8   28.13    1.79
  -3  -5  -8   29.79    1.05
  -3  -5  -8   34.33    1.41
  -1  -5  -8   32.79    0.59
  -1   5  -8   38.43    1.64
  -1   5  -8   40.43    1.72
  -1  -5   8   31.42    1.37
  -1  -5  -8   37.04    1.13
  -1   5   8   28.07    1.68
  -1  -5   8   37.63    1.65
  -1   5   8   42.76    1.93
  -1  -5  -8   35.68    1.50
  -1  -5  -8   33.35    1.24
   1  -5  -8   33.16    1.04
   1  -5   8   36.69    1.54
   1  -5   8   35.61    1.44
   1   5   8   37.54    1.56
   1   5   8   36.80    2.15
   1  -5  -8   36.50    1.49
   3  -5   8   31.22    1.52
   3   5  -8   30.38    1.33
   3   5   8   32.85    1.84
   3   5  -8   30.85    0.76
   3   5  -8   33.98    1.69
   3  -5  -8   29.11    1.51
   5   5  -8    6.36    0.74
   5   5   8    5.56    1.02
   5   5  -8    5.49    0.75
   7   5   8    6.94    1.21
   7  -5   8    6.40    0.94
   7  -5  -8    6.26    0.90
   9   5   8    3.79    1.15
   9  -5   8    4.67    0.88
   9  -5   8    4.88    0.99
  -8   5  -9   48.76    2.62
  -8   5  -9   51.92    2.74
  -8   5   9   50.42    2.65
  -8  -5  -9   54.68    2.32
  -8  -5   9   50.75    2.30
  -6   5  -9   87.51    3.29
  -6  -5   9   96.25    2.72
  -6   5   9   93.32    3.38
  -6  -5  -9   96.18    2.74
  -4   5  -9  145.45    3.82
  -4  -5   9  137.01    3.63
  -4   5   9  140.93    3.77
  -4   5   9  134.91    3.61
  -4  -5  -9  144.70    2.78
  -4   5   9  126.84    3.71
  -4  -5  -9  142.64    2.87
  -4  -5   9  141.43    2.83
  -4  -5  -9  134.57    2.41
  -2   5  -9  255.24    4.73
  -2  -5   9  244.16    4.00
  -2  -5  -9  251.55    2.74
  -2  -5  -9  257.56    2.80
  -2   5   9  224.88    4.96
  -2  -5   9  269.67    5.27
  -2   5   9  274.39    5.36
  -2  -5  -9  240.25    3.35
  -2  -5  -9  239.16    3.76
   0  -5  -9  244.94    2.52
   0  -5   9  255.15    4.14
   0  -5   9  244.65    4.12
   0  -5  -9  236.06    3.78
   2  -5   9  246.71    4.19
   2   5   9  253.61    6.12
   2  -5  -9  239.90    4.20
   4   5  -9  144.34    2.99
   4  -5  -9  139.30    3.58
   4   5  -9  149.15    3.57
   6  -5   9   99.85    3.03
   6   5   9   94.78    3.22
   6  -5  -9   97.04    2.82
   6   5  -9   96.46    2.70
   8  -5   9   50.39    2.33
   8   5   9   55.28    2.70
   8  -5  -9   57.61    2.45
   8  -5   9   55.76    2.18
  -7  -5  10    8.38    1.22
  -7   5  10    8.46    1.25
  -7   5 -10    7.00    1.27
  -7  -5 -10    8.83    1.03
  -7  -5  10    7.11    0.98
  -7   5  10    6.38    1.12
  -5   5 -10    9.10    1.18
  -5  -5  10   10.74    1.27
  -5   5  10   10.89    1.33
  -5  -5  10   11.86    0.97
  -5  -5 -10   12.22    1.00
  -5   5  10   12.73    1.41
  -5  -5 -10    9.76    0.75
  -3   5 -10   14.39    1.28
  -3  -5  10   14.92    1.12
  -3  -5 -10   14.27    0.89
  -3  -5  10   14.99    0.93
  -3   5  10   13.60    1.36
  -3  -5 -10   12.21    0.81
  -3  -5 -10   17.45    1.11
  -3  -5  10   11.69    1.28
  -3   5  10   13.81    1.41
  -1   5 -10   40.33    1.87
  -1  -5 -10   35.89    0.78
  -1   5  10   40.17    2.43
  -1  -5  10   35.04    1.75
  -1   5  10   40.77    2.00
  -1  -5 -10   34.38    1.41
   1  -5  10   36.71    1.67
   1  -5  10   36.88    1.70
   1  -5 -10   34.71    1.12
   1   5  10   37.87    1.69
   1   5 -10   33.76    1.61
   1   5  10   41.28    2.53
   1  -5 -10   35.07    1.54
   3   5 -10   13.61    1.04
   3  -5  10   16.01    1.21
   3   5 -10   16.59    0.81
   3  -5 -10   15.04    1.18
   5   5 -10   10.30    0.96
   5  -5 -10   12.40    1.05
   5   5 -10   12.19    1.19
   7  -5  10    7.45    1.04
   7  -5 -10    9.64    1.05
   7  -5  10    8.00    0.91
   7   5 -10    9.39    1.01
  -8  -5  11   82.12    2.76
  -8  -5  11   77.13    3.39
  -8   5  11   87.73    3.62
  -6   5 -11   32.42    2.13
  -6  -5  11   34.21    1.63
  -6  -5 -11   36.43    1.70
  -6   5  11   36.95    2.34
  -6  -5  11   31.77    2.11
  -4   5 -11  206.70    4.77
  -4   5  11  198.52    4.94
  -4  -5 -11  207.54    3.39
  -4  -5 -11  226.96    3.61
  -4  -5  11  198.53    5.01
  -4  -5 -11  228.81    3.67
  -4   5  11  214.88    5.29
  -2   5 -11   76.10    2.74
  -2  -5  11   76.70    2.46
  -2  -5 -11   72.64    1.75
  -2  -5  11   73.21    1.74
  -2   5  11   76.46    3.54
  -2  -5  11   66.60    2.82
  -2   5  11   74.79    3.25
  -2  -5 -11   71.07    2.17
  -2  -5 -11   68.28    2.01
   0   5 -11  188.28    3.68
   0  -5  11  200.89    3.88
   0  -5  11  201.45    4.17
   0   5  11  211.82    4.38
   0  -5 -11  187.27    3.60
   2  -5  11   72.45    2.43
   2   5 -11   78.06    2.31
   2   5 -11   80.47    3.04
   2  -5 -11   73.32    2.46
   4   5 -11  218.89    3.94
   4  -5 -11  226.48    3.72
   4  -5 -11  212.91    4.62
   6   5 -11   38.02    1.77
   6  -5  11   33.40    1.89
   6  -5 -11   36.25    1.73
   6   5 -11   40.69    2.07
   8  -5 -11   82.82    2.91
  -7   5 -12    2.16    0.93
  -7  -5  12    1.68    0.92
  -7   5  12    2.14    0.97
  -7   5  12    2.14    0.86
  -7  -5  12    1.48    0.55
  -5   5 -12    0.16    0.74
  -5  -5  12    2.99    0.95
  -5   5  12    1.33    0.86
  -5  -5 -12    0.95    0.49
  -5  -5  12    0.41    0.44
  -5   5  12    1.07    0.81
  -3   5 -12    4.59    0.89
  -3  -5  12    4.82    1.15
  -3   5  12    3.05    1.00
  -3  -5  12    3.85    0.82
  -3   5  12    3.61    1.09
  -3  -5 -12    2.87    0.49
  -3  -5 -12    3.16    0.56
  -3  -5  12    3.21    0.49
  -3  -5 -12    5.34    0.72
  -1   5 -12    1.68    0.71
  -1  -5  12    1.44    0.68
  -1   5  12    2.17    0.74
  -1  -5  12    2.29    0.67
  -1   5  12    1.64    0.87
  -1  -5 -12    2.43    0.54
   1  -5 -12    1.48    0.59
   1  -5  12    3.71    0.75
   1   5 -12    2.62    0.64
   1   5  12    2.96    0.71
   1  -5  12    3.50    0.80
   3   5 -12    3.22    0.92
   3  -5  12    3.79    0.78
   3  -5 -12    3.09    0.54
   3  -5 -12    3.50    0.73
   5  -5 -12    0.26    0.58
   5   5 -12    0.64    0.54
   5   5 -12    1.25    0.65
   5  -5  12   -0.10    0.65
   5  -5 -12    0.83    0.50
   7   5 -12    2.17    0.77
   7   5 -12    1.62    0.72
   7  -5  12    3.54    0.87
   7  -5 -12    1.38    0.70
  -6  -5  13   27.56    2.23
  -6   5  13   29.29    2.28
  -6   5 -13   22.46    1.89
  -6   5  13   26.71    2.31
  -6  -5  13   31.75    1.42
  -4   5 -13  118.33    3.79
  -4  -5  13  123.70    2.53
  -4  -5 -13  118.76    2.90
  -4  -5  13  120.67    4.30
  -4   5  13  125.59    4.47
  -2   5  13   45.59    2.74
  -2  -5  13   49.48    2.44
  -2   5 -13   50.08    2.45
  -2   5  13   50.81    2.57
  -2  -5  13   48.49    2.12
  -2  -5  13   47.12    1.29
  -2  -5 -13   43.31    1.78
   0   5 -13  255.16    4.60
   0  -5  13  273.26    5.00
   0  -5  13  299.22    5.59
   0   5  13  303.23    5.77
   0   5  13  265.92    6.84
   0  -5 -13  252.16    4.52
   2  -5  13   47.36    2.13
   2   5 -13   42.71    1.91
   2  -5 -13   45.34    2.02
   4  -5 -13  121.10    2.63
   4  -5 -13  125.29    3.77
   6  -5  13   26.90    1.79
   6   5 -13   28.79    1.69
   6  -5 -13   30.98    1.63
   6   5 -13   33.04    2.04
  -5   5 -14    3.57    1.01
  -5  -5  14    2.81    1.09
  -5   5  14    3.99    1.22
  -5   5  14    3.62    1.12
  -3   5 -14    9.36    1.20
  -3  -5  14    9.49    1.20
  -3   5  14    9.45    1.42
  -3  -5  14    5.04    1.28
  -3   5  14    8.13    1.62
  -3  -5 -14    7.76    0.89
  -3  -5 -14    8.73    0.89
  -1   5 -14    3.41    0.88
  -1  -5  14    3.97    0.78
  -1  -5  14    3.75    0.84
  -1   5  14    4.28    0.89
  -1   5  14    4.02    1.14
  -1  -5 -14    4.46    0.73
   1   5 -14    5.35    0.90
   1  -5  14    4.06    0.87
   1  -5  14    3.25    0.83
   1   5  14    4.65    0.87
   1  -5 -14    3.15    0.81
   3   5 -14    8.56    1.07
   3  -5  14    8.86    1.09
   3   5 -14    9.36    1.33
   3  -5 -14    8.17    1.07
   5   5 -14    4.92    1.05
   5   5 -14    4.93    0.85
   5  -5  14    3.33    0.93
   5  -5 -14    4.63    0.94
  -6  -5  15   37.31    2.79
  -4   5 -15   55.34    2.75
  -4   5  15   56.60    3.29
  -4   5  15   58.12    3.48
  -2   5 -15   53.64    2.57
  -2  -5  15   49.09    2.29
  -2   5  15   46.21    3.04
  -2  -5  15   50.84    2.62
  -2   5  15   48.94    2.57
  -2  -5 -15   45.30    1.97
   0   5 -15   73.96    2.55
   0  -5  15   80.63    2.86
   0  -5  15   73.05    2.93
   0   5  15   83.87    3.20
   0  -5 -15   75.83    2.67
   2   5 -15   50.61    2.30
   2  -5  15   45.41    2.24
   2   5 -15   52.11    2.86
   2  -5 -15   43.61    2.03
   4   5 -15   68.38    3.19
   4  -5 -15   61.55    2.73
   6   5 -15   48.64    2.54
  -5   5 -16    9.36    1.38
  -5  -5  16   10.23    1.95
  -3  -5 -16    1.67    0.65
  -3   5 -16    3.31    0.95
  -3  -5  16    1.43    0.86
  -3   5  16    1.77    0.97
  -3   5  16    2.29    1.11
  -1   5 -16    3.99    0.98
  -1  -5  16    4.83    0.99
  -1  -5  16    5.38    1.06
  -1   5  16    2.51    1.08
  -1  -5 -16    4.54    0.81
   1  -5 -16    2.88    0.89
   1   5 -16    3.50    0.84
   1  -5  16    4.28    1.00
   1   5  16    3.75    1.01
   1  -5  16    3.69    0.87
   1   5 -16    5.33    1.13
   3   5 -16    1.56    0.95
   3   5 -16    1.67    0.76
   3  -5 -16    2.03    0.76
   3  -5  16    1.67    0.85
   5   5 -16   13.39    1.64
  -4  -5  17   24.41    2.16
  -2   5 -17   87.65    3.37
  -2  -5  17   84.60    3.22
  -2   5  17   82.64    4.26
  -2  -5  17   78.18    3.21
  -2   5  17   87.40    3.42
  -2  -5 -17   81.34    2.85
   0   5 -17   20.57    1.52
   0  -5  17   18.73    1.53
   0  -5  17   16.31    1.53
   0   5  17   19.92    1.67
   0  -5 -17   20.20    1.54
   2   5 -17   81.63    3.01
   2  -5  17   83.58    3.14
   2  -5 -17   81.13    2.86
   4   5 -17   28.97    2.32
  -1  -5  18    1.41    0.88
  -1   5  18    1.43    0.93
  -1  -5 -18    0.65    0.64
   1  -5 -18    0.94    0.76
  -8  -6   0  145.23    4.12
  -8   6   0  139.81    4.14
  -6   6   0 1579.39   13.00
  -6  -6   0 1651.00   12.89
  -4   6   0  581.40    6.57
  -2   6   0 3568.30   16.46
  -2  -6   0 3387.02   12.53
  -2  -6   0 3530.38   17.00
  -2   6   0 3580.54   16.91
  -2   6   0 3400.63   16.38
  -2  -6   0 3364.79   11.02
   0   6   0  366.72    4.63
   0  -6   0  376.66    4.77
   0   6   0  383.88    3.28
   2  -6   0 3454.55   16.49
   2   6   0 3422.65   16.76
   4   6   0  615.40    4.42
   4  -6   0  641.34    6.56
   6   6   0 1833.17   13.85
   6  -6   0 1875.89   12.13
   8  -6   0  160.23    3.37
   8   6   0  145.17    3.91
  10   6   0  374.88    6.72
  -9   6   1   52.02    2.58
  -9   6  -1   51.02    2.67
  -9  -6  -1   52.12    2.67
  -7   6   1   81.48    3.07
  -7   6  -1   87.31    3.09
  -5   6  -1  166.52    3.80
  -5  -6  -1  172.62    3.73
  -3   6   1  255.33    3.95
  -3  -6  -1  263.00    4.08
  -3   6   1  246.00    4.11
  -3   6  -1  252.50    4.21
  -3   6  -1  249.90    4.18
  -1   6   1  600.56    5.39
  -1  -6   1  660.83    4.85
  -1   6  -1  643.74    5.77
  -1  -6  -1  592.25    6.07
  -1  -6  -1  665.22    4.78
  -1  -6   1  677.27    5.31
  -1  -6   1  605.33    6.03
  -1   6   1  669.12    5.98
  -1   6   1  544.32    5.77
  -1   6  -1  662.06    5.89
  -1   6   1  646.36    4.95
   1   6   1  658.33    4.71
   1   6  -1  645.31    5.29
   1  -6  -1  658.69    5.22
   1   6   1  663.24    4.91
   1   6   1  604.66    6.39
   1   6  -1  633.92    6.22
   1  -6  -1  647.56    5.39
   1   6   1  745.02    6.92
   1   6  -1  712.06    5.90
   1   6   1  656.55    3.73
   3   6   1  240.12    2.42
   3   6  -1  249.98    2.89
   3   6   1  229.59    1.92
   3  -6   1  241.88    3.79
   3   6   1  247.32    4.34
   3   6  -1  243.40    4.18
   3   6   1  248.88    4.08
   3   6  -1  235.44    3.32
   3  -6  -1  253.69    4.14
   5   6   1  166.12    1.97
   5  -6   1  174.18    3.30
   5   6  -1  157.19    2.28
   5   6  -1  191.43    1.90
   5   6   1  172.71    3.83
   5  -6  -1  179.61    2.28
   5  -6  -1  162.11    3.37
   7  -6   1   92.39    2.44
   7   6   1   86.79    1.54
   7   6  -1   85.82    1.77
   7   6   1   85.45    2.85
   7   6  -1   85.69    2.97
   9   6   1   50.97    2.54
   9   6  -1   51.98    2.57
   9  -6   1   50.37    2.53
  -8   6   2    4.10    0.88
  -8  -6  -2    2.64    0.73
  -8  -6   2    3.14    0.79
  -8   6  -2    2.27    0.74
  -6   6   2  764.60    8.93
  -6   6  -2  755.43    8.90
  -4  -6  -2   30.66    1.42
  -4   6   2   22.50    1.33
  -2   6   2 1657.48   10.13
  -2   6  -2 1731.13   11.09
  -2  -6   2 1489.14    7.30
  -2   6   2 1695.16    7.68
  -2  -6   2 1729.08    8.38
  -2  -6   2 1637.98   11.13
  -2   6   2 1836.87   11.30
  -2  -6  -2 1807.50   11.31
  -2   6  -2 1950.33   10.58
  -2   6  -2 1650.20    7.46
  -2  -6  -2 1817.04    8.10
   0  -6  -2  175.57    3.25
   0   6   2  184.42    2.54
   0  -6  -2  184.20    2.36
   0  -6   2  158.14    3.03
   0   6  -2  159.88    2.73
   0   6   2  174.67    2.69
   0   6   2  170.11    3.29
   0   6  -2  190.50    3.13
   0   6   2  177.57    3.40
   0   6   2  178.53    2.27
   2   6   2 1817.76    7.65
   2  -6   2 1740.27   11.10
   2   6   2 1718.08    7.66
   2   6   2 1578.52   11.54
   2   6  -2 1833.10    9.07
   2  -6  -2 1849.56    9.72
   2   6  -2 1801.33   11.71
   2   6   2 2031.46   13.31
   2   6  -2 1821.92    9.48
   4  -6   2   23.96    1.24
   4   6   2   23.62    0.65
   4   6  -2   22.21    0.87
   4   6  -2   25.64    1.55
   4  -6  -2   25.10    1.40
   6  -6   2  794.91    7.20
   6   6  -2  770.07    5.66
   6   6   2  764.86    4.35
   6   6   2  797.79    8.85
   6   6  -2  806.60    8.98
   8  -6   2    2.59    0.56
   8   6   2    2.88    0.96
   8   6  -2    2.84    0.94
   8  -6  -2    3.27    0.87
   8  -6  -2    3.97    0.75
  10   6   2  234.82    5.39
  -9   6   3  241.81    5.73
  -9   6  -3  250.43    5.87
  -9  -6   3  273.39    5.95
  -9  -6  -3  261.56    5.84
  -7   6  -3  484.83    7.49
  -7  -6  -3  512.42    7.48
  -7  -6   3  528.01    7.57
  -7   6  -3  481.83    7.49
  -5   6  -3  816.40    8.96
  -5  -6  -3  846.43    8.49
  -5  -6   3  841.27    8.48
  -3   6  -3 1535.22   10.58
  -3  -6  -3 1497.41    9.24
  -3   6   3 1532.75   10.77
  -3   6  -3 1573.84    8.20
  -3   6  -3 1552.47    7.61
  -3  -6  -3 1575.40    7.60
  -1   6   3 1799.29    9.71
  -1  -6  -3 1717.24   10.97
  -1   6  -3 1767.59   10.76
  -1  -6   3 1773.54    9.32
  -1  -6  -3 1769.81    7.93
  -1  -6   3 1635.93   11.03
  -1   6   3 1658.59   10.15
  -1   6   3 1781.16   11.93
  -1  -6   3 1693.81    6.39
  -1   6  -3 1635.81    9.59
  -1   6   3 1784.87    7.57
  -1   6   3 1756.69   11.93
  -1   6   3 1796.25    9.42
   1   6   3 1936.78    7.83
   1  -6  -3 1719.06    8.83
   1  -6   3 1696.50   10.92
   1   6   3 1787.86    8.82
   1   6  -3 1713.10   10.17
   1   6   3 1779.77   12.01
   1   6  -3 1637.47   10.91
   1   6   3 1946.35   14.36
   1  -6  -3 1777.41   11.37
   3   6   3 1424.80    5.25
   3  -6   3 1424.01    9.02
   3   6  -3 1503.09    8.45
   3   6   3 1471.80   11.45
   3   6  -3 1456.09   10.89
   3   6   3 1576.33   12.24
   3   6  -3 1421.21    6.63
   3  -6  -3 1546.36   10.86
   3   6  -3 1359.91    6.00
   5   6   3  724.99    3.31
   5   6   3  737.46    3.27
   5  -6   3  851.13    7.30
   5   6  -3  749.49    5.76
   5   6   3  896.04    9.02
   5  -6  -3  813.97    6.28
   5  -6  -3  906.43    8.54
   7   6  -3  497.96    4.98
   7   6   3  500.05    7.19
   7   6  -3  494.90    7.24
   7  -6  -3  491.61    6.51
   9   6   3  270.27    5.68
   9   6  -3  246.72    5.40
   9  -6  -3  275.25    5.82
   9  -6   3  251.01    5.52
   9  -6  -3  262.15    4.75
  -8  -6  -4  178.10    4.51
  -8  -6   4  182.43    4.57
  -8   6   4  166.43    4.58
  -8   6  -4  183.12    4.80
  -6  -6   4    1.13    0.51
  -6   6  -4    0.60    0.52
  -6   6  -4    0.41    0.50
  -4  -6  -4  625.06    6.31
  -4  -6  -4  641.41    5.56
  -2   6  -4   50.12    1.85
  -2  -6   4   47.59    1.38
  -2   6   4   48.04    1.80
  -2  -6  -4   48.47    1.10
  -2   6  -4   49.69    1.43
  -2  -6  -4   48.45    1.70
  -2  -6  -4   53.39    1.53
  -2   6   4   55.02    1.58
   0  -6   4  839.91    6.62
   0   6  -4  832.71    7.19
   0  -6  -4  822.82    5.11
   0   6   4  749.54    5.91
   0   6   4  856.57    8.41
   0   6  -4  836.53    6.90
   0   6   4  847.04    8.54
   0   6   4  831.61    5.70
   0  -6  -4  761.22    7.10
   2  -6   4   46.45    1.67
   2   6  -4   46.90    1.48
   2  -6   4   48.62    1.76
   2   6   4   47.16    1.00
   2   6   4   55.26    2.10
   2   6   4   53.48    2.27
   4   6  -4  593.74    5.23
   4  -6   4  579.21    5.87
   4   6  -4  601.23    3.75
   6   6  -4    0.75    0.36
   6  -6  -4    1.57    0.63
   6   6   4    0.74    0.78
   8   6   4  190.33    4.57
   8   6  -4  185.64    4.76
   8  -6  -4  184.56    4.55
   8  -6  -4  195.35    4.26
  10   6   4    9.76    1.46
  -9   6  -5   80.64    3.40
  -9  -6  -5   69.34    3.01
  -9  -6   5   71.40    3.06
  -9   6   5   77.15    3.22
  -7   6  -5  282.26    5.78
  -7  -6   5  302.17    5.63
  -7  -6  -5  322.74    5.81
  -7   6   5  266.54    5.65
  -7   6  -5  293.58    5.93
  -5   6  -5  554.07    7.64
  -5  -6  -5  581.98    5.94
  -5  -6  -5  602.56    7.24
  -5  -6   5  596.80    7.19
  -5   6   5  564.31    7.70
  -3  -6  -5  610.78    6.34
  -3  -6   5  433.14    4.70
  -3   6   5  550.22    5.43
  -3  -6  -5  561.16    3.65
  -3  -6   5  495.47    4.80
  -3   6   5  651.29    6.69
  -3   6  -5  561.42    4.40
  -3  -6  -5  638.85    5.69
  -3   6   5  549.90    7.19
  -1   6  -5  663.20    6.61
  -1  -6   5  630.04    5.66
  -1  -6  -5  692.63    3.85
  -1   6  -5  668.59    4.94
  -1  -6  -5  668.77    5.10
  -1   6  -5  645.74    5.62
  -1  -6   5  654.03    4.78
  -1   6   5  654.51    7.88
  -1   6   5  656.84    5.51
  -1  -6  -5  610.02    6.46
   1  -6   5  626.40    6.07
   1  -6  -5  630.06    4.60
   1   6  -5  652.58    5.66
   1   6   5  634.11    4.94
   1   6   5  642.22    7.40
   3  -6   5  562.19    6.28
   3   6  -5  528.08    5.10
   3  -6   5  545.51    5.71
   3   6  -5  583.59    5.01
   5   6  -5  519.69    5.12
   5  -6   5  567.58    5.71
   5   6   5  591.11    7.63
   5  -6  -5  527.04    6.60
   7  -6   5  277.18    5.27
   7   6  -5  282.97    4.02
   7  -6   5  290.78    3.74
   7   6   5  299.59    5.71
   7  -6  -5  298.23    5.38
   9  -6   5   86.07    3.15
   9   6   5   88.87    3.31
   9   6  -5   82.00    3.32
   9  -6   5   83.33    3.14
   9  -6  -5   85.39    2.96
  -8   6   6  572.23    8.70
  -8  -6  -6  601.14    8.54
  -8  -6   6  585.43    8.49
  -8   6  -6  579.94    8.91
  -6   6  -6   58.44    2.65
  -6   6   6   61.68    2.69
  -6  -6  -6   66.46    2.46
  -4   6  -6 1622.04   12.57
  -4  -6  -6 1562.87   10.43
  -4   6   6 1550.47   11.22
  -4   6   6 1592.76   12.51
  -4  -6  -6 1534.23   11.07
  -4  -6   6 1549.24   11.23
  -4   6   6 1511.33   12.84
  -2  -6   6  435.86    4.77
  -2   6   6  441.29    5.74
  -2  -6  -6  452.01    3.88
  -2   6  -6  459.65    4.32
  -2  -6   6  425.46    5.25
  -2   6   6  476.06    5.71
  -2  -6  -6  492.89    5.36
  -2  -6  -6  517.07    3.82
  -2  -6  -6  453.17    5.42
   0  -6  -6 2709.92   10.50
   0   6  -6 2736.33   14.74
   0  -6   6 2740.66   13.75
   0   6   6 2775.63   13.41
   0  -6   6 2565.01   11.51
   0   6   6 2491.97   11.52
   0   6   6 2712.01   17.51
   0  -6  -6 2619.17   14.79
   0  -6  -6 2776.69   12.80
   2   6  -6  437.32    5.01
   2   6   6  462.09    6.54
   2   6   6  457.56    7.41
   2  -6  -6  463.82    5.97
   4  -6   6 1491.60   11.36
   4   6  -6 1472.69    9.49
   6   6  -6   63.20    1.88
   6   6   6   63.47    2.60
   8   6  -6  550.24    6.11
   8   6   6  564.31    7.90
   8  -6   6  574.35    7.87
   8  -6  -6  531.15    7.73
   8  -6  -6  598.51    7.92
  -7   6  -7   10.75    1.28
  -7  -6  -7   11.77    1.22
  -7  -6   7   12.70    1.24
  -7   6   7    9.89    1.22
  -7   6  -7   10.79    1.29
  -7   6   7   12.48    1.34
  -5   6  -7   39.10    2.14
  -5  -6  -7   39.94    1.60
  -5   6   7   38.65    2.04
  -5  -6  -7   37.46    1.77
  -5   6   7   37.28    2.12
  -5  -6   7   40.44    1.82
  -3   6   7    8.00    0.89
  -3   6  -7   10.37    1.08
  -3   6   7    8.02    0.94
  -3  -6   7    8.91    0.77
  -3   6  -7    8.75    0.63
  -3   6   7    9.74    1.16
  -3  -6  -7    8.17    0.48
  -3  -6   7    9.40    0.95
  -1  -6   7   10.37    0.86
  -1  -6  -7   10.95    0.40
  -1  -6  -7   15.37    0.94
  -1   6   7    9.80    0.87
  -1  -6   7    9.27    0.76
  -1   6   7   11.43    0.87
  -1  -6  -7   11.83    0.97
  -1  -6  -7   14.63    0.79
   1  -6  -7    8.39    0.55
   1  -6   7   10.04    0.84
   1   6  -7   12.02    0.91
   1   6   7   10.87    1.25
   1  -6  -7    9.72    0.94
   1  -6  -7    9.71    0.80
   3  -6   7    9.74    0.97
   3   6  -7    8.44    0.75
   3   6  -7    9.62    0.88
   5  -6   7   33.39    1.75
   5   6  -7   34.81    1.43
   5   6   7   39.70    2.21
   5   6  -7   37.75    1.39
   7  -6   7    9.67    1.13
   7   6  -7   10.42    0.91
   7   6   7   11.04    1.43
   7  -6  -7   10.74    1.16
   9   6  -7    1.05    0.57
   9  -6  -7    1.43    0.75
   9   6   7    0.35    1.10
   9  -6   7   -0.16    0.86
  -8   6  -8  321.77    6.80
  -8   6   8  359.97    6.99
  -8   6  -8  320.09    6.75
  -8  -6   8  344.88    6.15
  -8  -6  -8  347.72    6.20
  -8   6   8  309.69    6.32
  -6   6  -8   73.89    3.14
  -6   6   8   70.02    2.94
  -6   6   8   65.48    2.81
  -6  -6  -8   77.63    2.66
  -6  -6   8   79.03    2.67
  -4   6  -8 1101.03   10.99
  -4  -6   8 1034.92    9.71
  -4  -6  -8 1103.32    8.75
  -4   6   8 1022.23    9.78
  -4   6   8 1051.72   10.55
  -4  -6  -8 1050.19    8.78
  -4  -6   8 1108.72    9.00
  -4   6   8 1047.62   11.55
  -2   6  -8  105.59    2.99
  -2   6   8  109.81    2.87
  -2  -6   8  105.65    2.61
  -2  -6   8   88.91    2.81
  -2   6   8   95.60    3.36
  -2  -6  -8  105.91    1.98
  -2  -6  -8  112.55    2.72
   0  -6  -8 1516.14    7.03
   0  -6   8 1573.90   10.70
   0  -6   8 1452.10    8.95
   0   6   8 1635.17   10.35
   0  -6  -8 1547.82   11.29
   0  -6  -8 1590.33    9.87
   2  -6   8  112.12    2.83
   2   6  -8  117.01    2.80
   2   6   8  115.57    4.09
   2  -6  -8  111.94    2.81
   4  -6   8 1015.41    9.56
   4   6  -8 1020.50    8.29
   6   6  -8   66.08    2.07
   6   6   8   69.65    2.95
   6   6  -8   71.32    1.96
   8  -6   8  338.13    6.25
   8   6  -8  363.62    5.18
   8  -6  -8  354.61    6.16
   8  -6   8  350.85    5.91
  -7   6  -9  190.08    4.89
  -7  -6   9  184.56    4.77
  -7   6   9  207.83    5.10
  -7  -6  -9  205.68    4.53
  -7  -6   9  199.88    4.47
  -7   6   9  183.35    5.16
  -5   6   9  351.70    6.22
  -5   6   9  334.79    6.06
  -5   6   9  350.91    6.79
  -5  -6  -9  348.32    5.06
  -5  -6   9  345.75    5.11
  -3   6   9  531.03    6.94
  -3  -6   9  512.31    5.99
  -3  -6  -9  524.30    4.71
  -3  -6   9  486.88    7.01
  -3   6   9  522.32    7.51
  -3  -6  -9  557.94    6.16
  -1  -6   9  539.83    6.15
  -1  -6   9  520.41    5.85
  -1  -6  -9  544.47    6.25
  -1  -6  -9  513.05    4.89
   1   6  -9  504.56    5.98
   1  -6   9  523.63    6.25
   1   6   9  581.01    9.21
   1  -6  -9  557.61    6.11
   3   6  -9  533.21    6.00
   3  -6  -9  517.36    6.68
   5   6  -9  371.00    4.91
   5   6   9  356.14    6.33
   7  -6   9  196.98    4.53
   7   6  -9  196.22    3.82
   7   6   9  200.18    5.00
   7  -6  -9  204.38    4.49
   9  -6   9  110.36    3.37
  -8  -6  10   51.21    2.71
  -8   6  10   58.40    2.97
  -8  -6 -10   55.76    2.46
  -8  -6  10   55.18    2.46
  -6   6 -10   44.19    2.55
  -6  -6  10   41.41    2.31
  -6   6  10   47.40    2.51
  -6  -6 -10   47.39    2.06
  -6  -6  10   49.63    2.09
  -6   6  10   42.03    2.32
  -6   6  10   39.18    2.37
  -4  -6 -10  145.87    3.07
  -4   6 -10  150.25    4.11
  -4  -6 -10  139.15    3.04
  -4  -6  10  147.58    3.11
  -4   6  10  136.75    4.00
  -2   6 -10  126.85    3.47
  -2  -6  10  123.15    3.05
  -2   6  10  129.27    4.51
  -2  -6  10  121.54    3.25
  -2   6  10  127.61    3.80
  -2  -6 -10  118.94    2.91
  -2  -6 -10  116.34    2.38
   0  -6  10   90.22    2.66
   0  -6  10   73.66    2.22
   0   6  10   88.04    2.58
   0   6  10   69.93    3.18
   0  -6 -10   78.17    2.23
   2   6 -10  112.32    2.95
   2  -6  10  123.15    3.16
   2   6  10  118.61    4.55
   2  -6 -10  129.88    3.23
   4  -6  10  143.59    3.57
   4   6 -10  142.14    3.18
   4   6 -10  147.93    3.64
   6   6 -10   46.05    1.89
   6  -6  10   44.19    2.17
   6  -6 -10   47.21    2.09
   6   6 -10   48.34    1.97
   8   6 -10   60.75    2.27
   8  -6 -10   57.29    2.45
   8  -6  10   59.82    2.37
  -7   6 -11   89.58    3.77
  -7  -6  11   88.36    3.53
  -7   6  11  113.37    4.06
  -7  -6 -11  103.79    3.11
  -7  -6  11  100.39    3.06
  -5  -6 -11  215.88    4.02
  -5  -6  11  214.52    3.97
  -5   6 -11  193.64    4.99
  -5   6  11  194.49    5.07
  -5  -6  11  186.97    4.93
  -3   6 -11  313.06    5.80
  -3  -6  11  335.28    5.28
  -3  -6 -11  302.68    4.13
  -3  -6  11  326.44    4.32
  -3   6  11  333.66    7.44
  -3  -6  11  331.72    6.91
  -3   6  11  337.53    7.17
  -3  -6 -11  287.53    3.87
  -3  -6 -11  299.69    4.57
  -1   6 -11  539.84    7.01
  -1  -6  11  510.74    6.61
  -1  -6  11  521.91    6.38
  -1   6  11  519.39    9.04
  -1  -6 -11  536.87    6.57
  -1  -6 -11  535.49    6.08
   1  -6  11  529.01    6.79
   1   6  11  539.19    9.43
   1  -6 -11  517.22    6.40
   3  -6  11  294.17    5.13
   3   6 -11  289.65    4.68
   3  -6 -11  297.90    5.24
   5   6 -11  195.88    3.95
   5  -6 -11  204.48    3.95
   7  -6  11   98.94    3.30
   7   6 -11  108.38    3.00
   7  -6 -11  102.01    3.11
  -6  -6  12  312.46    6.78
  -6   6  12  340.53    7.11
  -6   6 -12  310.10    6.68
  -6  -6  12  341.27    5.19
  -6   6  12  304.12    6.75
  -4   6 -12   39.03    2.25
  -4   6  12   45.40    2.88
  -4  -6  12   47.72    2.63
  -4   6  12   43.40    2.53
  -4  -6 -12   37.12    1.55
  -4  -6  12   38.79    1.57
  -2   6 -12  642.34    8.37
  -2  -6  12  641.08    7.50
  -2  -6 -12  599.91    5.54
  -2  -6  12  610.64    5.55
  -2   6  12  601.83   10.20
  -2   6  12  676.89    8.52
  -2  -6 -12  580.69    6.70
  -2  -6 -12  575.81    6.09
   0   6 -12   14.50    1.18
   0  -6  12   11.82    1.09
   0  -6  12   11.09    1.01
   0   6  12   13.67    1.18
   0  -6 -12   12.51    0.98
   2  -6  12  590.10    7.42
   2  -6 -12  558.22    7.09
   4  -6  12   37.37    1.95
   4   6 -12   42.75    1.83
   4  -6 -12   40.92    1.66
   4  -6 -12   38.02    2.02
   6  -6  12  342.14    6.19
   6   6 -12  339.42    5.36
   6  -6 -12  324.81    5.23
  -7  -6  13    5.75    1.34
  -5   6 -13    9.43    1.40
  -5  -6  13    9.44    0.92
  -5   6  13    9.65    1.59
  -5  -6  13    7.96    1.48
  -5   6  13   11.99    1.63
  -3   6 -13   12.63    1.34
  -3  -6  13   15.24    1.37
  -3   6  13   14.96    1.79
  -3  -6  13    9.48    1.33
  -3   6  13    8.27    1.48
  -3  -6  13   12.70    0.85
  -3  -6 -13   12.51    1.06
  -1   6 -13   11.82    1.22
  -1  -6  13    6.33    0.95
  -1  -6  13    3.67    0.82
  -1   6  13    4.34    0.87
  -1  -6 -13    3.36    0.70
  -1   6  13    5.35    1.24
  -1  -6 -13   10.02    0.93
   1   6 -13    6.02    0.85
   1  -6  13    3.29    0.83
   1   6  13    4.91    1.28
   1  -6 -13    3.88    0.75
   3  -6  13   13.49    1.32
   3   6 -13   14.86    1.49
   3  -6 -13   13.55    1.29
   5   6 -13   10.54    1.10
   5   6 -13   10.49    1.22
  -6  -6  14  237.67    6.42
  -6   6  14  251.82    6.59
  -4   6 -14   27.05    2.00
  -4   6  14   30.93    2.46
  -2   6 -14  481.16    7.56
  -2  -6  14  505.95    7.14
  -2   6  14  466.01    9.43
  -2  -6  14  510.21    7.53
  -2   6  14  529.06    7.94
  -2  -6 -14  490.67    6.67
  -2  -6 -14  529.17    6.75
   0   6 -14   59.94    2.57
   0  -6  14   59.20    2.45
   0   6  14   58.57    2.50
   0  -6 -14   53.38    2.11
   2   6 -14  446.83    6.69
   2  -6  14  463.48    6.82
   2  -6 -14  463.29    6.85
   4   6 -14   29.43    1.73
   4  -6  14   25.42    1.75
   4   6 -14   31.77    2.12
   4  -6 -14   27.84    1.82
  -5  -6  15   18.78    2.28
  -5   6  15   33.28    2.92
  -3   6 -15   81.74    3.24
  -3  -6  15   85.94    3.14
  -3   6  15   76.79    3.95
  -3  -6  15   71.50    2.97
  -3   6  15   90.02    3.51
  -1   6 -15   97.93    3.41
  -1  -6  15   86.88    2.96
  -1  -6  15   97.87    3.32
  -1   6  15  106.81    3.51
  -1   6  15   94.33    4.35
  -1  -6 -15   89.73    2.79
   1   6 -15   87.56    2.86
   1  -6  15   93.21    3.20
   1  -6 -15   96.28    3.06
   3  -6  15   74.76    2.94
   3  -6 -15   79.34    2.94
   5   6 -15   34.47    2.25
  -4  -6  16    7.36    1.27
  -4   6  16    9.21    1.45
  -2   6 -16  127.22    4.00
  -2  -6  16  128.51    3.82
  -2   6  16  126.90    3.89
  -2   6  16  117.02    4.94
  -2  -6 -16  120.91    3.37
   0  -6 -16    1.94    0.65
   0   6 -16    1.93    0.83
   0  -6  16    2.16    0.75
   0   6  16    2.06    0.79
   0  -6  16    2.17    0.78
   2   6 -16  113.35    3.41
   2  -6  16  116.31    3.68
   2  -6 -16  117.77    3.60
   4   6 -16    8.34    1.34
  -3  -6  17   81.15    3.26
  -3   6  17   89.08    3.58
  -1  -6  17   77.03    3.06
  -1  -6  17   75.75    3.05
  -1   6  17   82.06    3.24
  -1  -6 -17   79.05    2.81
   1   6 -17   84.60    3.73
   1  -6 -17   77.75    2.92
   3   6 -17   96.22    3.89
   0  -6  18  123.30    3.89
   0  -6 -18  107.27    3.32
  -7  -7   0   -0.21    0.62
  -7   7   0    0.03    0.51
  -5   7   0   -0.17    0.57
  -5  -7   0    0.25    0.53
  -3   7   0    0.88    0.36
  -3  -7   0    0.00    0.15
  -3  -7   0    0.11    0.36
  -3   7   0    0.25    0.32
  -3  -7   0    0.09    0.15
  -1   7   0    0.15    0.26
  -1   7   0    0.65    0.35
  -1  -7   0    0.29    0.33
  -1  -7   0    0.81    0.38
  -1   7   0    0.96    0.38
  -1   7   0    0.70    0.52
   1   7   0    0.62    0.20
   1   7   0    0.19    0.53
   3   7   0    3.03    0.38
   3  -7   0    0.46    0.40
   3   7   0    0.10    0.51
   3   7   0    2.14    0.49
   5   7   0    0.67    0.34
   5  -7   0    0.08    0.50
   7  -7   0   -0.02    0.49
   7   7   0   -0.30    0.82
   9   7   0    0.13    1.00
  -8  -7  -1   13.61    1.50
  -8   7   1   13.22    1.51
  -8   7  -1   13.77    1.47
  -6   7  -1  207.07    4.72
  -6  -7  -1  242.88    5.19
  -4   7   1   29.14    1.57
  -4   7   1   30.33    1.65
  -4   7  -1   29.74    1.62
  -4   7  -1   34.01    1.60
  -2   7   1  451.32    5.11
  -2   7  -1  474.16    5.58
  -2  -7  -1  458.41    5.74
  -2  -7   1  456.95    5.81
  -2   7   1  455.97    5.57
  -2  -7   1  449.12    3.92
  -2   7   1  456.97    5.73
  -2   7  -1  435.31    5.04
   0   7  -1   53.96    1.28
   0   7   1   52.80    1.50
   0   7  -1   52.60    1.61
   0  -7  -1   50.55    1.91
   0  -7  -1   55.02    1.44
   0  -7   1   51.88    1.77
   0   7   1   54.25    1.61
   0   7   1   51.24    1.98
   0   7  -1   50.86    1.89
   0   7   1   54.49    1.92
   2  -7   1  457.39    5.83
   2   7  -1  439.48    4.34
   2   7   1  435.67    3.79
   2   7   1  492.33    4.03
   2   7   1  458.02    6.12
   2   7  -1  446.83    5.91
   2   7   1  482.23    5.82
   2   7  -1  393.03    4.61
   4  -7   1   29.99    1.52
   4   7   1   29.58    0.90
   4   7  -1   28.44    1.00
   4   7   1   28.81    1.73
   4   7  -1   29.45    1.69
   4  -7  -1   32.26    1.63
   6  -7   1  233.71    4.21
   6   7   1  211.43    2.39
   6   7  -1  220.90    2.83
   6   7   1  245.56    5.19
   6   7  -1  248.32    5.19
   6  -7  -1  255.20    4.64
   8  -7  -1   17.12    1.31
   8  -7   1   15.72    1.19
   8   7   1   13.82    1.52
   8   7  -1   14.80    1.58
  -7   7   2   13.47    1.40
  -7   7  -2   15.56    1.46
  -7  -7  -2   15.76    1.45
  -7  -7   2   15.34    1.45
  -5   7  -2   24.05    1.59
  -5   7   2   28.02    1.68
  -5  -7  -2   25.43    1.62
  -3   7   2   47.07    1.80
  -3   7  -2   43.91    1.87
  -3  -7  -2   43.21    0.72
  -3  -7  -2   45.68    1.86
  -3  -7   2   43.51    1.08
  -3  -7  -2   34.37    0.64
  -3   7   2   45.20    1.86
  -3   7  -2   47.78    1.67
  -3   7  -2   44.76    1.05
  -3  -7  -2   34.35    0.97
  -1   7   2   73.31    1.77
  -1   7  -2   70.41    2.05
  -1  -7   2   71.16    1.72
  -1  -7  -2   69.84    2.27
  -1  -7  -2   78.50    1.62
  -1  -7   2   77.83    2.35
  -1   7   2   67.71    2.00
  -1   7   2   86.52    2.66
  -1   7  -2   71.33    2.06
  -1   7   2   74.16    2.43
  -1   7   2   60.15    1.79
   1  -7  -2   73.78    2.36
   1   7   2   71.24    1.55
   1   7  -2   72.99    1.87
   1   7   2   73.57    1.70
   1   7   2   67.19    2.41
   1   7  -2   73.17    2.26
   1   7   2   64.79    2.23
   1   7  -2   75.20    1.95
   1   7   2   72.68    1.24
   3   7   2   47.99    1.02
   3   7  -2   49.17    1.33
   3  -7   2   45.89    1.83
   3   7   2   47.05    2.08
   3   7  -2   46.99    1.97
   3   7   2   47.78    2.08
   3   7  -2   45.45    1.48
   3  -7  -2   54.04    2.08
   5   7   2   26.12    0.74
   5  -7   2   25.57    1.43
   5   7  -2   23.20    0.99
   5   7   2   24.80    1.75
   5  -7  -2   28.45    1.65
   7  -7   2   14.22    1.09
   7   7  -2   13.55    0.81
   7   7   2   13.79    1.49
   7   7  -2   12.55    1.37
   7  -7  -2   15.81    1.28
   9   7   2    9.53    1.47
  -8  -7  -3   59.62    2.86
  -8  -7   3   57.06    2.80
  -8   7   3   53.50    2.57
  -8   7  -3   55.36    2.75
  -6   7  -3   83.55    3.18
  -6  -7  -3   88.71    3.08
  -6  -7   3   87.49    3.07
  -4   7  -3  155.46    3.81
  -4  -7  -3  144.22    3.27
  -4   7   3  146.49    3.68
  -2  -7  -3  183.22    1.98
  -2   7  -3  222.99    3.98
  -2  -7  -3  181.56    3.67
  -2  -7   3  201.39    2.83
  -2   7   3  192.94    3.60
  -2   7  -3  207.91    3.36
  -2  -7   3  130.37    1.45
  -2   7   3  192.07    4.10
  -2   7   3  122.10    2.13
  -2   7  -3  178.33    1.97
   0   7   3  157.38    2.45
   0  -7  -3  172.57    3.52
   0  -7   3  160.64    2.86
   0  -7  -3  174.75    2.50
   0   7   3  170.82    2.84
   0   7   3  173.42    3.81
   0   7  -3  171.54    3.21
   0   7   3  170.89    3.86
   0   7   3  171.82    2.41
   0   7  -3  161.73    3.05
   2   7   3  192.86    2.09
   2   7  -3  187.42    3.11
   2  -7   3  182.71    3.55
   2   7   3  172.46    2.11
   2   7   3  190.11    4.09
   2   7  -3  187.78    3.76
   4   7  -3  131.70    2.47
   4  -7   3  131.32    2.79
   4   7  -3  148.67    3.70
   4  -7  -3  143.74    3.44
   6  -7   3   85.91    2.23
   6   7  -3   83.01    1.91
   6   7   3   89.34    3.17
   6  -7  -3   90.75    2.87
   8   7   3   61.96    2.90
   8   7  -3   56.03    2.75
   8  -7  -3   61.20    2.43
  -7   7  -4   20.82    1.76
  -7   7  -4   20.46    1.68
  -7  -7  -4   20.83    1.69
  -7  -7   4   19.58    1.64
  -5   7   4   25.07    1.61
  -5  -7  -4   27.16    1.50
  -5  -7  -4   28.89    1.67
  -5  -7   4   26.78    1.63
[truncated: 53,885 more chars]
