# Supplementary material for: Syntheses, crystal structures and thermal properties of catena-poly[cadmium(II)-di-μ-bromido-μ-pyridazine-κ2 N 1:N 2] and catena-poly[cadmium(II)-di-μ-iodido-μ-pyridazine-κ2 N 1:N 2]
Source: Acta Crystallogr E Crystallogr Commun. 2023 Mar 10;79(Pt 4):302–7. doi: 10.1107/S2056989023002001 (PMC10088319; doi:10.1107/S2056989023002001)
Supplement: Supplementary file 2 [file e-79-00302-1sup2.hkl]

data_1                                                                          
_shelx_title ' icd2a_auto_a.res in Imma'                                        
_shelx_refln_list_code          4                                               
_shelx_F_calc_maximum      347.99                                               
_exptl_crystal_F_000       640.00                                               
_reflns_d_resolution_high  0.6481                                               
                                                                                
loop_                                                                           
 _space_group_symop_operation_xyz                                               
 'x, y, z'                                                                      
 '-x, -y+1/2, z'                                                                
 '-x, y+1/2, -z'                                                                
 'x, -y, -z'                                                                    
 'x+1/2, y+1/2, z+1/2'                                                          
 '-x+1/2, -y+1, z+1/2'                                                          
 '-x+1/2, y+1, -z+1/2'                                                          
 'x+1/2, -y+1/2, -z+1/2'                                                        
 '-x, -y, -z'                                                                   
 'x, y-1/2, -z'                                                                 
 'x, -y-1/2, z'                                                                 
 '-x, y, z'                                                                     
 '-x+1/2, -y+1/2, -z+1/2'                                                       
 'x+1/2, y, -z+1/2'                                                             
 'x+1/2, -y, z+1/2'                                                             
 '-x+1/2, y+1/2, z+1/2'                                                         
                                                                                
_cell_length_a     7.2540                                                       
_cell_length_b     7.7223                                                       
_cell_length_c    13.2910                                                       
_cell_angle_alpha  90.000                                                       
_cell_angle_beta   90.000                                                       
_cell_angle_gamma  90.000                                                       
                                                                                
_shelx_F_squared_multiplier     1.000                                           
                                                                                
loop_                                                                           
 _refln_index_h                                                                 
 _refln_index_k                                                                 
 _refln_index_l                                                                 
 _refln_F_squared_calc                                                          
 _refln_F_squared_meas                                                          
 _refln_F_squared_sigma                                                         
 _refln_observed_status                                                         
   2   0   0       5486.54       6169.80       305.98 o                         
   4   0   0      66761.13      67132.68       883.23 o                         
   6   0   0        517.91        530.54        17.72 o                         
   8   0   0      16412.15      16472.57      1691.70 o                         
  10   0   0        275.91        339.65        45.14 o                         
   0   2   0       2720.08       2690.89        40.18 o                         
   2   2   0     121098.55     120267.47       300.01 o                         
   4   2   0       5560.87       5594.93        80.30 o                         
   6   2   0      39799.07      37823.82       977.57 o                         
   8   2   0        602.34        590.19        27.51 o                         
  10   2   0       5086.20       5834.75        95.98 o                         
   0   4   0     116324.66     116197.48      1711.66 o                         
   2   4   0       2603.71       2568.42        35.11 o                         
   4   4   0      34584.70      34100.26       258.70 o                         
   6   4   0        359.09        329.66         9.56 o                         
   8   4   0       9528.80       9249.49        81.17 o                         
  10   4   0        154.92        180.08        33.20 o                         
   0   6   0        141.67        158.29        11.58 o                         
   2   6   0      27396.58      27203.69       678.17 o                         
   4   6   0       1617.73       1573.42        38.41 o                         
   6   6   0      12393.71      12261.77       182.33 o                         
   8   6   0        188.18        194.82        24.65 o                         
   0   8   0      14450.22      13626.68       862.80 o                         
   2   8   0        591.75        583.81        31.29 o                         
   4   8   0       6082.68       6284.85       142.57 o                         
   6   8   0         75.17         68.74        17.93 o                         
   0  10   0         47.30         58.32        25.23 o                         
   2  10   0       2772.08       2890.29        32.42 o                         
   4  10   0        169.16        184.89        19.42 o                         
   1   0   1        817.77        986.51        14.01 o                         
   3   0   1      13580.98      14277.55       206.21 o                         
   5   0   1       5682.76       5780.76        43.56 o                         
   7   0   1       2543.88       2391.42        83.66 o                         
   9   0   1        606.12        616.46        30.15 o                         
   0   1   1      37515.38      37966.79       576.20 o                         
   2   1   1      19970.64      20617.39       221.93 o                         
   4   1   1      15560.85      15309.13       150.24 o                         
   6   1   1       6435.37       6163.49       110.68 o                         
   8   1   1       3784.97       3895.33        43.34 o                         
  10   1   1       1295.48       1417.99        28.87 o                         
   1   2   1      25096.72      26857.89       197.92 o                         
   3   2   1       2542.70       2375.38        15.96 o                         
   5   2   1       1795.81       1733.60        48.27 o                         
   7   2   1        843.46        875.08        14.71 o                         
   9   2   1        604.34        670.29        22.38 o                         
   0   3   1      11505.97      11755.27        81.16 o                         
   2   3   1      22197.34      22441.54       111.06 o                         
   4   3   1       5444.18       5339.06        36.65 o                         
   6   3   1       7913.99       7685.00        84.85 o                         
   8   3   1       1585.33       1532.49        26.19 o                         
  10   3   1       1592.86       1734.15        29.56 o                         
   1   4   1       1176.76       1059.30        10.93 o                         
   3   4   1       5460.52       5471.52        34.01 o                         
   5   4   1       2904.77       2757.90        29.99 o                         
   7   4   1       1415.25       1333.90        20.88 o                         
   9   4   1        346.40        350.57        18.06 o                         
   0   5   1      16214.17      16151.36        60.87 o                         
   2   5   1       2349.42       2305.08        16.99 o                         
   4   5   1       8988.18       8995.37       103.85 o                         
   6   5   1       1164.82       1102.21        22.81 o                         
   8   5   1       2660.02       2630.37        47.48 o                         
  10   5   1        325.36        250.41        75.32 o                         
   1   6   1       3841.85       3855.41        33.07 o                         
   3   6   1        923.28        883.12        12.37 o                         
   5   6   1        594.77        610.05         8.49 o                         
   7   6   1        283.80        284.81        12.27 o                         
   9   6   1        213.20        213.20        23.61 o                         
   0   7   1        499.59        498.13        11.50 o                         
   2   7   1       6454.98       6339.74        98.57 o                         
   4   7   1        295.43        291.15         8.32 o                         
   6   7   1       2984.80       2974.63        36.33 o                         
   8   7   1        173.77        190.83        28.08 o                         
   1   8   1        314.02        302.52         9.80 o                         
   3   8   1        804.23        811.76        15.18 o                         
   5   8   1        513.08        483.82        12.76 o                         
   7   8   1        268.23        267.54        27.92 o                         
   0   9   1       3046.35       3093.68       152.77 o                         
   2   9   1         27.11         23.74        10.87 o                         
   4   9   1       1936.70       2011.44        43.36 o                         
   6   9   1         44.24         45.05        16.95 o                         
   1  10   1        347.88        382.17        17.67 o                         
   3  10   1        108.59        119.35        12.83 o                         
   5  10   1         63.74         64.95        16.51 o                         
   0  11   1          3.92        -10.97        20.37 o                         
   2  11   1        886.65        970.71        35.87 o                         
   0   0   2      66224.19      64295.24      1107.22 o                         
   2   0   2         55.78         68.12         3.84 o                         
   4   0   2      56481.00      57356.74       401.25 o                         
   6   0   2        150.11        158.00         8.88 o                         
   8   0   2      12886.48      13141.25       121.75 o                         
  10   0   2        301.38        272.35        30.69 o                         
   1   1   2         39.28         60.14         3.27 o                         
   3   1   2         58.50         76.89         3.18 o                         
   5   1   2        127.54        142.82         3.96 o                         
   7   1   2         39.21         32.50         5.78 o                         
   9   1   2          4.37         16.43        18.10 o                         
   0   2   2       3035.76       3307.07        25.15 o                         
   2   2   2      65381.35      67468.06       241.03 o                         
   4   2   2        579.21        633.68         4.14 o                         
   6   2   2      21302.86      21146.19       251.71 o                         
   8   2   2        292.22        264.16        17.77 o                         
  10   2   2       4839.82       5142.73        52.37 o                         
   1   3   2        976.80       1058.29         9.86 o                         
   3   3   2        508.94        490.33         4.24 o                         
   5   3   2        157.92        150.95         4.43 o                         
   7   3   2         94.28         98.42         8.35 o                         
   9   3   2         60.04         59.80        17.14 o                         
   0   4   2      31354.54      30789.20       170.51 o                         
   2   4   2         40.60         56.54         2.42 o                         
   4   4   2      27469.67      27316.48       184.38 o                         
   6   4   2         60.26         66.52         7.06 o                         
   8   4   2       7376.55       7294.17        94.83 o                         
  10   4   2        180.56        140.12        37.22 o                         
   1   5   2        767.31        717.30         8.97 o                         
   3   5   2        724.79        698.71        10.06 o                         
   5   5   2        557.77        546.35         7.36 o                         
   7   5   2        251.84        241.89        11.03 o                         
   9   5   2         76.97         88.14        18.19 o                         
   0   6   2        289.34        268.33         9.02 o                         
   2   6   2      15772.43      15884.54       133.90 o                         
   4   6   2         70.45         76.03         6.04 o                         
   6   6   2       6615.63       6401.89        95.89 o                         
   8   6   2         92.68         81.20        16.53 o                         
   1   7   2        908.44        869.33        17.92 o                         
   3   7   2        612.93        589.24         8.07 o                         
   5   7   2        315.84        327.85         8.69 o                         
   7   7   2        169.99        171.33        15.87 o                         
   0   8   2       5150.01       5180.78        69.16 o                         
   2   8   2         15.28         19.18         7.64 o                         
   4   8   2       4622.11       4719.86        81.21 o                         
   6   8   2         11.12          8.03        13.57 o                         
   1   9   2        405.82        430.84        14.54 o                         
   3   9   2        371.37        381.34        11.63 o                         
   5   9   2        274.99        270.71        13.79 o                         
   7   9   2        136.62        121.63        47.29 o                         
   0  10   2         29.59         35.55        17.79 o                         
   2  10   2       1676.35       1838.36        33.77 o                         
   4  10   2          8.68          8.92        12.79 o                         
   1  11   2        219.66        247.66        31.50 o                         
   3  11   2        154.41        175.93        34.09 o                         
   1   0   3      52132.68      55153.59       352.83 o                         
   3   0   3      26740.98      27150.42       254.88 o                         
   5   0   3      20711.03      19589.14       386.34 o                         
   7   0   3       7671.70       7635.83       139.32 o                         
   9   0   3       2653.60       2730.17        85.18 o                         
   0   1   3      23978.34      24060.43       374.90 o                         
   2   1   3      20884.61      20997.58       148.96 o                         
   4   1   3      13492.75      13536.10        99.64 o                         
   6   1   3       5765.67       5531.62       105.65 o                         
   8   1   3       3338.23       3423.06        51.47 o                         
  10   1   3       1629.00       1736.97        53.65 o                         
   1   2   3      38919.79      40305.86       200.27 o                         
   3   2   3      30646.46      30912.90       196.96 o                         
   5   2   3      11540.39      11270.93        78.15 o                         
   7   2   3       6828.63       6442.54       110.68 o                         
   9   2   3       3025.70       3238.64        54.38 o                         
   0   3   3      12729.81      12809.67        69.15 o                         
   2   3   3      15025.08      14817.68       115.20 o                         
   4   3   3       8253.06       8141.22        43.15 o                         
   6   3   3       4718.44       4453.32        76.47 o                         
   8   3   3       2275.78       2395.19        46.04 o                         
  10   3   3       1381.75       1357.99        40.65 o                         
   1   4   3      21335.42      21135.62       131.18 o                         
   3   4   3      13535.21      13032.55       115.71 o                         
   5   4   3      11024.86      10731.51       114.45 o                         
   7   4   3       4371.44       4168.93        84.10 o                         
   9   4   3       1565.78       1589.20        23.83 o                         
   0   5   3       7444.97       7227.50        72.90 o                         
   2   5   3       5442.12       5347.59        49.37 o                         
   4   5   3       5274.58       5078.20        64.63 o                         
   6   5   3       2014.86       1905.39        42.66 o                         
   8   5   3       1635.96       1640.23        26.64 o                         
   1   6   3       9296.54       8861.84       124.75 o                         
   3   6   3       8192.55       7935.45       104.17 o                         
   5   6   3       3694.75       3553.55        76.36 o                         
   7   6   3       2245.05       2176.11        51.39 o                         
   9   6   3       1030.45       1044.52        34.53 o                         
   0   7   3       1762.03       1731.50        21.82 o                         
   2   7   3       3006.30       2997.89        61.44 o                         
   4   7   3       1447.06       1392.70        23.72 o                         
   6   7   3       1261.63       1224.51        27.81 o                         
   8   7   3        541.28        582.98        26.30 o                         
   1   8   3       3418.66       3366.12        78.81 o                         
   3   8   3       2379.30       2409.85        45.93 o                         
   5   8   3       1981.85       1993.48        24.82 o                         
   7   8   3        862.87        865.27        36.64 o                         
   0   9   3        996.74        973.21        37.77 o                         
   2   9   3        539.94        557.13        16.98 o                         
   4   9   3        831.39        873.81        14.04 o                         
   6   9   3        250.72        264.21        22.31 o                         
   1  10   3        966.74       1060.79        20.89 o                         
   3  10   3        860.30        915.33        20.98 o                         
   5  10   3        431.48        398.51        22.71 o                         
   0  11   3        110.21        104.21        57.17 o                         
   2  11   3        310.36        301.50        39.43 o                         
   0   0   4      10321.57      10027.68       115.96 o                         
   2   0   4      43965.50      44320.34       166.31 o                         
   4   0   4       9170.57       9053.40       110.42 o                         
   6   0   4       5867.03       5385.28       225.46 o                         
   8   0   4       1295.67       1482.81        72.67 o                         
  10   0   4       2378.64       2516.84        55.99 o                         
   1   1   4        301.84        321.18         4.35 o                         
   3   1   4         28.34         37.62         3.77 o                         
   5   1   4         57.68         67.33         5.11 o                         
   7   1   4          4.82         10.93         7.79 o                         
   9   1   4         16.43         20.97        21.32 o                         
   0   2   4      26218.66      26449.66       148.77 o                         
   2   2   4      14423.64      15217.82       113.66 o                         
   4   2   4      18721.99      18594.74       137.86 o                         
   6   2   4       1221.10       1144.08        24.55 o                         
   8   2   4       3302.54       3349.36        71.74 o                         
  10   2   4        989.28       1029.69        24.65 o                         
   1   3   4        577.05        630.98         6.90 o                         
   3   3   4        742.27        696.77         8.51 o                         
   5   3   4        319.83        316.58         7.74 o                         
   7   3   4        224.16        237.62        10.35 o                         
   9   3   4         49.54         65.09        17.09 o                         
   0   4   4       4419.00       4417.68        26.98 o                         
   2   4   4      17701.65      17720.60       124.41 o                         
   4   4   4       4279.62       4128.20        59.69 o                         
   6   4   4       3245.51       3083.42        42.67 o                         
   8   4   4        787.81        796.92        19.99 o                         
   1   5   4       1362.86       1328.84        18.09 o                         
   3   5   4        785.04        782.77         7.77 o                         
   5   5   4        550.02        509.14        11.68 o                         
   7   5   4        210.16        215.73        10.83 o                         
   9   5   4        127.48        128.65        18.65 o                         
   0   6   4       5763.58       5731.73        44.24 o                         
   2   6   4       2875.96       2730.28        44.70 o                         
   4   6   4       4833.42       4669.61        62.15 o                         
   6   6   4        434.24        429.89        15.39 o                         
   8   6   4       1143.15       1098.87        29.34 o                         
   1   7   4        896.86        855.16        19.86 o                         
   3   7   4        835.55        793.73        12.78 o                         
   5   7   4        488.31        489.67        11.20 o                         
   7   7   4        289.39        292.07        24.25 o                         
   0   8   4        635.34        651.95        15.44 o                         
   2   8   4       2412.67       2391.01        41.13 o                         
   4   8   4        721.37        754.70        16.73 o                         
   6   8   4        629.55        635.70        21.13 o                         
   1   9   4        623.86        647.85        17.36 o                         
   3   9   4        436.21        466.46        12.38 o                         
   5   9   4        285.36        287.47        15.48 o                         
   0  10   4        534.01        566.20        22.48 o                         
   2  10   4        303.73        328.69        13.92 o                         
   4  10   4        512.17        525.98        17.61 o                         
   3  11   4        210.98        202.87        48.77 o                         
   1   0   5      38825.07      40119.61       249.65 o                         
   3   0   5      18965.44      18993.85       102.70 o                         
   5   0   5       4361.04       4067.87        79.91 o                         
   7   0   5       3293.95       3232.60       167.57 o                         
   9   0   5       2697.20       2939.39        61.37 o                         
   0   1   5      19147.64      19744.20       152.22 o                         
   2   1   5      19232.56      19994.41       136.41 o                         
   4   1   5       9038.69       8678.04        92.06 o                         
   6   1   5       5683.11       5313.83       117.01 o                         
   8   1   5       2280.86       2201.78        36.97 o                         
  10   1   5       1385.08       1457.27        76.63 o                         
   1   2   5      12265.19      12239.02       113.39 o                         
   3   2   5      13004.20      12656.41        82.80 o                         
   5   2   5      14091.40      13680.77       136.68 o                         
   7   2   5       5049.11       4705.01       123.57 o                         
   9   2   5        914.37        953.36        22.70 o                         
   0   3   5      18379.78      18456.48       200.25 o                         
   2   3   5       7870.59       7964.59        60.00 o                         
   4   3   5       9686.85       9461.38        97.26 o                         
   6   3   5       2601.80       2484.49        39.52 o                         
   8   3   5       2584.27       2668.70        62.56 o                         
  10   3   5        742.77        473.04        45.19 o                         
   1   4   5      16488.57      16503.22       109.15 o                         
   3   4   5       9629.60       9942.25       102.97 o                         
   5   4   5       2681.04       2514.41        45.71 o                         
   7   4   5       1930.08       1913.41        42.80 o                         
   9   4   5       1580.52       1647.81        50.00 o                         
   0   5   5       3087.34       3027.24        50.88 o                         
   2   5   5       9063.25       9080.08       103.83 o                         
   4   5   5       1831.91       1827.05        30.02 o                         
   6   5   5       3507.49       3434.11        61.34 o                         
   8   5   5        624.17        638.08        22.09 o                         
   1   6   5       3967.37       3804.88        46.20 o                         
   3   6   5       3983.63       3900.16        63.41 o                         
   5   6   5       4255.55       4192.09        81.57 o                         
   7   6   5       1705.44       1718.27        48.58 o                         
   9   6   5        341.49        343.74        25.42 o                         
   0   7   5       4803.63       4625.40        91.08 o                         
   2   7   5        649.77        587.10        13.80 o                         
   4   7   5       3102.90       3041.43        43.74 o                         
   6   7   5        330.66        335.97        13.32 o                         
   8   7   5       1003.13        939.15       144.34 o                         
   1   8   5       2658.59       2685.47        55.84 o                         
   3   8   5       1725.94       1800.21        39.78 o                         
   5   8   5        583.59        615.97        22.32 o                         
   7   8   5        404.79        407.09        29.81 o                         
   0   9   5        121.04        115.87        13.75 o                         
   2   9   5       1693.29       1700.28        49.16 o                         
   4   9   5         97.05        103.16        14.54 o                         
   6   9   5        802.27        782.51        27.97 o                         
   1  10   5        466.00        506.46        16.29 o                         
   3  10   5        476.66        523.39        17.08 o                         
   5  10   5        491.66        454.27        50.63 o                         
   0  11   5        612.43        456.99       113.23 o                         
   0   0   6        113.06        126.85         7.89 o                         
   2   0   6      53711.21      52747.39       588.42 o                         
   4   0   6       1285.89       1152.28        35.35 o                         
   6   0   6      31637.22      30935.27       356.18 o                         
   8   0   6         38.90         18.16        20.09 o                         
  10   0   6       3883.49       4759.55       139.78 o                         
   1   1   6         44.78         72.48         3.38 o                         
   3   1   6         17.39         15.20         4.22 o                         
   5   1   6          2.87         17.64         8.42 o                         
   7   1   6          0.03         -2.34         9.78 o                         
   9   1   6         13.67         11.75        18.29 o                         
   0   2   6      78080.05      80859.66       495.14 o                         
   2   2   6       2405.79       2471.96        29.96 o                         
   4   2   6      31153.08      30542.11       352.32 o                         
   6   2   6        227.90        213.11         6.58 o                         
   8   2   6      10543.10      10995.56       319.11 o                         
  10   2   6         17.87         24.54        36.45 o                         
   1   3   6         39.68         43.29         3.44 o                         
   3   3   6         47.22         48.92         4.23 o                         
   5   3   6         80.56         67.46         4.27 o                         
   7   3   6         30.37         32.81        10.26 o                         
   9   3   6          0.17          0.69        17.63 o                         
   0   4   6        122.32        108.82         5.50 o                         
   2   4   6      27535.66      26559.53       381.35 o                         
   4   4   6        734.95        732.69        11.93 o                         
   6   4   6      17304.59      16794.76       158.17 o                         
   8   4   6         25.56         31.21        15.03 o                         
   1   5   6        159.96        166.00         5.39 o                         
   3   5   6         98.28         97.63         7.49 o                         
   5   5   6         28.83         31.83         7.20 o                         
   7   5   6         17.45          7.67        11.65 o                         
   9   5   6         27.35         25.45        25.07 o                         
   0   6   6      19433.18      19513.81       355.23 o                         
   2   6   6        652.44        643.09        11.83 o                         
   4   6   6       9334.71       9346.62       171.68 o                         
   6   6   6         62.72         65.39        10.36 o                         
   8   6   6       3566.86       3781.19        71.35 o                         
   1   7   6         84.69         80.89         5.70 o                         
   3   7   6         82.20         79.16         9.45 o                         
   5   7   6         73.90         70.88         9.59 o                         
   7   7   6         35.87         43.02        16.68 o                         
   0   8   6         46.07         41.38        11.70 o                         
   2   8   6       4744.03       4952.63       117.76 o                         
   4   8   6        134.01        133.17        12.68 o                         
   6   8   6       3263.89       3157.30       117.44 o                         
   1   9   6         75.59         73.47        11.35 o                         
   3   9   6         50.60         67.99        14.66 o                         
   5   9   6         24.65         35.32        17.45 o                         
   0  10   6       2044.93       2011.30        45.28 o                         
   2  10   6         57.59         53.98        15.81 o                         
   4  10   6       1062.50       1064.04        42.41 o                         
   1  11   6         24.95         45.56        43.60 o                         
   1   0   7         27.30         50.60         5.68 o                         
   3   0   7          2.14         16.17         6.92 o                         
   5   0   7        960.94       1013.28        55.84 o                         
   7   0   7         67.23         65.98        15.67 o                         
   9   0   7          6.86          6.23        29.33 o                         
   0   1   7      11949.61      12010.27        98.27 o                         
   2   1   7      12076.83      11962.14       140.25 o                         
   4   1   7       5754.73       5581.33        71.46 o                         
   6   1   7       5505.24       5510.10       156.09 o                         
   8   1   7       2052.13       2152.24        66.93 o                         
  10   1   7       1145.01       1388.08        69.48 o                         
   1   2   7        565.89        603.96         6.62 o                         
   3   2   7        315.30        329.37         7.06 o                         
   5   2   7        229.05        224.15         6.77 o                         
   7   2   7          3.01         14.14        12.15 o                         
   9   2   7         65.70         73.19        18.48 o                         
   0   3   7      14593.75      14679.05       114.29 o                         
   2   3   7       3923.77       3790.84        71.19 o                         
   4   3   7       7706.98       7274.31       128.61 o                         
   6   3   7       2175.91       2076.76        54.34 o                         
   8   3   7       2614.96       2605.41        48.87 o                         
   1   4   7          1.30          3.68         4.87 o                         
   3   4   7          2.66          3.36         8.32 o                         
   5   4   7        514.06        480.69        17.11 o                         
   7   4   7         44.36         41.13        10.06 o                         
   9   4   7          2.22          2.61        19.72 o                         
   0   5   7       1559.68       1547.62        58.92 o                         
   2   5   7       7659.04       7404.49        78.94 o                         
   4   5   7        826.46        851.14        18.22 o                         
   6   5   7       3816.73       3768.80        56.99 o                         
   8   5   7        457.00        478.97        19.89 o                         
   1   6   7        163.35        161.70         6.61 o                         
   3   6   7        102.26        118.92         7.92 o                         
   5   6   7         38.96         49.55         9.84 o                         
   7   6   7          3.60          0.63        14.42 o                         
   0   7   7       4919.01       4877.92       113.91 o                         
   2   7   7        170.35        172.34        10.08 o                         
   4   7   7       2993.61       2965.06        64.59 o                         
   6   7   7        203.86        206.12        14.54 o                         
   1   8   7          4.08          5.38        13.12 o                         
   3   8   7          7.15         11.05        11.61 o                         
   5   8   7        105.04        104.20        14.91 o                         
   7   8   7         13.90         67.54        77.05 o                         
   0   9   7         22.34         30.30        16.31 o                         
   2   9   7       1755.94       1765.62        54.54 o                         
   4   9   7         11.86         25.41        16.56 o                         
   6   9   7        961.69        933.62        51.30 o                         
   1  10   7         28.73         48.74        15.84 o                         
   3  10   7         16.89         21.16        21.30 o                         
   0   0   8        300.63        294.45        13.41 o                         
   2   0   8      54640.91      56684.04       796.35 o                         
   4   0   8        343.84        320.59        11.32 o                         
   6   0   8      15580.21      15171.03       354.26 o                         
   8   0   8        107.72        105.55        16.90 o                         
  10   0   8       3690.07       4801.41       143.97 o                         
   1   1   8         61.49         65.16         4.61 o                         
   3   1   8         35.06         60.51         7.16 o                         
   5   1   8         13.63         14.91        11.64 o                         
   7   1   8         10.45          1.78        13.27 o                         
   9   1   8          1.43          3.43        18.95 o                         
   0   2   8      51973.29      53507.24       505.13 o                         
   2   2   8        225.76        237.22         8.18 o                         
   4   2   8      28413.40      27636.21       423.35 o                         
   6   2   8        407.34        412.57        16.04 o                         
   8   2   8       6706.40       7031.11       169.79 o                         
   1   3   8         75.82         80.86         5.66 o                         
   3   3   8         65.40         71.35         8.88 o                         
   5   3   8        177.60        144.90         8.36 o                         
   7   3   8         20.12         24.43        14.75 o                         
   9   3   8         12.40         15.37        19.43 o                         
   0   4   8        317.45        334.22        11.02 o                         
   2   4   8      27914.40      28401.31       399.28 o                         
   4   4   8        252.30        245.53         8.69 o                         
   6   4   8       8997.77       8901.00       117.53 o                         
   8   4   8         61.51         78.43        17.36 o                         
   1   5   8        250.31        244.76         7.22 o                         
   3   5   8        192.02        181.57         7.96 o                         
   5   5   8         31.41         38.72        11.55 o                         
   7   5   8         56.42         59.58        14.46 o                         
   0   6   8      14399.86      15125.62       405.58 o                         
   2   6   8        166.50        187.65         9.98 o                         
   4   6   8       8909.50       9010.51       184.76 o                         
   6   6   8        137.45        125.56        11.69 o                         
   8   6   8       2431.39       2357.24        88.81 o                         
   1   7   8        144.83        146.70        12.93 o                         
   3   7   8        117.38        103.82         9.70 o                         
   5   7   8        151.18        130.67        11.65 o                         
   7   7   8         42.25         91.07        49.04 o                         
   0   8   8        112.84        137.22        17.05 o                         
   2   8   8       4937.04       5106.77       112.00 o                         
   4   8   8         63.63         66.69        14.19 o                         
   6   8   8       1900.72       1648.24        48.96 o                         
   1   9   8        118.66        110.45        15.28 o                         
   3   9   8         88.88         94.37        16.01 o                         
   5   9   8         28.25         30.00        21.17 o                         
   0  10   8       1617.93       1689.35        43.82 o                         
   2  10   8         27.77         36.69        24.18 o                         
   1   0   9      10516.40      10674.83       119.09 o                         
   3   0   9       4704.86       4327.20        77.96 o                         
   5   0   9       3395.13       3098.04       128.31 o                         
   7   0   9       1598.48       1581.21        76.02 o                         
   9   0   9        565.13        593.32        31.64 o                         
   0   1   9       8228.54       8737.99        82.02 o                         
   2   1   9       8741.53       8755.69       133.95 o                         
   4   1   9       4963.26       4717.32       124.72 o                         
   6   1   9       3067.73       2932.99       100.55 o                         
   8   1   9       1465.57       1491.03        55.26 o                         
   1   2   9       4905.35       4991.17        48.29 o                         
   3   2   9       6355.94       6348.17       158.59 o                         
   5   2   9       3308.35       2928.08        96.13 o                         
   7   2   9       1691.56       1715.71        74.71 o                         
   9   2   9        781.74        796.20        23.91 o                         
   0   3   9       7847.50       8319.14       121.53 o                         
   2   3   9       4448.09       4571.44        53.89 o                         
   4   3   9       4908.29       4748.22        67.65 o                         
   6   3   9       1651.29       1569.45        28.74 o                         
   8   3   9       1488.92       1478.12        42.97 o                         
   1   4   9       5379.03       5474.68        79.82 o                         
   3   4   9       2605.97       2533.48        46.38 o                         
   5   4   9       1877.25       1767.43        34.18 o                         
   7   4   9        912.22        880.30        27.60 o                         
   9   4   9        333.55        513.05        55.44 o                         
   0   5   9       1986.93       2100.47        49.96 o                         
   2   5   9       4425.34       4273.98       112.61 o                         
   4   5   9       1365.71       1262.41        43.75 o                         
   6   5   9       1777.70       1585.19        68.48 o                         
   8   5   9        493.70        537.02        25.77 o                         
   1   6   9       1513.21       1530.91        39.68 o                         
   3   6   9       1875.09       1824.66        46.32 o                         
   5   6   9       1058.30       1029.69        26.73 o                         
   7   6   9        550.32        563.07        35.67 o                         
   0   7   9       2297.70       2388.43       138.25 o                         
   2   7   9        607.56        632.52        16.93 o                         
   4   7   9       1614.11       1555.35        42.85 o                         
   6   7   9        271.41        249.93        17.89 o                         
   1   8   9        897.19        938.64        35.59 o                         
   3   8   9        473.31        489.00        15.39 o                         
   5   8   9        331.18        316.74        18.23 o                         
   0   9   9        137.64        147.31        22.87 o                         
   2   9   9        879.24        918.48        38.62 o                         
   4   9   9        126.51        105.31        22.01 o                         
   1  10   9        156.34        145.52        23.23 o                         
   3  10   9        189.29        207.44        48.40 o                         
   0   0  10        302.08        344.02        11.11 o                         
   2   0  10      12751.76      13151.78       205.06 o                         
   4   0  10       2658.09       2510.34        73.04 o                         
   6   0  10       4396.94       4189.19       146.11 o                         
   8   0  10        930.86        933.06        41.82 o                         
   1   1  10         71.36         74.56         6.00 o                         
   3   1  10         12.50         16.24         7.85 o                         
   5   1  10         14.10         16.21         8.89 o                         
   7   1  10         16.45         32.14        15.00 o                         
   9   1  10          0.20         22.47        55.19 o                         
   0   2  10       6549.50       7052.27        76.49 o                         
   2   2  10       1922.75       1973.90        33.63 o                         
   4   2  10       9476.52       9371.40       190.80 o                         
   6   2  10        615.62        562.18        20.70 o                         
   8   2  10       2844.78       2874.43       123.33 o                         
   1   3  10        220.50        224.93         8.64 o                         
   3   3  10        263.11        260.12         9.65 o                         
   5   3  10        142.01        120.92         8.84 o                         
   7   3  10         51.17         42.73        22.53 o                         
   9   3  10         43.89         63.47        47.54 o                         
   0   4  10        156.51        157.96        12.97 o                         
   2   4  10       6987.41       7113.66       113.15 o                         
   4   4  10       1347.16       1282.86        30.50 o                         
   6   4  10       2592.00       2494.51        86.93 o                         
   8   4  10        526.66        527.45        32.65 o                         
   1   5  10        486.94        429.11        12.80 o                         
   3   5  10        305.89        308.97        12.82 o                         
   5   5  10        208.45        209.84        13.13 o                         
   7   5  10        129.07        123.73        20.49 o                         
   0   6  10       2268.07       2426.13        79.39 o                         
   2   6  10        483.47        507.47        13.25 o                         
   4   6  10       3144.95       3107.49        66.02 o                         
   6   6  10        181.61        155.16        17.59 o                         
   1   7  10        374.31        408.34        15.52 o                         
   3   7  10        336.62        324.35        16.62 o                         
   5   7  10        204.19        176.60        16.81 o                         
   0   8  10         21.51         22.83        24.24 o                         
   2   8  10       1427.87       1482.31        59.98 o                         
   4   8  10        223.55        213.56        17.15 o                         
   6   8  10        581.86        489.59        46.06 o                         
   1   9  10        244.62        227.63        16.96 o                         
   3   9  10        186.29        155.92        20.15 o                         
   0  10  10        332.29        338.70        52.72 o                         
   1   0  11       4945.41       5219.12       104.44 o                         
   3   0  11       8683.06       8834.43       251.92 o                         
   5   0  11       5139.26       5006.18       227.72 o                         
   7   0  11       2897.40       3087.27        64.02 o                         
   9   0  11        691.13        543.18        67.42 o                         
   0   1  11       4504.62       4558.53        92.87 o                         
   2   1  11       4284.06       4174.04        53.24 o                         
   4   1  11       3972.26       3955.15       107.48 o                         
   6   1  11       2021.28       1941.76        74.53 o                         
   8   1  11       1355.46       1379.81        68.26 o                         
   1   2  11      11348.71      11925.76       141.44 o                         
   3   2  11       4291.02       4310.14        99.27 o                         
   5   2  11       2780.11       2722.74        69.00 o                         
   7   2  11       1186.75       1127.11        51.60 o                         
   0   3  11       2499.05       2508.66        66.73 o                         
   2   3  11       3973.07       3970.68        78.44 o                         
   4   3  11       2350.06       2089.63        81.51 o                         
   6   3  11       1899.38       1853.75        58.70 o                         
   8   3  11        863.90        892.76        76.07 o                         
   1   4  11       2925.58       2948.88        48.24 o                         
   3   4  11       4873.54       4851.91        80.20 o                         
   5   4  11       2970.18       2984.29        73.28 o                         
   7   4  11       1702.18       1754.23        90.10 o                         
   0   5  11       2353.85       2379.69        61.84 o                         
   2   5  11       1322.44       1323.46        29.35 o                         
   4   5  11       2062.93       1955.99        50.49 o                         
   6   5  11        711.56        663.81        25.93 o                         
   1   6  11       3544.53       3831.17        95.46 o                         
   3   6  11       1472.73       1532.29        38.20 o                         
   5   6  11        953.01        880.95        27.31 o                         
   7   6  11        426.74        327.38        25.65 o                         
   0   7  11        436.56        475.78        31.82 o                         
   2   7  11       1209.24       1212.06        46.17 o                         
   4   7  11        457.72        451.64        19.60 o                         
   6   7  11        625.79        543.26        35.33 o                         
   1   8  11        607.30        678.80        30.54 o                         
   3   8  11        944.14        942.19        47.80 o                         
   5   8  11        616.87        514.74        29.37 o                         
   0   9  11        463.06        500.81        52.09 o                         
   2   9  11        151.87        156.58        24.94 o                         
   4   9  11        401.96        387.72        54.08 o                         
   1  10  11        417.35        343.27        50.75 o                         
   0   0  12      18176.93      20517.91       545.65 o                         
   2   0  12        454.34        481.73        19.22 o                         
   4   0  12       5877.59       6230.19       128.20 o                         
   6   0  12        517.26        479.18        25.77 o                         
   8   0  12       2072.24       1991.46        61.20 o                         
   1   1  12          4.46          4.01         7.30 o                         
   3   1  12         62.65         56.12        14.51 o                         
   5   1  12          1.78          4.52        13.01 o                         
   7   1  12         24.76         36.38        17.62 o                         
   0   2  12       2045.65       2023.27        58.47 o                         
   2   2  12       8835.50       9118.89       128.51 o                         
   4   2  12         88.11        106.64        13.21 o                         
   6   2  12       4594.17       4575.83       108.35 o                         
   8   2  12        126.84        115.37        28.72 o                         
   1   3  12        159.45        172.37        11.00 o                         
   3   3  12          9.68         17.81        10.73 o                         
   5   3  12         41.92         44.77        15.92 o                         
   7   3  12          1.54          5.61        23.51 o                         
   0   4  12       9607.20       9957.47       317.28 o                         
   2   4  12        257.28        253.33        11.49 o                         
   4   4  12       3309.57       3317.75        94.42 o                         
   6   4  12        328.20        338.83        19.77 o                         
   1   5  12         57.09         53.93        10.49 o                         
   3   5  12        159.31        155.60        12.75 o                         
   5   5  12         52.56         34.02        16.83 o                         
   7   5  12         60.92         60.34        30.23 o                         
   0   6  12        620.08        640.40        22.97 o                         
   2   6  12       2711.87       2788.26        67.61 o                         
   4   6  12         45.80         58.73        20.92 o                         
   6   6  12       1564.08       1175.31        43.02 o                         
   1   7  12        154.76        145.09        16.93 o                         
   3   7  12         53.48         44.38        19.03 o                         
   5   7  12         56.12         69.91        37.31 o                         
   0   8  12       1688.85       1710.76       129.71 o                         
   2   8  12         67.64         75.51        21.51 o                         
   4   8  12        645.37        585.07        40.50 o                         
   1   9  12         48.78         39.02        25.34 o                         
   3   9  12         72.27         28.06        36.21 o                         
   1   0  13       2167.03       2201.39        45.35 o                         
   3   0  13        710.25        725.87        25.26 o                         
   5   0  13        524.49        533.95        26.14 o                         
   7   0  13        325.52        302.25        27.75 o                         
   0   1  13       4520.33       4564.54        41.41 o                         
   2   1  13       2673.90       2741.26        46.95 o                         
   4   1  13       2329.10       2298.35        24.84 o                         
   6   1  13       1278.49       1236.24        24.11 o                         
   8   1  13        841.65        795.53        43.08 o                         
   1   2  13        701.59        713.02        12.94 o                         
   3   2  13       1359.02       1335.82        26.17 o                         
   5   2  13        763.95        727.09        23.20 o                         
   7   2  13        329.28        350.92        22.11 o                         
   0   3  13       1913.39       1930.54        68.52 o                         
   2   3  13       3352.18       3477.21        84.40 o                         
   4   3  13        947.55        984.98        23.93 o                         
   6   3  13       1594.87       1588.94        36.85 o                         
   1   4  13       1267.41       1254.75        30.81 o                         
   3   4  13        457.00        461.21        14.12 o                         
   5   4  13        325.51        353.55        21.18 o                         
   7   4  13        207.11        197.59        25.24 o                         
   0   5  13       2976.31       3010.93        98.00 o                         
   2   5  13        537.42        584.07        18.04 o                         
   4   5  13       1658.68       1606.73        52.41 o                         
   6   5  13        324.60        347.06        25.84 o                         
   1   6  13        290.29        319.64        16.70 o                         
   3   6  13        485.13        504.31        27.40 o                         
   5   6  13        297.38        270.22        24.84 o                         
   0   7  13        208.45        204.15        28.06 o                         
   2   7  13       1326.46       1317.03        66.06 o                         
   4   7  13         94.80         61.12        52.23 o                         
   1   8  13        280.35        306.89        23.79 o                         
   3   8  13        124.58        149.34        36.66 o                         
   0   0  14      10620.34      11235.12       132.43 o                         
   2   0  14        128.75        115.54        23.42 o                         
   4   0  14       7900.35       7821.30        95.58 o                         
   6   0  14         36.04         48.59        24.25 o                         
   1   1  14          0.14          4.98        11.63 o                         
   3   1  14          3.80         -3.09        17.37 o                         
   5   1  14          0.48          7.98        15.16 o                         
   7   1  14          0.01         -7.75        23.67 o                         
   0   2  14        156.40        158.34        16.41 o                         
   2   2  14       8453.67       8890.63       155.23 o                         
   4   2  14         24.15         37.23        16.24 o                         
   6   2  14       4684.42       4699.60       131.64 o                         
   1   3  14          8.52         11.86        12.29 o                         
   3   3  14          0.44          6.79        13.33 o                         
   5   3  14          1.05         -5.71        19.39 o                         
   7   3  14          1.45          2.52        29.16 o                         
   0   4  14       6134.27       6584.60       221.50 o                         
   2   4  14         75.17         83.27        13.06 o                         
   4   4  14       4593.15       4575.92       124.35 o                         
   6   4  14         23.13         15.07        21.98 o                         
   1   5  14          2.24          7.40        13.49 o                         
   3   5  14          8.50         24.05        24.82 o                         
   5   5  14          5.12         12.74        22.82 o                         
   0   6  14         48.01         61.45        21.13 o                         
   2   6  14       2891.58       2939.57        97.30 o                         
   4   6  14         10.53         24.01        26.04 o                         
   1   7  14          8.92         27.25        20.24 o                         
   3   7  14          2.26          6.25        37.71 o                         
   0   8  14       1289.60       1304.53       203.06 o                         
   2   8  14         13.61          1.87        30.51 o                         
   1   0  15        110.13         98.70        20.59 o                         
   3   0  15         68.02         83.66        33.39 o                         
   5   0  15        396.46        441.53        28.41 o                         
   7   0  15         71.38        119.90        46.43 o                         
   0   1  15       2010.60       2035.89        67.90 o                         
   2   1  15       1389.69       1383.13        35.83 o                         
   4   1  15       1404.83       1396.74        27.57 o                         
   6   1  15        918.95        880.25        22.22 o                         
   1   2  15        278.49        309.69        13.45 o                         
   3   2  15        251.03        275.65        15.77 o                         
   5   2  15          2.29         -0.76        19.14 o                         
   7   2  15         32.55          4.00        39.10 o                         
   0   3  15        946.84        963.57        36.02 o                         
   2   3  15       1631.63       1642.31        49.61 o                         
   4   3  15        696.36        699.54        19.03 o                         
   6   3  15        994.64        952.79        37.41 o                         
   1   4  15         52.60         56.06        15.21 o                         
   3   4  15         34.65         28.52        17.10 o                         
   5   4  15        213.39        237.31        24.28 o                         
   0   5  15       1313.60       1313.84        29.12 o                         
   2   5  15        363.04        396.79        21.39 o                         
   4   5  15        948.68        884.82        28.17 o                         
   1   6  15         76.66         91.59        17.72 o                         
   3   6  15         64.64         54.07        27.07 o                         
   5   6  15          1.03         27.54        57.54 o                         
   0   7  15        125.21        122.32        40.01 o                         
   2   7  15        665.87        592.81        45.92 o                         
   0   0  16       3861.34       3775.84        69.11 o                         
   2   0  16        262.15        251.51        24.18 o                         
   4   0  16       3791.62       3914.58        68.30 o                         
   6   0  16          2.71         29.28        37.02 o                         
   1   1  16          1.59         15.53        13.02 o                         
   3   1  16          0.08          1.18        16.25 o                         
   5   1  16         44.49         49.28        17.83 o                         
   0   2  16         12.14         11.83        19.20 o                         
   2   2  16       4528.62       4832.83       101.95 o                         
   4   2  16        184.41        205.17        17.42 o                         
   6   2  16       1146.38       1150.38       102.05 o                         
   1   3  16         45.38         38.90        14.93 o                         
   3   3  16         49.75         54.61        17.01 o                         
   5   3  16          0.53         -4.09        24.67 o                         
   0   4  16       2304.47       2437.41       139.41 o                         
   2   4  16        140.40        142.45        19.79 o                         
   4   4  16       2291.86       2366.92        75.93 o                         
   1   5  16         50.52         49.49        17.26 o                         
   3   5  16         31.04         48.50        24.78 o                         
   0   6  16          3.92         14.24        22.96 o                         
   2   6  16       1631.24       1624.98        37.81 o                         
   4   6  16         60.08         57.79        57.54 o                         
   1   0  17       1371.93       1413.72        54.97 o                         
   3   0  17        762.00        771.84        42.21 o                         
   5   0  17        190.67        163.26        41.78 o                         
   0   1  17       1051.19       1148.46        50.37 o                         
   2   1  17       1172.46       1235.10        27.45 o                         
   4   1  17        919.45        890.06        25.88 o                         
   1   2  17        471.12        487.92        19.50 o                         
   3   2  17        604.17        598.89        21.73 o                         
   5   2  17        764.03        625.36        61.24 o                         
   0   3  17        813.55        915.55        43.62 o                         
   2   3  17        892.05        913.29        31.25 o                         
   4   3  17        718.57        691.91        38.43 o                         
   1   4  17        796.01        859.38        26.93 o                         
   3   4  17        439.82        404.90        28.59 o                         
   0   5  17        474.43        499.21        27.63 o                         
   2   5  17        539.40        583.93        38.30 o                         
   1   6  17        162.03        202.24        34.17 o                         
   0   0  18        976.25        893.35        49.50 o                         
   2   0  18        625.06        574.87        28.71 o                         
   4   0  18        429.06        372.35        35.29 o                         
   1   1  18          7.25        -13.96        15.25 o                         
   3   1  18          2.54        -16.00        18.42 o                         
   5   1  18          1.48         -4.98        30.91 o                         
   0   2  18        993.12       1021.32        66.55 o                         
   2   2  18        457.93        414.22        20.55 o                         
   1   3  18          7.92          0.86        17.26 o                         
   3   3  18         11.35        -23.81        41.05 o                         
   0   4  18        611.91        626.90        52.94 o                         
   2   4  18        363.01        268.59       116.69 o                         
   1   5  18         38.28         54.67        42.70 o                         
   1   0  19        342.36        352.15        28.66 o                         
   3   0  19        209.00        155.34        35.16 o                         
   0   1  19        505.26        483.30        30.03 o                         
   2   1  19        542.14        476.83        32.29 o                         
   1   2  19        321.49        293.97        26.81 o                         
   0   3  19        570.98        520.07       117.55 o                         
   2   3  19        283.36        205.19        52.56 o                         
   0   2  20       1345.05       1022.27       111.75 o                         
                                                                                
