# Supplementary material for: Syntheses, crystal structures and thermal properties of catena-poly[cadmium(II)-di-μ-bromido-μ-pyridazine-κ2 N 1:N 2] and catena-poly[cadmium(II)-di-μ-iodido-μ-pyridazine-κ2 N 1:N 2]
Source: Acta Crystallogr E Crystallogr Commun. 2023 Mar 10;79(Pt 4):302–7. doi: 10.1107/S2056989023002001 (PMC10088319; doi:10.1107/S2056989023002001)
Supplement: Supplementary file 3 [file e-79-00302-2sup3.hkl]

data_2                                                                          
_shelx_title ' icd6b_auto_a.res in Imma'                                        
_shelx_refln_list_code          4                                               
_shelx_F_calc_maximum      465.05                                               
_exptl_crystal_F_000       784.00                                               
_reflns_d_resolution_high  0.6460                                               
                                                                                
loop_                                                                           
 _space_group_symop_operation_xyz                                               
 'x, y, z'                                                                      
 '-x, -y+1/2, z'                                                                
 '-x, y+1/2, -z'                                                                
 'x, -y, -z'                                                                    
 'x+1/2, y+1/2, z+1/2'                                                          
 '-x+1/2, -y+1, z+1/2'                                                          
 '-x+1/2, y+1, -z+1/2'                                                          
 'x+1/2, -y+1/2, -z+1/2'                                                        
 '-x, -y, -z'                                                                   
 'x, y-1/2, -z'                                                                 
 'x, -y-1/2, z'                                                                 
 '-x, y, z'                                                                     
 '-x+1/2, -y+1/2, -z+1/2'                                                       
 'x+1/2, y, -z+1/2'                                                             
 'x+1/2, -y, z+1/2'                                                             
 '-x+1/2, y+1/2, z+1/2'                                                         
                                                                                
_cell_length_a     7.5740                                                       
_cell_length_b     8.2979                                                       
_cell_length_c    13.5363                                                       
_cell_angle_alpha  90.000                                                       
_cell_angle_beta   90.000                                                       
_cell_angle_gamma  90.000                                                       
                                                                                
_shelx_F_squared_multiplier     1.000                                           
                                                                                
loop_                                                                           
 _refln_index_h                                                                 
 _refln_index_k                                                                 
 _refln_index_l                                                                 
 _refln_F_squared_calc                                                          
 _refln_F_squared_meas                                                          
 _refln_F_squared_sigma                                                         
 _refln_observed_status                                                         
   2   0   0      40905.57      40601.64      1924.06 o                         
   4   0   0     128324.82     132115.78      4610.65 o                         
   6   0   0       7672.03       7582.86       268.90 o                         
   8   0   0      32578.96      32818.30       427.18 o                         
  10   0   0       2117.01       2098.18        57.13 o                         
   0   2   0       5416.68       5794.36        30.68 o                         
   2   2   0     216269.77     212341.39      1339.28 o                         
   4   2   0      27245.76      27743.06      1083.71 o                         
   6   2   0      75797.42      74705.38       351.04 o                         
   8   2   0       5121.61       4944.72        72.61 o                         
  10   2   0      12429.45      12041.32       155.42 o                         
   0   4   0     213883.66     198060.25       879.15 o                         
   2   4   0      21589.37      22697.36       175.23 o                         
   4   4   0      75198.54      72225.29       638.47 o                         
   6   4   0       5482.24       5432.95        51.01 o                         
   8   4   0      21294.97      21548.17       343.83 o                         
  10   4   0       1514.50       1497.89        34.01 o                         
   0   6   0       6734.51       6529.19        75.02 o                         
   2   6   0      64298.42      61868.40       473.83 o                         
   4   6   0      10488.22      10626.24       249.28 o                         
   6   6   0      29456.72      30470.48      1205.93 o                         
   8   6   0       2446.40       2570.57        71.43 o                         
  10   6   0       5822.85       6459.69       115.79 o                         
   0   8   0      37985.06      37326.01       292.98 o                         
   2   8   0       6236.00       6128.02        77.96 o                         
   4   8   0      18866.95      19792.79       287.70 o                         
   6   8   0       1962.93       2117.46        36.56 o                         
   8   8   0       6521.62       7202.27        81.24 o                         
   0  10   0       2029.94       2067.50        62.11 o                         
   2  10   0      10540.22      10698.42       167.80 o                         
   4  10   0       2213.47       2330.64        33.92 o                         
   6  10   0       5740.99       6416.28       111.15 o                         
   0  12   0       4532.55       4492.54       802.51 o                         
   2  12   0       1054.97       1056.95        25.96 o                         
   1   0   1       8512.74       8847.39        64.21 o                         
   3   0   1      29351.48      30011.77       383.31 o                         
   5   0   1      14486.32      14133.29       276.68 o                         
   7   0   1       6521.18       6150.21       180.29 o                         
   9   0   1       2382.84       2193.37        45.22 o                         
   0   1   1      38829.17      39582.90       412.00 o                         
   2   1   1      20989.31      20757.04       179.56 o                         
   4   1   1      16208.15      16155.55       149.22 o                         
   6   1   1       7302.06       7243.22        94.69 o                         
   8   1   1       4142.82       3989.89        77.48 o                         
  10   1   1       1569.28       1467.12        19.25 o                         
   1   2   1      51466.57      52680.42       460.17 o                         
   3   2   1      10773.63      10520.84       103.23 o                         
   5   2   1       6451.12       6071.99        75.98 o                         
   7   2   1       3357.75       3303.99        61.45 o                         
   9   2   1       1743.47       1750.70        21.62 o                         
  11   2   1       1466.13       1355.43        51.60 o                         
   0   3   1      14064.53      14408.13       102.70 o                         
   2   3   1      22895.46      23018.79       193.24 o                         
   4   3   1       6524.73       6146.83       107.97 o                         
   6   3   1       8750.99       8088.90       133.54 o                         
   8   3   1       1912.87       1919.74        33.18 o                         
  10   3   1       1933.99       1942.71        23.72 o                         
   1   4   1       6800.66       6600.78        73.55 o                         
   3   4   1      14298.84      14452.69       161.57 o                         
   5   4   1       8414.39       8016.92       140.15 o                         
   7   4   1       4129.13       4319.15       101.63 o                         
   9   4   1       1581.20       1570.53        20.46 o                         
   0   5   1      18344.36      18554.19       151.27 o                         
   2   5   1       3270.19       3174.16        39.56 o                         
   4   5   1      10092.60      10025.41       200.50 o                         
   6   5   1       1659.43       1653.55        27.65 o                         
   8   5   1       3152.11       3324.59        37.45 o                         
  10   5   1        445.94        453.53        21.59 o                         
   1   6   1      11191.78      11269.63       113.32 o                         
   3   6   1       4498.27       4199.80        34.77 o                         
   5   6   1       2787.63       2994.86        47.20 o                         
   7   6   1       1505.12       1492.23        14.84 o                         
   9   6   1        837.42        884.07        18.19 o                         
   0   7   1        945.00        912.92         8.93 o                         
   2   7   1       7875.41       7813.45        66.07 o                         
   4   7   1        514.86        515.24         7.49 o                         
   6   7   1       3877.32       3909.93       107.61 o                         
   8   7   1        248.33        255.98         9.23 o                         
   1   8   1       2211.84       2146.95        29.90 o                         
   3   8   1       3158.81       2696.51       114.90 o                         
   5   8   1       2146.78       2174.57        29.27 o                         
   7   8   1       1192.19       1300.57        20.70 o                         
   0   9   1       4375.56       4358.51        59.36 o                         
   2   9   1         60.03         68.16         3.90 o                         
   4   9   1       2809.28       2834.50        33.34 o                         
   6   9   1         76.08         76.74         7.08 o                         
   8   9   1       1076.16       1246.33        47.81 o                         
   1  10   1       1690.47       1655.72        18.62 o                         
   3  10   1        908.66        901.90        12.35 o                         
   5  10   1        591.10        607.72        14.01 o                         
   7  10   1        351.61        399.37        20.27 o                         
   0  11   1          0.29          6.64         3.47 o                         
   2  11   1       1565.20       1571.02        17.25 o                         
   4  11   1          0.37          0.27         3.99 o                         
   1  12   1        350.41        367.94        14.86 o                         
   3  12   1        420.61        395.39        14.74 o                         
   0   0   2     103746.91     108774.45      1469.65 o                         
   2   0   2       2868.82       2930.70        28.76 o                         
   4   0   2      84846.08      88094.96       583.69 o                         
   6   0   2        443.28        422.96        11.00 o                         
   8   0   2      20643.28      20084.17      1142.10 o                         
  10   0   2          1.34         -2.86         5.95 o                         
   1   1   2          7.34         25.02         2.81 o                         
   3   1   2         60.87         77.09         2.36 o                         
   5   1   2        131.12        157.76         4.12 o                         
   7   1   2         51.55         48.41         3.40 o                         
   9   1   2         12.20         20.02         3.36 o                         
  11   1   2          2.17          1.89        10.14 o                         
   0   2   2      13760.29      15131.22       161.13 o                         
   2   2   2     101577.39     104848.85       527.84 o                         
   4   2   2        290.52        261.48         4.88 o                         
   6   2   2      34412.73      33578.72       421.88 o                         
   8   2   2         18.80         24.71         2.99 o                         
  10   2   2       8010.02       7581.04       125.13 o                         
   1   3   2       1110.69       1287.08        16.71 o                         
   3   3   2        500.61        504.12         7.35 o                         
   5   3   2        154.34        176.15         4.79 o                         
   7   3   2         87.96         95.30         3.94 o                         
   9   3   2         54.19         61.36         4.72 o                         
  11   3   2         63.57         62.23        15.64 o                         
   0   4   2      55173.68      56526.21       488.34 o                         
   2   4   2       1696.17       1702.54        11.81 o                         
   4   4   2      46459.18      47046.25       801.03 o                         
   6   4   2        417.79        422.68         6.39 o                         
   8   4   2      13148.30      13709.97       234.14 o                         
  10   4   2          3.00          9.08         4.29 o                         
   1   5   2        752.90        778.54        12.37 o                         
   3   5   2        813.57        828.72        11.47 o                         
   5   5   2        657.49        662.17         9.82 o                         
   7   5   2        327.02        345.64        11.54 o                         
   9   5   2        124.00        130.23         6.63 o                         
   0   6   2       2972.91       3041.24        44.13 o                         
   2   6   2      30968.04      30720.80       390.62 o                         
   4   6   2        426.30        417.12        13.41 o                         
   6   6   2      13308.24      13420.32       120.80 o                         
   8   6   2         44.42         53.64         4.42 o                         
  10   6   2       3609.60       4042.59        92.79 o                         
   1   7   2       1226.56       1245.38        14.43 o                         
   3   7   2        789.40        741.56        16.94 o                         
   5   7   2        413.75        439.98         8.71 o                         
   7   7   2        233.35        246.93         7.08 o                         
   9   7   2        133.97        163.83        25.27 o                         
   0   8   2      12705.48      12259.11       116.25 o                         
   2   8   2        734.48        753.59        12.54 o                         
   4   8   2      10718.65      10895.32       120.25 o                         
   6   8   2        236.86        264.39         9.34 o                         
   8   8   2       3773.34       4414.94       115.96 o                         
   1   9   2        611.90        606.81         8.18 o                         
   3   9   2        596.58        604.56         9.86 o                         
   5   9   2        469.57        482.05         9.75 o                         
   7   9   2        263.09        285.08        14.93 o                         
   0  10   2        628.08        619.14        10.15 o                         
   2  10   2       5061.56       5051.63        35.84 o                         
   4  10   2        196.18        216.60         8.81 o                         
   6  10   2       2549.01       2736.67       159.44 o                         
   1  11   2        470.84        454.07         7.07 o                         
   3  11   2        338.52        319.78         8.71 o                         
   5  11   2        204.19        198.39        24.41 o                         
   0  12   2       1688.84       1805.82        33.71 o                         
   2  12   2        169.64        161.62         7.80 o                         
   1   0   3     128188.28     129852.60      1261.31 o                         
   3   0   3      71679.37      74039.73       634.44 o                         
   5   0   3      50292.37      49411.62       215.14 o                         
   7   0   3      22393.99      22511.84       283.12 o                         
   9   0   3       8405.55       8306.62       219.53 o                         
  11   0   3       3944.26       3513.62        73.01 o                         
   0   1   3      23110.71      23109.38       191.38 o                         
   2   1   3      21942.85      21847.76       134.89 o                         
   4   1   3      14076.86      14069.84       124.52 o                         
   6   1   3       6734.65       6573.29        76.40 o                         
   8   1   3       3907.12       3799.50        41.36 o                         
  10   1   3       1899.00       1868.47        39.05 o                         
   1   2   3      98799.34      96854.98      1118.35 o                         
   3   2   3      77804.48      76748.74       590.97 o                         
   5   2   3      35217.69      35090.63       305.54 o                         
   7   2   3      18865.61      19309.26       401.79 o                         
   9   2   3       9328.94       9142.46        91.09 o                         
  11   2   3       3154.70       2960.76        76.60 o                         
   0   3   3      14609.02      15564.94       177.80 o                         
   2   3   3      15215.86      15439.88       128.38 o                         
   4   3   3       9995.53      10086.44        72.71 o                         
   6   3   3       5166.26       4935.41        40.95 o                         
   8   3   3       3020.59       3058.03        52.41 o                         
  10   3   3       1553.43       1515.76        23.56 o                         
   1   4   3      62050.36      61249.94       385.48 o                         
   3   4   3      41677.12      41751.89       362.80 o                         
   5   4   3      30585.20      29477.19       506.75 o                         
   7   4   3      14511.45      15196.12       218.24 o                         
   9   4   3       5774.68       5809.41        44.10 o                         
  11   4   3       2731.36       2637.84        69.35 o                         
   0   5   3       7513.88       7483.03        77.23 o                         
   2   5   3       7526.77       7404.35        90.04 o                         
   4   5   3       5697.23       5345.90       127.71 o                         
   6   5   3       2924.28       2914.17        50.63 o                         
   8   5   3       1948.68       2115.75        28.86 o                         
  10   5   3        990.41        923.97        26.15 o                         
   1   6   3      31566.44      30857.98       230.79 o                         
   3   6   3      26993.64      25889.35       278.24 o                         
   5   6   3      14456.69      13466.86       376.03 o                         
   7   6   3       8257.79       8609.10        70.94 o                         
   9   6   3       4283.57       4468.55        63.04 o                         
   0   7   3       2895.17       2897.62        30.45 o                         
   2   7   3       3361.32       3023.68        89.22 o                         
   4   7   3       2427.09       2428.89        52.45 o                         
   6   7   3       1464.30       1485.64        17.52 o                         
   8   7   3        945.17        996.50        18.83 o                         
   1   8   3      14503.89      14381.52       135.48 o                         
   3   8   3      10838.09      10591.21        97.12 o                         
   5   8   3       8276.10       7938.18       123.21 o                         
   7   8   3       4405.40       4454.64        52.42 o                         
   0   9   3       1129.41       1117.70        16.86 o                         
   2   9   3       1128.07       1096.74        20.97 o                         
   4   9   3       1022.40       1028.07        15.69 o                         
   6   9   3        525.42        536.43        12.60 o                         
   8   9   3        429.78        509.96        32.50 o                         
   1  10   3       5668.79       5521.64        62.54 o                         
   3  10   3       4944.52       5136.38        86.40 o                         
   5  10   3       3032.94       3069.04        25.98 o                         
   7  10   3       1874.77       2052.89        61.59 o                         
   0  11   3        301.35        259.56         8.31 o                         
   2  11   3        416.56        417.22         8.87 o                         
   4  11   3        303.22        284.49        10.18 o                         
   1  12   3       2033.68       1931.88        39.29 o                         
   3  12   3       1643.60       1675.81        55.73 o                         
   0   0   4       1619.74       1658.66        19.88 o                         
   2   0   4      73548.55      74994.23       515.75 o                         
   4   0   4       2586.55       2645.29        31.39 o                         
   6   0   4      12567.03      12305.11       242.54 o                         
   8   0   4        382.34        395.25         8.02 o                         
  10   0   4       4803.28       4978.97        95.69 o                         
   1   1   4        176.33        182.90         4.23 o                         
   3   1   4          5.88         34.72         4.46 o                         
   5   1   4         82.93         82.63         2.14 o                         
   7   1   4          8.23         16.97         2.11 o                         
   9   1   4          4.92          7.96         2.62 o                         
  11   1   4          7.16         10.66        10.14 o                         
   0   2   4      50693.50      50671.63       508.01 o                         
   2   2   4       5160.06       5380.41        44.92 o                         
   4   2   4      33251.89      33195.07       165.56 o                         
   6   2   4         29.62         38.27         2.55 o                         
   8   2   4       7473.38       7399.87        38.89 o                         
  10   2   4        469.27        480.55        10.34 o                         
   1   3   4        453.09        524.67         5.31 o                         
   3   3   4        646.62        668.96         7.66 o                         
   5   3   4        194.85        210.89         5.16 o                         
   7   3   4        166.78        179.55         4.36 o                         
   9   3   4         65.87         76.96         4.66 o                         
  11   3   4         16.23         19.60        12.21 o                         
   0   4   4        644.94        692.62        11.50 o                         
   2   4   4      34588.96      35169.45       304.62 o                         
   4   4   4       1095.01       1134.48         9.46 o                         
   6   4   4       7810.37       7977.45        54.38 o                         
   8   4   4        225.67        226.17         8.02 o                         
  10   4   4       3146.87       3106.63        58.83 o                         
   1   5   4       1144.56       1212.46        26.46 o                         
   3   5   4        615.03        641.24         9.25 o                         
   5   5   4        535.83        518.88        16.81 o                         
   7   5   4        209.16        218.66         6.92 o                         
   9   5   4        110.97        120.54         6.27 o                         
   0   6   4      14444.61      14198.06       182.51 o                         
   2   6   4        796.20        850.17        11.63 o                         
   4   6   4      10871.92      10500.28       171.71 o                         
   6   6   4          8.43         14.48         3.55 o                         
   8   6   4       3139.69       3164.18        37.25 o                         
  10   6   4        174.50        167.79        25.10 o                         
   1   7   4        860.35        876.29        10.45 o                         
   3   7   4        858.23        802.19        15.24 o                         
   5   7   4        472.70        475.72         8.85 o                         
   7   7   4        313.58        354.95         8.62 o                         
   9   7   4        130.97        145.25        15.52 o                         
   0   8   4         47.80         57.85         4.92 o                         
   2   8   4       6590.37       6400.92        70.70 o                         
   4   8   4        139.17        156.90         6.76 o                         
   6   8   4       2104.76       2150.85        21.31 o                         
   8   8   4         50.05         68.47        13.18 o                         
   1   9   4        755.83        735.10        12.98 o                         
   3   9   4        524.12        537.64         9.74 o                         
   5   9   4        384.23        388.71         9.12 o                         
   7   9   4        195.33        183.48        21.49 o                         
   0  10   4       2098.60       1994.41        39.66 o                         
   2  10   4         53.32         68.58         4.65 o                         
   4  10   4       1738.54       1714.40        20.56 o                         
   6  10   4          0.55         -2.06        11.69 o                         
   1  11   4        373.01        346.94         8.40 o                         
   3  11   4        355.55        327.69         8.48 o                         
   0  12   4          0.47          2.08         6.43 o                         
   2  12   4        727.60        677.73        21.05 o                         
   1   0   5      64466.53      65378.50       230.26 o                         
   3   0   5      36434.83      37354.61       306.46 o                         
   5   0   5      11364.61      11272.25       236.62 o                         
   7   0   5       6659.99       6899.53       111.08 o                         
   9   0   5       5422.84       5377.35        60.77 o                         
  11   0   5       1867.23       1757.86        50.23 o                         
   0   1   5      18846.08      18871.53       435.95 o                         
   2   1   5      22062.61      22487.38       140.11 o                         
   4   1   5       9984.57      10149.55        73.92 o                         
   6   1   5       5756.68       5735.96        98.45 o                         
   8   1   5       2623.75       2626.53        45.76 o                         
  10   1   5       1837.42       1825.67        37.85 o                         
   1   2   5      27251.76      27358.42       376.46 o                         
   3   2   5      25523.78      25770.17       195.05 o                         
   5   2   5      24602.46      24565.32       261.09 o                         
   7   2   5      11086.01      10431.22       246.78 o                         
   9   2   5       2675.17       2687.91        27.28 o                         
   0   3   5      20342.14      20773.75       272.68 o                         
   2   3   5       9071.66       9169.09        85.50 o                         
   4   3   5      11629.67      11646.61       145.87 o                         
   6   3   5       2497.17       2551.36        18.12 o                         
   8   3   5       3255.84       3210.24        25.29 o                         
  10   3   5        951.99        925.87        14.71 o                         
   1   4   5      32441.42      33621.88       311.00 o                         
   3   4   5      21046.58      21396.44       118.97 o                         
   5   4   5       7783.64       7937.13       112.30 o                         
   7   4   5       4547.66       4652.46        77.76 o                         
   9   4   5       3640.10       3734.63        45.78 o                         
   0   5   5       3224.31       3368.09        57.81 o                         
   2   5   5      12156.95      11488.55       124.66 o                         
   4   5   5       2074.79       2004.06        38.32 o                         
   6   5   5       4346.99       4370.30        34.57 o                         
   8   5   5        706.00        721.13        13.18 o                         
  10   5   5       1389.23       1379.25        93.57 o                         
   1   6   5      11071.22      11306.23        74.15 o                         
   3   6   5      10125.71       9638.26       195.77 o                         
   5   6   5       9469.33       9750.23       142.93 o                         
   7   6   5       4785.50       5017.31        66.95 o                         
   9   6   5       1373.41       1389.44        31.32 o                         
   0   7   5       7026.54       7257.22       115.54 o                         
   2   7   5        745.66        709.13         7.57 o                         
   4   7   5       4735.78       4373.61       124.34 o                         
   6   7   5        286.14        304.19         7.09 o                         
   8   7   5       1634.91       1655.06        22.37 o                         
   1   8   5       7558.78       7586.09        83.25 o                         
   3   8   5       5487.12       5228.20        94.57 o                         
   5   8   5       2556.53       2520.76        43.27 o                         
   7   8   5       1552.83       1665.02        29.39 o                         
   0   9   5         83.87         92.82         5.52 o                         
   2   9   5       3117.97       3053.94        41.37 o                         
   4   9   5         75.58         78.07         4.80 o                         
   6   9   5       1456.65       1452.68        31.48 o                         
   1  10   5       2271.14       2194.38        30.97 o                         
   3  10   5       2098.15       2131.21        21.93 o                         
   5  10   5       1887.88       1988.78        49.03 o                         
   0  11   5       1401.52       1350.38        25.34 o                         
   2  11   5          0.88          0.90         3.49 o                         
   4  11   5       1016.66        962.52        59.07 o                         
   1  12   5       1103.92       1102.43        22.60 o                         
   3  12   5        843.72        855.86        42.65 o                         
   0   0   6      11807.57      11889.16       261.46 o                         
   2   0   6     113834.43     112155.95       605.14 o                         
   4   0   6      12703.80      12599.33       217.89 o                         
   6   0   6      62375.15      65227.05       134.98 o                         
   8   0   6       1826.93       1786.63        57.59 o                         
  10   0   6       9348.58       8818.60       219.54 o                         
   1   1   6         79.83        129.66         9.32 o                         
   3   1   6         24.36         34.35         3.54 o                         
   5   1   6         70.69         81.27         6.19 o                         
   7   1   6         28.31         33.95         2.18 o                         
   9   1   6         22.32         26.35         3.49 o                         
  11   1   6          0.01         11.86         9.28 o                         
   0   2   6     153204.38     150048.06      1000.17 o                         
   2   2   6      20539.84      21237.69       218.95 o                         
   4   2   6      70576.30      72124.65       321.77 o                         
   6   2   6       1705.76       1627.05        32.19 o                         
   8   2   6      22081.19      22312.91       225.90 o                         
  10   2   6        997.42        997.00        16.07 o                         
   1   3   6         25.45         59.04         7.72 o                         
   3   3   6          3.99         10.43         1.43 o                         
   5   3   6         67.72         79.38         4.18 o                         
   7   3   6         30.72         34.30         2.58 o                         
   9   3   6         12.25         12.77         3.18 o                         
   0   4   6       8270.14       8147.71       119.78 o                         
   2   4   6      66298.02      64940.73       436.00 o                         
   4   4   6       8254.19       8207.82        45.23 o                         
   6   4   6      38226.53      37804.19       346.52 o                         
   8   4   6       1354.93       1309.68        16.35 o                         
  10   4   6       6388.03       6335.46       175.49 o                         
   1   5   6         38.80         64.44         5.04 o                         
   3   5   6         13.14         22.48         1.59 o                         
   5   5   6         14.48         14.79         2.42 o                         
   7   5   6          7.37          6.59         3.09 o                         
   9   5   6         13.84         19.64         4.27 o                         
   0   6   6      49255.45      47415.40       523.07 o                         
   2   6   6       7849.43       8010.42        93.64 o                         
   4   6   6      26964.00      26861.31       224.77 o                         
   6   6   6       1124.85       1082.59        18.37 o                         
   8   6   6       9614.43       9859.77       103.37 o                         
   1   7   6          0.45         12.03         3.02 o                         
   3   7   6          0.68          7.05         2.46 o                         
   5   7   6         22.61         22.94         2.85 o                         
   7   7   6         13.32         15.46         4.53 o                         
   9   7   6          1.69         -3.09        12.21 o                         
   0   8   6       2879.47       2776.20        38.52 o                         
   2   8   6      16439.44      16226.94       116.89 o                         
   4   8   6       2577.12       2542.48        38.15 o                         
   6   8   6      10236.50      10434.68       170.08 o                         
   8   8   6        568.85        565.18        35.08 o                         
   1   9   6         11.73         11.90         2.68 o                         
   3   9   6          4.27          3.91         3.51 o                         
   5   9   6          0.34          3.01         3.84 o                         
   0  10   6       8293.73       8285.49       180.90 o                         
   2  10   6       1651.16       1673.18        22.90 o                         
   4  10   6       5120.23       5084.64       138.03 o                         
   1  11   6          0.30          0.13         4.21 o                         
   3  11   6          1.48         -1.77         4.76 o                         
   0  12   6        541.82        537.41        26.05 o                         
   2  12   6       2302.93       2207.93        56.78 o                         
   1   0   7       3008.50       2994.34        39.89 o                         
   3   0   7       2054.13       2173.87        16.33 o                         
   5   0   7          5.76         21.60         2.94 o                         
   7   0   7        117.46        112.57         5.23 o                         
   9   0   7        324.23        337.59        13.47 o                         
  11   0   7        119.71         99.71        14.27 o                         
   0   1   7      13641.26      13760.95        49.24 o                         
   2   1   7      11611.21      11451.21       124.16 o                         
   4   1   7       6568.49       6183.75       115.71 o                         
   6   1   7       7128.26       6946.90       124.89 o                         
   8   1   7       2460.86       2522.03        29.07 o                         
  10   1   7       1313.35       1314.62        22.41 o                         
   1   2   7        437.82        437.98         7.15 o                         
   3   2   7        394.98        407.61        18.30 o                         
   5   2   7       2071.42       2028.48        36.11 o                         
   7   2   7        577.66        583.50        16.41 o                         
   9   2   7         39.04         27.31         3.65 o                         
   0   3   7      15870.60      16001.29       277.74 o                         
   2   3   7       4454.96       4498.51        79.60 o                         
   4   3   7       8327.62       8120.22       102.84 o                         
   6   3   7       3374.21       3270.96        47.71 o                         
   8   3   7       3041.93       2969.19        63.96 o                         
  10   3   7        634.09        601.49        19.46 o                         
   1   4   7       1457.43       1516.51        24.33 o                         
   3   4   7       1069.75       1103.85        15.88 o                         
   5   4   7         10.45         14.17         2.59 o                         
   7   4   7         80.70         72.16         4.40 o                         
   9   4   7        194.86        190.93         6.96 o                         
   0   5   7       2542.24       2527.95        39.86 o                         
   2   5   7       8109.77       8174.84        78.10 o                         
   4   5   7       1288.59       1316.61        21.91 o                         
   6   5   7       5025.42       4945.12        66.04 o                         
   8   5   7        653.54        659.06        11.49 o                         
   1   6   7        193.58        190.18         6.95 o                         
   3   6   7        168.48        151.79         4.08 o                         
   5   6   7        660.63        648.84         9.85 o                         
   7   6   7        206.01        189.29         6.50 o                         
   9   6   7         21.59         12.93         6.48 o                         
   0   7   7       6225.17       6104.94        84.60 o                         
   2   7   7        317.25        333.24        11.94 o                         
   4   7   7       3756.90       3612.94        72.70 o                         
   6   7   7        448.98        467.93         9.50 o                         
   8   7   7       1521.55       1617.70        36.14 o                         
   1   8   7        267.12        238.34         5.74 o                         
   3   8   7        204.60        205.90         6.31 o                         
   5   8   7          7.42          2.72         3.31 o                         
   7   8   7         25.13         19.56         5.11 o                         
   0   9   7         72.03         79.58         5.66 o                         
   2   9   7       2451.03       2376.78        48.39 o                         
   4   9   7         27.74         28.33         4.62 o                         
   6   9   7       1602.94       1598.16        29.80 o                         
   1  10   7         29.67         25.51         3.95 o                         
   3  10   7         28.64         22.90         4.43 o                         
   5  10   7         86.37         76.47         8.08 o                         
   0  11   7       1350.96       1381.52        44.92 o                         
   2  11   7          3.32          3.79         3.91 o                         
   4  11   7        872.15        898.27        27.93 o                         
   0   0   8       4046.16       4289.36       144.49 o                         
   2   0   8      82974.98      82445.20       976.88 o                         
   4   0   8       3010.70       3030.35       107.48 o                         
   6   0   8      25919.58      24333.97      1969.09 o                         
   8   0   8        835.07        863.47        15.66 o                         
  10   0   8       7243.85       7022.74        92.08 o                         
   1   1   8        110.28        116.18         3.05 o                         
   3   1   8        130.08        139.07         3.19 o                         
   5   1   8         27.26         32.63         1.82 o                         
   7   1   8          3.93         13.44         2.31 o                         
   9   1   8         11.56         12.85         4.05 o                         
   0   2   8      80379.27      81475.35       985.70 o                         
   2   2   8       3012.40       2895.38        29.21 o                         
   4   2   8      45937.12      43970.58       556.13 o                         
   6   2   8       2347.72       2375.54        27.70 o                         
   8   2   8      12581.84      12558.68       142.79 o                         
  10   2   8        128.00        131.61        11.61 o                         
   1   3   8        185.37        215.14         5.62 o                         
   3   3   8        104.40        113.78         3.89 o                         
   5   3   8        408.31        416.12         7.49 o                         
   7   3   8         95.26         99.81         4.37 o                         
   9   3   8         22.90         31.72         3.98 o                         
   0   4   8       3250.80       3247.40        38.67 o                         
   2   4   8      47978.64      47657.62       503.44 o                         
   4   4   8       2266.62       2222.28        24.98 o                         
   6   4   8      16868.43      17246.73       270.89 o                         
   8   4   8        629.30        638.06        10.64 o                         
  10   4   8       4932.58       5517.97        95.25 o                         
   1   5   8        621.60        602.11        12.83 o                         
   3   5   8        547.23        540.29         6.52 o                         
   5   5   8         91.89        101.89         4.34 o                         
   7   5   8        116.18        111.10         5.89 o                         
   9   5   8         80.66         69.79         6.08 o                         
   0   6   8      28455.43      26998.97       376.98 o                         
   2   6   8       1899.69       1853.20        34.46 o                         
   4   6   8      18108.47      18333.67       171.50 o                         
   6   6   8       1172.16       1230.77        25.28 o                         
   8   6   8       5772.02       5919.07        83.30 o                         
   1   7   8        437.56        434.55         6.76 o                         
   3   7   8        334.59        330.51         7.61 o                         
   5   7   8        453.69        444.00         7.78 o                         
   7   7   8        182.08        173.65         6.67 o                         
   0   8   8       1368.35       1416.52        45.22 o                         
   2   8   8      11964.33      12104.01       170.58 o                         
   4   8   8        925.06        960.47        13.55 o                         
   6   8   8       5163.29       5287.04        52.23 o                         
   1   9   8        442.24        414.44         8.91 o                         
   3   9   8        361.73        351.95         8.84 o                         
   5   9   8        138.89        133.18         6.82 o                         
   7   9   8        113.80        105.38        14.44 o                         
   0  10   8       5189.56       5111.88        52.88 o                         
   2  10   8        611.34        656.34        12.18 o                         
   4  10   8       3612.29       3559.48       116.62 o                         
   1  11   8        202.68        183.48         8.43 o                         
   3  11   8        180.12        164.74        11.55 o                         
   1   0   9      36220.50      38342.86      1762.25 o                         
   3   0   9      21676.14      20617.26       536.64 o                         
   5   0   9      14553.58      14810.66       114.92 o                         
   7   0   9       7768.82       7658.04       301.51 o                         
   9   0   9       3038.84       2807.60        33.06 o                         
   0   1   9      11014.51      11240.60        50.19 o                         
   2   1   9       9556.27       9619.24        74.83 o                         
   4   1   9       5797.70       5849.66       106.49 o                         
   6   1   9       3258.81       3215.49        54.01 o                         
   8   1   9       1828.64       1862.65        25.81 o                         
   1   2   9      23825.06      23775.63       263.25 o                         
   3   2   9      23773.21      23711.37       331.29 o                         
   5   2   9      13970.66      13987.44       126.73 o                         
   7   2   9       7250.61       7394.13        76.08 o                         
   9   2   9       3888.80       3897.18        93.25 o                         
   0   3   9       8418.53       8453.30       151.23 o                         
   2   3   9       6673.43       6599.43        58.43 o                         
   4   3   9       4689.98       4509.27        46.49 o                         
   6   3   9       2389.47       2416.77        25.55 o                         
   8   3   9       1552.53       1562.89        17.80 o                         
  10   3   9        860.78        819.06        37.14 o                         
   1   4   9      21702.12      21372.90       336.81 o                         
   3   4   9      13804.80      13183.35       187.51 o                         
   5   4   9       9377.04       9247.27       108.81 o                         
   7   4   9       5185.11       5174.91       101.05 o                         
   9   4   9       2137.90       2135.95        30.73 o                         
   0   5   9       4127.22       4221.47        48.27 o                         
   2   5   9       4292.74       4300.85        54.98 o                         
   4   5   9       2483.25       2416.24        23.90 o                         
   6   5   9       1672.29       1644.63        17.97 o                         
   8   5   9        901.08        913.41        16.35 o                         
   1   6   9       9717.51       9183.20       131.69 o                         
   3   6   9       9469.36       9067.63        88.73 o                         
   5   6   9       6043.64       6075.11        53.07 o                         
   7   6   9       3317.11       3399.30        38.31 o                         
   9   6   9       1821.19       1898.53        57.97 o                         
   0   7   9       2249.21       2119.72        40.40 o                         
   2   7   9       1638.75       1597.59        31.01 o                         
   4   7   9       1492.55       1440.92        35.39 o                         
   6   7   9        679.52        697.42        13.27 o                         
   8   7   9        578.38        570.22        22.72 o                         
   1   8   9       5734.24       5697.34        83.45 o                         
   3   8   9       4006.39       3896.68        44.90 o                         
   5   8   9       2780.24       2898.82        29.44 o                         
   7   8   9       1669.65       1681.31        31.24 o                         
   0   9   9        617.42        636.13        17.49 o                         
   2   9   9        866.84        839.33        12.43 o                         
   4   9   9        457.41        446.01        10.80 o                         
   6   9   9        382.32        378.21        15.91 o                         
   1  10   9       1987.35       1962.19        35.97 o                         
   3  10   9       1900.19       1888.10        54.54 o                         
   2  11   9        188.94        171.23        28.54 o                         
   0   0  10       3402.61       3541.18       248.24 o                         
   2   0  10       7817.69       7722.71       262.36 o                         
   4   0  10       6838.29       6504.89       146.85 o                         
   6   0  10       2710.12       2625.13        59.10 o                         
   8   0  10       2397.05       2347.28        28.83 o                         
   1   1  10        204.01        218.10        10.44 o                         
   3   1  10          0.13         13.94         1.71 o                         
   5   1  10          1.65         21.87         4.07 o                         
   7   1  10         10.06         44.13        13.18 o                         
   9   1  10          1.53          5.20         5.91 o                         
   0   2  10       3221.04       3245.89        62.44 o                         
   2   2  10       6491.33       6504.10        90.57 o                         
   4   2  10       6174.03       5820.12        76.96 o                         
   6   2  10       2294.97       2341.68        26.69 o                         
   8   2  10       2204.11       2302.96        31.91 o                         
  10   2  10       1116.08       1042.38        39.73 o                         
   1   3  10         79.02         95.13         2.92 o                         
   3   3  10        330.27        311.28         8.58 o                         
   5   3  10        183.04        194.47         7.49 o                         
   7   3  10         63.23         63.39         5.08 o                         
   9   3  10         73.63         71.13         6.65 o                         
   0   4  10       2008.28       2042.46        23.41 o                         
   2   4  10       4611.14       4331.54       125.47 o                         
   4   4  10       3885.37       3816.12        82.99 o                         
   6   4  10       1732.68       1778.47        21.01 o                         
   8   4  10       1473.65       1433.54        18.22 o                         
   1   5  10        654.17        625.59        10.99 o                         
   3   5  10        250.53        253.35         6.17 o                         
   5   5  10        184.59        192.35         6.08 o                         
   7   5  10        138.89        141.35         5.82 o                         
   0   6  10       1379.71       1388.03        63.97 o                         
   2   6  10       2098.48       2094.93        24.95 o                         
   4   6  10       2367.69       2481.28        24.39 o                         
   6   6  10        831.19        785.60        14.50 o                         
   8   6  10        942.95        985.05        16.88 o                         
   1   7  10        361.18        354.81         7.22 o                         
   3   7  10        455.20        430.87        21.76 o                         
   5   7  10        291.75        264.46         7.83 o                         
   7   7  10        138.51        128.65         8.24 o                         
   0   8  10        430.44        405.78        14.33 o                         
   2   8  10       1191.64       1279.89        18.55 o                         
   4   8  10        828.67        771.91        37.12 o                         
   6   8  10        502.05        540.43        26.34 o                         
   1   9  10        414.18        389.53        10.33 o                         
   3   9  10        272.86        243.09        16.45 o                         
   5   9  10        197.85        187.18        10.34 o                         
   0  10  10        304.54        334.42        14.03 o                         
   2  10  10        282.45        268.90        11.67 o                         
   4  10  10        451.38        502.83        22.00 o                         
   1   0  11      13323.63      13311.06       308.27 o                         
   3   0  11      17592.54      16524.77       685.26 o                         
   5   0  11      11347.26      10978.00       165.08 o                         
   7   0  11       6666.46       6588.69       135.06 o                         
   9   0  11       2360.32       2416.79        61.95 o                         
   0   1  11       4124.59       4171.72        65.26 o                         
   2   1  11       5034.67       4795.16        54.69 o                         
   4   1  11       5712.92       5672.05       111.40 o                         
   6   1  11       2171.94       2221.45        26.66 o                         
   8   1  11       2041.87       2028.87        47.70 o                         
   1   2  11      22880.62      21685.36       333.68 o                         
   3   2  11      11479.54      11490.07       181.75 o                         
   5   2  11       7343.48       7200.92       192.54 o                         
   7   2  11       3616.31       3499.92        56.49 o                         
   9   2  11       2386.45       2498.92        55.47 o                         
   0   3  11       1633.62       1756.24        27.11 o                         
   2   3  11       5986.22       5834.11        66.99 o                         
   4   3  11       2833.55       2767.34        40.41 o                         
   6   3  11       2652.81       2644.91        35.03 o                         
   8   3  11       1097.81       1021.50        37.44 o                         
   1   4  11       8988.94       9031.20       167.76 o                         
   3   4  11      11326.92      11348.41       208.03 o                         
   5   4  11       7506.50       7370.60       132.46 o                         
   7   4  11       4530.33       4570.63        38.54 o                         
   9   4  11       1664.12       1566.33        82.40 o                         
   0   5  11       3375.71       3394.22        71.52 o                         
   2   5  11       1237.98       1263.97        14.70 o                         
   4   5  11       3900.67       3729.08        54.58 o                         
   6   5  11        598.51        615.34        14.02 o                         
   8   5  11       1478.91       1418.07        28.06 o                         
   1   6  11       9313.62       9112.67        56.70 o                         
   3   6  11       5218.21       5319.87        89.24 o                         
   5   6  11       3467.87       3494.83        67.16 o                         
   7   6  11       1817.66       1744.05        40.87 o                         
   0   7  11        157.48        179.08         7.20 o                         
   2   7  11       2680.84       2561.73        41.23 o                         
   4   7  11        413.97        424.61         8.81 o                         
   6   7  11       1311.82       1333.52        19.99 o                         
   1   8  11       2948.30       2860.59        56.82 o                         
   3   8  11       3421.93       3437.32        49.44 o                         
   5   8  11       2413.51       2510.47        27.27 o                         
   0   9  11       1187.43       1177.65        21.09 o                         
   2   9  11         69.53         70.53         5.72 o                         
   4   9  11       1190.49       1157.59        40.35 o                         
   1  10  11       1980.21       2037.27        34.67 o                         
   0   0  12      43150.62      44567.72      1580.45 o                         
   2   0  12       1476.47       1534.37       120.49 o                         
   4   0  12      18764.96      19041.34       224.95 o                         
   6   0  12        194.65        189.49         7.39 o                         
   8   0  12       6573.99       6742.66       202.04 o                         
   1   1  12        162.52        200.99        16.89 o                         
   3   1  12         88.50         87.47         4.08 o                         
   5   1  12          9.47         15.41         2.64 o                         
   7   1  12         38.91         42.65         4.32 o                         
   9   1  12          0.93          4.39         6.90 o                         
   0   2  12        185.92        241.65        12.27 o                         
   2   2  12      25503.85      24577.99       410.97 o                         
   4   2  12       1389.25       1361.25        28.78 o                         
   6   2  12      13330.43      13026.03       457.63 o                         
   8   2  12        242.60        238.65        12.09 o                         
   1   3  12        181.11        167.30         2.97 o                         
   3   3  12         31.57         41.02         5.25 o                         
   5   3  12          0.69         12.68         2.56 o                         
   7   3  12         17.01         23.10         4.19 o                         
   0   4  12      26036.66      26753.60       399.11 o                         
   2   4  12       1063.62       1130.77        21.69 o                         
   4   4  12      12093.84      11923.37       187.96 o                         
   6   4  12        164.95        156.97         5.44 o                         
   8   4  12       4454.13       3927.55       151.80 o                         
   1   5  12         31.89         42.29         3.54 o                         
   3   5  12         63.51         62.47         3.31 o                         
   5   5  12         15.45         13.81         3.12 o                         
   7   5  12         33.14         34.95         4.43 o                         
   0   6  12        211.38        218.19         9.35 o                         
   2   6  12      10305.79      10448.41       157.75 o                         
   4   6  12        666.60        694.28        17.12 o                         
   6   6  12       5781.32       5673.03        91.08 o                         
   1   7  12         74.08         64.60         4.22 o                         
   3   7  12          0.61          3.49         2.87 o                         
   5   7  12          0.79          1.14         4.56 o                         
   7   7  12          1.68         -2.58        15.30 o                         
   0   8  12       6709.66       6532.56        75.93 o                         
   2   8  12        401.03        419.45         9.92 o                         
   4   8  12       3563.83       3627.39        43.98 o                         
   1   9  12          0.37          3.93         4.53 o                         
   3   9  12         20.67         20.11        10.14 o                         
   0  10  12        108.74        100.22        16.68 o                         
   1   0  13        841.14        813.61        23.65 o                         
   3   0  13        133.45        123.28         9.14 o                         
   5   0  13         73.51         72.01         7.44 o                         
   7   0  13         98.71         87.46         9.47 o                         
   0   1  13       6876.06       6616.00        79.40 o                         
   2   1  13       3282.92       3299.98        97.15 o                         
   4   1  13       2542.57       2642.91        77.68 o                         
   6   1  13       1725.42       1725.57        20.78 o                         
   8   1  13       1011.72        968.44        21.81 o                         
   1   2  13         79.26         77.77         2.88 o                         
   3   2  13        449.94        420.90        11.04 o                         
   5   2  13        326.02        326.88         8.69 o                         
   7   2  13        104.14         95.03         8.04 o                         
   0   3  13       3290.87       3233.91        84.08 o                         
   2   3  13       4190.84       4078.11        77.91 o                         
   4   3  13       1054.27       1129.67        32.10 o                         
   6   3  13       2203.69       2152.11        75.59 o                         
   8   3  13        468.68        464.90        30.44 o                         
   1   4  13        550.01        528.17        11.65 o                         
   3   4  13        118.15        118.23         4.66 o                         
   5   4  13         66.45         72.90         5.47 o                         
   7   4  13         80.84         84.38         7.39 o                         
   0   5  13       4761.39       4708.99       131.66 o                         
   2   5  13        739.52        803.99        13.12 o                         
   4   5  13       2113.72       2095.88        21.12 o                         
   6   5  13        484.19        503.08        14.79 o                         
   1   6  13         78.15        108.43        12.30 o                         
   3   6  13        219.92        223.07         9.46 o                         
   5   6  13        168.27        171.68         8.18 o                         
   7   6  13         60.49         98.85        23.04 o                         
   0   7  13        436.39        434.99        10.62 o                         
   2   7  13       2046.58       2045.39        27.96 o                         
   4   7  13        102.64        133.45         9.06 o                         
   6   7  13       1191.12       1061.85        54.52 o                         
   1   8  13        182.56        182.49         7.23 o                         
   3   8  13         71.57         71.21         6.15 o                         
   0   9  13       1495.95       1285.06        34.92 o                         
   2   9  13         21.80         40.74        14.27 o                         
   0   0  14      21820.81      21457.33       152.77 o                         
   2   0  14       1590.51       1402.01        69.36 o                         
   4   0  14      16594.34      15951.53       564.75 o                         
   6   0  14        329.59        342.31        12.93 o                         
   8   0  14       5920.08       6004.44       260.64 o                         
   1   1  14          1.31         23.31         5.01 o                         
   3   1  14         52.20         54.83         3.92 o                         
   5   1  14          5.33         12.51         3.79 o                         
   7   1  14          0.22          3.94         4.05 o                         
   0   2  14       1896.40       1877.25        33.26 o                         
   2   2  14      18414.14      17912.85       222.09 o                         
   4   2  14        739.73        789.24        25.77 o                         
   6   2  14       9902.97       9538.31       132.23 o                         
   8   2  14        149.61        125.15        28.45 o                         
   1   3  14        135.49        132.91         5.20 o                         
   3   3  14         11.51         17.19         4.35 o                         
   5   3  14         31.02         32.27         4.92 o                         
   7   3  14         29.73         27.17         6.07 o                         
   0   4  14      14335.53      14447.93       161.20 o                         
   2   4  14       1183.25       1227.87        25.68 o                         
   4   4  14      10918.27      10707.44       152.37 o                         
   6   4  14        276.55        277.61        12.77 o                         
   1   5  14         64.61         70.72         4.42 o                         
   3   5  14        161.96        147.41         5.88 o                         
   5   5  14         79.91         71.58         6.13 o                         
   0   6  14        971.92        988.69        23.22 o                         
   2   6  14       8088.01       8448.88       140.50 o                         
   4   6  14        475.03        491.45        15.15 o                         
   6   6  14       4578.95       4215.53       121.85 o                         
   1   7  14        188.92        179.47         7.80 o                         
   3   7  14         78.04         79.15         5.87 o                         
   5   7  14         62.54         26.47        20.97 o                         
   0   8  14       4482.73       4343.08        66.65 o                         
   2   8  14        505.48        515.50        13.06 o                         
   1   9  14         79.60         48.13        14.96 o                         
   1   0  15       3257.45       3368.56        30.67 o                         
   3   0  15       2419.56       2439.75       246.16 o                         
   5   0  15       2768.61       2682.95       167.62 o                         
   7   0  15       1285.76       1375.12        90.38 o                         
   0   1  15       2366.10       2396.62        33.04 o                         
   2   1  15       1790.87       1754.50        48.49 o                         
   4   1  15       1818.39       1717.38       113.36 o                         
   6   1  15       1662.05       1710.16        48.73 o                         
   8   1  15        926.82        854.85        38.52 o                         
   1   2  15       3544.52       3655.94        27.84 o                         
   3   2  15       3126.26       3371.19        56.24 o                         
   5   2  15       1202.70       1187.66        47.32 o                         
   7   2  15        915.99        900.26        73.69 o                         
   0   3  15       1644.60       1729.39        38.19 o                         
   2   3  15       1625.49       1621.15        23.20 o                         
   4   3  15       1297.92       1375.25        21.06 o                         
   6   3  15       1437.00       1461.79        34.11 o                         
   1   4  15       2134.12       2208.69        47.97 o                         
   3   4  15       1638.54       1707.32        39.19 o                         
   5   4  15       1848.95       1846.38        33.67 o                         
   7   4  15        879.82        790.48       114.53 o                         
   0   5  15       1326.29       1328.51        32.50 o                         
   2   5  15        803.27        830.48        16.12 o                         
   4   5  15       1059.18       1036.27        34.61 o                         
   6   5  15        740.66        760.67        97.41 o                         
   1   6  15       1581.16       1618.63        28.21 o                         
   3   6  15       1364.55       1376.82        35.47 o                         
   5   6  15        574.93        519.08        76.12 o                         
   0   7  15        442.96        474.77        13.57 o                         
   2   7  15        649.27        646.15        13.20 o                         
   4   7  15        380.32        433.31        23.79 o                         
   1   8  15        650.05        678.53        22.37 o                         
   0   0  16       3863.81       3642.21        53.75 o                         
   2   0  16        754.50        810.61        15.96 o                         
   4   0  16       3743.16       3891.99       110.15 o                         
   6   0  16         68.92         68.34        10.17 o                         
   1   1  16          1.32         25.40         6.82 o                         
   3   1  16          5.90         15.31         4.56 o                         
   5   1  16        151.98        157.07        11.16 o                         
   7   1  16         10.05         11.02         8.25 o                         
   0   2  16        214.68        228.32         8.77 o                         
   2   2  16       4585.65       4512.24        37.91 o                         
   4   2  16        466.65        509.07        17.61 o                         
   6   2  16       1355.11       1265.73        31.24 o                         
   1   3  16        122.08        124.62         5.40 o                         
   3   3  16        127.23        128.50         6.87 o                         
   5   3  16          9.54         19.25         5.10 o                         
   0   4  16       2580.32       2354.46        32.53 o                         
   2   4  16        411.37        448.37        10.44 o                         
   4   4  16       2523.62       2401.74        31.96 o                         
   6   4  16         35.96         22.59         8.04 o                         
   1   5  16         67.31         71.57         4.94 o                         
   3   5  16         42.49         33.11         4.83 o                         
   5   5  16        218.75        191.52        20.02 o                         
   0   6  16         48.43         35.24         5.78 o                         
   2   6  16       2049.62       2082.06        31.94 o                         
   4   6  16        145.10        142.54        13.37 o                         
   1   7  16        171.23        153.49         9.07 o                         
   3   7  16        159.92        143.92        15.37 o                         
   2   8  16         61.12         67.04        18.05 o                         
   1   0  17       4508.76       4518.02        96.30 o                         
   3   0  17       3059.84       3057.16       140.39 o                         
   5   0  17       1530.15       1518.31        35.06 o                         
   0   1  17       1111.22       1158.22        21.13 o                         
   2   1  17       2144.50       2124.25        30.91 o                         
   4   1  17       1315.92       1322.14        58.90 o                         
   6   1  17        413.58        394.73        18.87 o                         
   1   2  17       2593.74       2555.03        47.57 o                         
   3   2  17       2679.14       2609.24        81.11 o                         
   5   2  17       2458.60       2585.68        55.18 o                         
   0   3  17       1323.64       1393.86        35.17 o                         
   2   3  17       1219.93       1300.75        24.90 o                         
   4   3  17       1439.85       1332.59        47.42 o                         
   1   4  17       3079.79       3249.18        51.63 o                         
   3   4  17       2124.04       2152.69        26.06 o                         
   5   4  17       1120.11        987.81       249.20 o                         
   0   5  17        333.76        330.96        11.96 o                         
   2   5  17       1456.92       1427.92        18.34 o                         
   4   5  17        457.10        459.45        39.20 o                         
   1   6  17       1317.85       1360.32        21.75 o                         
   3   6  17       1347.67       1519.72        64.03 o                         
   0   7  17        656.36        666.65        37.14 o                         
   2   7  17        240.61        252.90        25.44 o                         
   0   0  18         92.95         90.35        13.99 o                         
   2   0  18       3451.67       3722.79        39.74 o                         
   4   0  18          8.12          5.72         6.39 o                         
   1   1  18         27.99         40.02         4.61 o                         
   3   1  18          7.47         16.01         4.86 o                         
   5   1  18         43.47         49.34        14.10 o                         
   0   2  18       4340.11       4516.18        47.89 o                         
   2   2  18          1.98          5.35         4.08 o                         
   4   2  18       2518.12       2722.05       206.33 o                         
   1   3  18          6.61         13.74         4.05 o                         
   3   3  18          0.13          6.30         4.75 o                         
   5   3  18         55.18         46.93        14.78 o                         
   0   4  18         49.35         49.28         6.21 o                         
   2   4  18       2298.56       2346.51        41.00 o                         
   1   5  18         33.38         18.21         6.68 o                         
   0   6  18       1860.19       1971.08       137.89 o                         
   1   0  19        343.44        330.61        14.48 o                         
   3   0  19        256.09        274.13        51.23 o                         
   0   1  19        805.49        816.92        22.04 o                         
   2   1  19        737.43        723.24        19.01 o                         
   1   2  19        391.31        376.05        10.76 o                         
   3   2  19        363.07        404.55        25.27 o                         
   0   3  19       1044.75        954.14        25.98 o                         
   2   3  19        328.13        352.53        21.00 o                         
   2   0  20       3624.66       3946.93        79.54 o                         
   1   1  20          1.58         -0.52        14.78 o                         
   0   2  20       3823.25       3795.05        78.17 o                         
                                                                                
